# Supplementary material for: Clinical pharmacogenomics in action: design, assessment and implementation of a novel pharmacogenetic panel supporting drug selection for diseases of the central nervous system (CNS)
Source: J Transl Med. 2021 Apr 15;19:151. doi: 10.1186/s12967-021-02816-3 (PMC8048316; doi:10.1186/s12967-021-02816-3)
Supplement: Supplementary file 1 — Additional file 1: Drug-variant associations of the PGx–CNS panel. The PGx–CNS panel includes 28 CNS drugs and to 24 single nucleotide polymorphisms (SNPs). The table summarizes the SNPs and the genes associated to each of the 28 drugs. The corresponding probe IDs and the Evidence Levels (EL) are mentioned. The Level of evidence (EL) of each PGx variant-drug association, adequate for clinical use, in line with PharmGKB. The PGx-CNS panel includes pharmacogenetics associations of clinical significance. Each association has a variable level of evidence (EL), as derived by literature mining, in line with the rating system of "Strength of Evidence” by the PharmGKB [10]. In addition, the associations annotated by the FDA are noted (Actionable: The label may contain information about changes in efficacy, dosage, metabolism or toxicity due to gene/protein/chromosomal variants or phenotypes (e.g. "poor metabolizers"). Or the label may mention contraindication of the drug in a particular subset of patients with particular variants/genotypes/phenotypes. However, the label does not require or recommend gene, protein or chromosomal testing; Informative PGx: The label contains information stating that particular gene/protein/chromosomal variants or metabolizer phenotypes do not affect a drug’s efficacy, dosage, metabolism or toxicity, or its effect is not considered as “clinically” significant, or it does not currently meet the requirements to be assigned as “Actionable PGx”, No recommendation: The PGx association is not mentioned in the FDA's Table of Pharmacogenomic Biomarkers in Drug Labels). [file 12967_2021_2816_MOESM1_ESM.xlsx]

## Sheet: Additional file 1
Additional file 1. Drug - Variant associations of the PGx-CNS panel
1	acetylsalicylic acid	SNP	rs4244285	rs28399504	rs12248560
		PGx info	Efficacy/Toxicity	Efficacy/Toxicity	Efficacy/Toxicity
		EL	2A	2A	2A
		CPIC	No recommendation	No recommendation	No recommendation
		probe id	C__25986767_70	C__30634136_10	C____469857_10
		gene	CYP2C19*2	CYP2C19*4	CYP2C19*17
2	amisulpride	SNP	rs489693	rs17782313	rs1414334
		PGx info	Toxicity	Toxicity	Toxicity
		EL	2B	2B	2B
		CPIC	No recommendation	No recommendation	No recommendation
		probe id	C___3058718_10	C__32667060_10	C___7455701_10
		gene	MC4R	MC4R	HTR2C
3	amitriptyline	SNP	rs4244285	rs4986893	rs28399504	rs12248560	rs28371725	rs35742686	rs3892097	rs5030655	rs5030656	rs1065852
		PGx info	Metabolism/PK	Metabolism/PK	Metabolism/PK	Metabolism/PK	Efficacy/Toxicity	Efficacy/Toxicity	Efficacy/Toxicity	Efficacy/Toxicity	Efficacy/Toxicity	Efficacy/Toxicity
		Annotation (CPIC)	Actionable PGx	Actionable PGx	Actionable PGx	Actionable PGx	Actionable PGx	Actionable PGx	Actionable PGx	Actionable PGx	Actionable PGx	Actionable PGx
		EL	1A	1A	1A	1A	1A	1A	1A	1A	1A	1A
		probe id	C__25986767_70	C__27861809_10	C__30634136_10	C____469857_10	C__34816116_20	C__32407232_50	C__27102431_D0	C__32407243_20	C__32407229_60	C__11484460_40
		gene	CYP2C19*2	CYP2C19*3	CYP2C19*4	CYP2C19*17	CYP2D6*41	CYP2D6*3	CYP2D6*4	CYP2D6*6	CYP2D6*9	CYP2D6*10
4	aripiprazole	SNP	rs489693
		PGx info	Toxicity
		Annotation (FDA)	Actionable PGx
		EL	2B
		probe id	C___3058718_10
		gene	MC4R
5	carbamazepine	SNP	rs2234922	rs1051740	rs3812718
		PGx info	Dosage	Dosage	Dosage
		Annotation (FDA)	No recommendation	No recommendation	No recommendation
		EL	2B	2B	2B
		probe id	C__11638783_30	C_____14938_30	C__25982233_10
		gene	EPHX1	EPHX1	SCN1A
6	citalopram	SNP	rs4244285	rs4986893	rs28399504	rs12248560	rs4713916
		PGx info	Efficacy/Toxicity	Efficacy/Toxicity	Efficacy/Toxicity	Efficacy/Toxicity	Efficacy
		Annotation (FDA)	Actionable PGx	Actionable PGx	Actionable PGx	Actionable PGx	No recommendation
		EL	1A	1A	1A	1A	2B
		probe id	C__25986767_70	C__27861809_10	C__30634136_10	C____469857_10	C___1979246_10
		gene	CYP2C19*2	CYP2C19*3	CYP2C19*4	CYP2C19*17	FKBP5
7	clobazam	SNP	rs4244285	rs4986893
		PGx info	Efficacy/Metabolism/PK	Efficacy/Metabolism/PK
		Annotation (FDA)	Actionable PGx	Actionable PGx
		EL	2A	2A
		probe id	C__25986767_70	C__27861809_10
		gene	CYP2C19*2	CYP2C19*3
8	clomipramine	SNP	rs4244285	rs4986893	rs28399504	rs12248560	rs35742686	rs3892097	rs5030655	rs5030656	rs1065852	rs28371725
		PGx info	Metabolism/PK	Metabolism/PK	Metabolism/PK	Metabolism/PK	Efficacy/Toxicity	Efficacy/Toxicity	Efficacy/Toxicity	Efficacy/Toxicity	Efficacy/Toxicity	Efficacy/Toxicity
		Annotation (FDA)	No recommendation	No recommendation	No recommendation	No recommendation	No recommendation	Actionable PG	Actionable PG	Actionable PG	Actionable PG	Actionable PG
		EL	1A	1A	1A	1A	1A	1A	1A	1A	1A	1A
		probe id	C__25986767_70	C__27861809_10	C__30634136_10	C____469857_10	C__32407232_50	C__27102431_D0	C__32407243_20	C__32407229_60	C__11484460_40	C__34816116_20
		gene	CYP2C19*2	CYP2C19*3	CYP2C19*4	CYP2C19*17	CYP2D6*3	CYP2D6*4	CYP2D6*6	CYP2D6*9	CYP2D6*10	CYP2D6*41
9	clozapine	SNP	rs489693	rs17782313	rs1800497	rs1414334
		PGx info	Toxicity	Toxicity	Toxicity	Toxicity
		Annotation (FDA)	No recommendation	No recommendation	No recommendation	No recommendation
		EL	2B	2B	3	3
		probe id	C___3058718_10	C__32667060_10	C___7486676_10	C___7455701_10
		gene	MC4R	MC4R	ANKK1 DRD2	HTR2C
10	diazepam	SNP	rs4244285	rs4986893
		PGx info	Metabolism	Metabolism
		Annotation (FDA)	Actionable PGx	Actionable PGx
		EL	3	3
		probe id	C__25986767_70	C__27861809_10
		gene	CYP2C19*2	CYP2C19*3
11	duloxetine	SNP	rs963468
		PGx info	Efficacy
		Annotation (FDA)	No recommendation
		EL	3
		probe id	C___8245113_20
		gene	DRD3
12	escitalopram	SNP	rs4244285	rs4986893	rs28399504	rs12248560
		PGx info	Efficacy/Toxicity	Efficacy/Toxicity	Efficacy/Toxicity	Efficacy/Toxicity
		Annotation (FDA)	Actionable PGx	Actionable PGx	Actionable PGx	Actionable PGx
		EL	1A	1A	1A	1A
		probe id	C__25986767_70	C__27861809_10	C__30634136_10	C____469857_10
		gene	CYP2C19*2	CYP2C19*3	CYP2C19*4	CYP2C19*4,*17
13	fluoxetine	SNP	rs4713916
		PGx info	Efficacy
		Annotation (FDA)	No recommendation
		EL	2B
		probe id	C___1979246_10
		gene	FKBP5
14	fluvoxamine	SNP	rs35742686	rs3892097	rs5030655	rs1065852	rs28371725	rs5030656
		PGx info	Efficacy/Toxicity/Metabolism/PK	Efficacy/Toxicity/Metabolism/PK	Efficacy/Toxicity/Metabolism/PK	Efficacy/Toxicity/Metabolism/PK	Efficacy/Toxicity/Metabolism/PK	Efficacy/Toxicity/Metabolism/PK
		Annotation (FDA)	Actionable PGx	Actionable PGx	Actionable PGx	Actionable PGx	Actionable PGx	Actionable PGx
		EL	1A	1A	1A	1A	1A	1A
		probe id	C__32407232_50	C__27102431_D0	C__32407243_20	C__11484460_40	C__34816116_20	C__32407229_60
		gene	CYP2D6*3	CYP2D6*4	CYP2D6*6	CYP2D6*10	CYP2D6*41	CYP2D6*9
15	haloperidol	SNP	rs489693
		PGx info	Toxicity
		Annotation (FDA)	No recommendation
		EL	2B
		probe id	C___3058718_10
		gene	MC4R
16	lamotrigine	SNP	rs7668258
		PGx info	Response
		Annotation (FDA)	No recommendation
		EL	2B
		probe id	C__27827970_40
		gene	EPHX1
17	mirtazapine	SNP	rs4713916	rs35742686	rs3892097	rs5030655
		PGx info	Efficacy	Metabolism/PK	Metabolism/PK	Metabolism/PK
		Annotation (FDA)	No recommendation	No recommendation	No recommendation	No recommendation
		EL	2B	3	3	3
		probe id	C___1979246_10	C__32407232_50	C__27102431_D0	C__32407243_20
		gene	FKBP5	CYP2D6*3	CYP2D6*4	CYP2D6*6
18	olanzapine	SNP	rs489693	rs17782313	rs1800497	rs1414334
		PGx info	Toxicity	Toxicity	Metabolism/PK	Toxicity
		Annotation (FDA)	No recommendation	No recommendation	No recommendation	No recommendation
		EL	2B	3	3	3
		probe id	C___3058718_10	C__32667060_10	C___7486676_10	C___7455701_10
		gene	MC4R	MC4R	ANKK1 DRD2	HTR2C
19	paliperidone	SNP	rs489693
		PGx info	Toxicity
		Annotation (FDA)	Informative PGx
		EL	2B
		probe id	C___3058718_10
		gene	MC4R
20	paroxetine	SNP	rs35742686	rs3892097	rs5030655	rs1065852	rs4713916
		PGx info	Efficacy/Toxicity/Metabolism/PK	Efficacy/Toxicity/Metabolism/PK	Efficacy/Toxicity/Metabolism/PK	Efficacy/Toxicity/Metabolism/PK	Efficacy
		Annotation (FDA)	Informative PGx	Informative PGx	Informative PGx	Informative PGx	No recommendation
		EL	1A	1A	1A	1A	2B
		probe id	C__32407232_50	C__27102431_D0	C__32407243_20	C__11484460_40	C___1979246_10
		gene	CYP2D6*3	CYP2D6*4	CYP2D6*6	CYP2D6*10	FKBP5
21	phenytoin	SNP	rs3812718	rs1799853	rs1057910
		PGx info	Dosage	Metabolism/PK/Toxicity	Metabolism/PK/Toxicity
		Annotation (FDA)	No recommendation	Actionable PGx	Actionable PGx
		EL	3	1A	1A
		probe id	C__25982233_10	C__25625805_10	C__27104892_10
		gene	SCN1A	CYP2C9*2	CYP2C9*3
22	quetiapine	SNP	rs489693	rs17782313	rs1414334
		PGx info	Toxicity	Toxicity	Metabolism
		Annotation (FDA)	No recommendation	No recommendation	No recommendation
		EL	2B	3	3
		probe id	C___3058718_10	C__32667060_10	C___7455701_10
		gene	MC4R	MC4R	HTR2C
23	risperidone	SNP	rs35742686	rs3892097	rs5030655	rs1065852	rs1799978	rs489693	rs17782313	rs1800497	rs1414334
		PGx info	Metabolism/PK	Metabolism/PK	Metabolism/PK	Metabolism/PK	Response	Toxicity	Toxicity	Toxicity	Toxicity
		Annotation (FDA)	Informative PGx	Informative PGx	Informative PGx	Informative PGx	No recommendation	No recommendation	No recommendation	No recommendation	No recommendation
		EL	1B	1B	1B	1B	2B	2B	3	3	2B
		probe id	C__32407232_50	C__27102431_D0	C__32407243_20	C__11484460_40	C___7486599_20	C___3058718_10	C__32667060_10	C___7486676_10	C___7455701_10
		gene	CYP2D6*3	CYP2D6*4	CYP2D6*6	CYP2D6*10	DRD2	MC4R	MC4R	ANKK1 DRD2	HTR2C
24	sertraline	SNP	rs4244285	rs4986893	rs4713916
		PGx info	Metabolism/PK	Metabolism/PK	Efficacy
		Annotation (FDA)	No recommendation	No recommendation	No recommendation
		EL	1A	1A	2B
		probe id	C__25986767_70	C__27861809_10	C___1979246_10
		gene	CYP2C19*2	CYP2C19*3	FKBP5
25	topiramate	SNP	rs2832407
		PGx info	Efficacy/Metabolism/PK
		Annotation (FDA)	No recommendation
		EL	3
		probe id	C___2962029_10
		gene	GRIK1
26	valproic acid	SNP	rs1799853	rs1057910	rs1800497
		PGx info	Dosage/Metabolism/PK	Dosage/Metabolism/PK	Toxicity
		Annotation (FDA)	No recommendation	No recommendation	No recommendation
		EL	3	3	3
		probe id	C__25625805_10	C__27104892_10	C___7486676_10
		gene	CYP2C9*2	CYP2C9*3	ANKK1 DRD2
27	venlafaxine	SNP	rs35742686	rs3892097	rs5030655	rs1065852	rs28371725	rs4713916
		PGx info	Metabolism/PK	Metabolism/PK	Metabolism/PK	Metabolism/PK	Metabolism/PK	Efficacy
		Annotation (FDA)	Actionable PGx	Actionable PGx	Actionable PGx	Actionable PGx	Actionable PGx	No recommendation
		EL	2A	2A	2A	2A	2A	2B
		probe id	C__32407232_50	C__27102431_D0	C__32407243_20	C__11484460_40	C__34816116_20	C___1979246_10
		gene	CYP2D6*3	CYP2D6*4	CYP2D6*6	CYP2D6*10	CYP2D6*41	FKBP5
28	ziprasidone	SNP	rs489693
		PGx info	Toxicity
		Annotation (FDA)	No recommendation
		EL	2B
		probe id	C___3058718_10
		gene	MC4R
The PGx-CNS panel includes 28 CNS drugs and to 24 single nucleotide polymorphisms (SNPs). The table summarizes the SNPs and the genes associated to each of the 28 drugs. The corresponding probe IDs and the Evidence Levels (EL) are mentioned. The Level of evidence (EL) of each PGx variant-drug association, adequate for clinical use, in line with PharmGKB. The PGx-CNS panel includes pharmacogenetic…
