# Supplementary material for: Clinical pharmacogenomics in action: design, assessment and implementation of a novel pharmacogenetic panel supporting drug selection for diseases of the central nervous system (CNS)
Source: J Transl Med. 2021 Apr 15;19:151. doi: 10.1186/s12967-021-02816-3 (PMC8048316; doi:10.1186/s12967-021-02816-3)
Supplement: Supplementary file 2 — Additional file 2: Functional roles of the genes associated with the PGx–CNS panel. The PGx–CNS panel includes 13 genes that were selected for their valuable PGx association with the targeted drugs. The table summarizes the functional roles of their encoded proteins, ranging from metabolization to cell signalling and actionable mechanisms [63–90]. [file 12967_2021_2816_MOESM2_ESM.xlsx]

## Sheet: Additional file 2
Additional file 2. Functional roles of the genes associated with the PGx-CNS panel
	Gene	Activity of the encoded protein	Activity of the encoded protein [MORE]	Reference #
1	ANKK1, DRD2	Signalling (kinase, dopamine receptor D2)	ANKK1 is a member of Ser/Thr protein kinase family, it is involved in signal transduction pathways, closely linked to dopamine receptor D2 (DRD2)	69
2	CYP2C19	Drug Metabolization (10% of drugs)	CYP2C19 is a member of P450 cytochrome family. Processing or metabolizing at least 10% of commonly prescribed drugs	80, 81
3	CYP2C9	Drug Metabolization	CYP2C9 is part of cytochrome P450 enzyme. It is involved in protein processing and transport and it plays an important role in drug metabolizing.	63, 77
4	CYP2D6	Drug Metabolization (25% of drugs)	CYP2D6, as a P450 protein, function as a monooxygenase which catalyze many reactions involved in drug metabolism and synthesis of cholesterol, steroids and other lipids, metabolize as many as 25% of commonly prescribed drugs.	76, 79, 84
5	DRD2	G protein-coupled receptor	DRD2 is a dopamine receptor. This G-protein coupled receptor inhibits adenylyl cyclase activity. Variations DRD2 have been associated Schizophrenia and opioid addiction.	89
6	DRD3	G protein-coupled receptor	DRD3 is a dopamine receptor, D3 subtype, that can be found in the limbic areas of the brain and are associated with endocrine, emotional and cognitive functions. This G-protein coupled receptor inhibits adenylyl cyclase activity. The receptors are targets for drugs used for schizophrenia, drug addiction, and Parkinson's disease	67, 73, 78, 88
7	EPHX1	Enzymatic activity, signalling	EPHX1 (Epoxide hydrolase 1) is part of the family of α/β hydrolases. It is an enzyme that plays an important role in activation and detoxification of epoxides products of CYP oxidation to form dihydrodiols. EPHX1 protein presence in neurons has been associated with drug metabolism and neurotoxicity.	64, 86
8	FKBP5	Protein Trafficking and antagonisation of corticoid receptors	FKBP5 protein belongs to immunophilin protein family and plays an important role in immunoregulation and basic cellular processes involving protein folding and trafficking, associated with a higher rate of depressive disorders, antagonists are corticoid receptors	82
9	GRIK1	Receptor / Protein Channel, signalling	glutamate receptor (GluR) subunits, a ligand-gated ion channel, affects the permeability of the receptor to CA2+	85
10	HTR2C	G protein-coupled receptor and antagonization, cytokine levels	HTR2C is a G protein-coupled receptor (GPCR). It is activated by serotonin and inhibits dopamine and norepinephrine release in certain areas of the brain. It functions as a receptor for various drugs such as antidepressants.	70, 71
11	MC4R	G protein-coupled receptor, ADEs	MC4R is a G protein-coupled receptor that binds α-melanocyte stimulating hormone (α-MSH). MC4 receptors have been associated with metabolism and sexual behaviour. Also, MC4R is involved in modulation of anxiety- and depressive-like behavior under mild or moderate stress.	66
12	SCN1A	Protein Channel, GABAergic signalling	The SCN1A gene codes for the transmembrane proteins NaV1.1, which is a sodium channel, play an important role in transmitting signals from a nerve cell (neuron) to another. SCN1A gene is one of the most commonly mutated genes that has been associated with epilepsy.	75, 87
13	UGT2B7	Drug Metabolization and signalling	UGT2B7 is member of UDP-glycosyltransferase (UGT) family. UGTs plays a key role in the conjugation and subsequent elimination of potentially toxic xenobiotics and endogenous compounds. This protein is localized has a unique specificity for 3,4-catechol estrogens and estriol, regulating the level and activity of these potent estrogen metabolites. It participates in drug Metabolization and signalli…	62, 65, 68, 72, 74
	The PGx-CNS panel includes 13 genes that were selected for their valuable PGx association with the targeted drugs. The table summarizes the functional roles of their encoded proteins, ranging from metabolization to cell signalling and actionable mechanisms
