# Supplementary material for: Clinical pharmacogenomics in action: design, assessment and implementation of a novel pharmacogenetic panel supporting drug selection for diseases of the central nervous system (CNS)
Source: J Transl Med. 2021 Apr 15;19:151. doi: 10.1186/s12967-021-02816-3 (PMC8048316; doi:10.1186/s12967-021-02816-3)
Supplement: Supplementary file 4 — Additional file 4: Categorization of identified PGx associations of 28 drugs with 24 SNPs, on 501 patients as minimum (homozygotic, no polymorphism); intermediate (heterozygotic polymorphism) and enhanced (homozygotic polymorphism), including the Age and the sex factors. [file 12967_2021_2816_MOESM4_ESM.xlsx]

## Sheet: PGx associations
Additional file 4: PGx associations
Sample	Drug	Minimum interaction	Intermediate interaction	Enhanced interaction	Age	Sex		Drug	Minimum interaction	Intermediate interaction	Enhanced interaction	SUM
PGx_Sample1230984	acetylsalicylic acid	0	0	1	43	Female		acetylsalicylic acid	369	117	14	501
PGx_Sample1230984	amisulpride	1	0	0	43	Female		amisulpride	405	3	93	501
PGx_Sample1230984	amitriptyline	0	1	0	43	Female		amitriptyline	141	169	191	501
PGx_Sample1230984	aripiprazole	1	0	0	43	Female		aripiprazole	458	43	0	501
PGx_Sample1230984	carbamazepine	0	1	0	43	Female		carbamazepine	0	501	0	501
PGx_Sample1230984	citalopram	0	1	0	43	Female		citalopram	113	379	9	501
PGx_Sample1230984	clobazam	0	1	0	43	Female		clobazam	202	298	1	501
PGx_Sample1230984	clomipramine	1	0	0	43	Female		clomipramine	310	71	120	501
PGx_Sample1230984	clozapine	0	0	1	43	Female		clozapine	0	121	380	501
PGx_Sample1230984	diazepam	1	0	0	43	Female		diazepam	295	205	1	501
PGx_Sample1230984	duloxetine	1	0	0	43	Female		duloxetine	394	107	0	501
PGx_Sample1230984	escitalopram	0	1	0	43	Female		escitalopram	113	379	9	501
PGx_Sample1230984	fluoxetine	0	1	0	43	Female		fluoxetine	50	451	0	501
PGx_Sample1230984	fluvoxamine	1	0	0	43	Female		fluvoxamine	328	170	2	500
PGx_Sample1230984	haloperidol	1	0	0	43	Female		haloperidol	458	43	0	501
PGx_Sample1230984	lamotrigine	0	1	0	43	Female		lamotrigine	0	501	0	501
PGx_Sample1230984	mirtazapine	1	0	0	43	Female		mirtazapine	162	339	0	501
PGx_Sample1230984	olanzapine	0	0	1	43	Female		olanzapine	0	121	380	501
PGx_Sample1230984	paliperidone	1	0	0	43	Female		paliperidone	458	43	0	501
PGx_Sample1230984	paroxetine	1	0	0	43	Female		paroxetine	156	345	0	501
PGx_Sample1230984	phenytoin	1	0	0	43	Female		phenytoin	305	196	0	501
PGx_Sample1230984	quetiapine	1	0	0	43	Female		quetiapine	408	0	93	501
PGx_Sample1230984	risperidone	1	0	0	43	Female		risperidone	411	86	4	501
PGx_Sample1230984	sertraline	0	1	0	43	Female		sertraline	243	249	9	501
PGx_Sample1230742	mirtazapine	0	1	0	84	Male		topiramate	235	266	0	501
PGx_Sample1230984	topiramate	1	0	0	43	Female		valproic acid	305	167	29	501
PGx_Sample1230984	valproic acid	1	0	0	43	Female		venlafaxine	248	253	0	501
PGx_Sample1230984	venlafaxine	1	0	0	43	Female		ziprasidone	458	43	0	501
PGx_Sample1230984	ziprasidone	1	0	0	43	Female						501
PGx_Sample1230742	paliperidone	1	0	0	84	Male
PGx_Sample1230742	ziprasidone	1	0	0	84	Male
PGx_Sample1230027	acetylsalicylic acid	0	1	0	40	Female
PGx_Sample1230027	amisulpride	0	0	1	40	Female
PGx_Sample1230027	amitriptyline	0	1	0	40	Female		Male	6328	28	226	0.451098
PGx_Sample1230027	aripiprazole	1	0	0	40	Female		Female	7700	28	275	0.548902
PGx_Sample1230027	carbamazepine	0	1	0	40	Female		Sum	14028	28	501	1
PGx_Sample1230027	citalopram	0	1	0	40	Female
PGx_Sample1230027	clobazam	0	1	0	40	Female
PGx_Sample1230027	clomipramine	0	0	1	40	Female
PGx_Sample1230027	clozapine	0	0	1	40	Female
PGx_Sample1230027	diazepam	1	0	0	40	Female
PGx_Sample1230027	duloxetine	0	1	0	40	Female
PGx_Sample1230027	escitalopram	0	1	0	40	Female
PGx_Sample1230027	fluoxetine	0	1	0	40	Female
PGx_Sample1230027	fluvoxamine	0	1	0	40	Female
PGx_Sample1230027	haloperidol	1	0	0	40	Female
PGx_Sample1230027	lamotrigine	0	1	0	40	Female
PGx_Sample1230027	mirtazapine	0	1	0	40	Female
PGx_Sample1230027	olanzapine	0	0	1	40	Female
PGx_Sample1230027	paliperidone	1	0	0	40	Female
PGx_Sample1230027	paroxetine	0	1	0	40	Female
PGx_Sample1230027	phenytoin	1	0	0	40	Female
PGx_Sample1230027	quetiapine	0	0	1	40	Female
PGx_Sample1230027	risperidone	1	0	0	40	Female
PGx_Sample1230027	sertraline	0	1	0	40	Female
PGx_Sample1230027	topiramate	1	0	0	40	Female
PGx_Sample1230027	valproic acid	1	0	0	40	Female
PGx_Sample1230027	venlafaxine	0	1	0	40	Female
PGx_Sample1230027	ziprasidone	1	0	0	40	Female
PGx_Sample1230028	acetylsalicylic acid	0	1	0	52	Female
PGx_Sample1230028	amisulpride	1	0	0	52	Female
PGx_Sample1230028	amitriptyline	0	1	0	52	Female
PGx_Sample1230028	aripiprazole	1	0	0	52	Female
PGx_Sample1230028	carbamazepine	0	1	0	52	Female
PGx_Sample1230028	citalopram	0	1	0	52	Female
PGx_Sample1230028	clobazam	0	1	0	52	Female
PGx_Sample1230028	clomipramine	0	0	1	52	Female
PGx_Sample1230028	clozapine	0	1	0	52	Female
PGx_Sample1230028	diazepam	1	0	0	52	Female
PGx_Sample1230028	duloxetine	1	0	0	52	Female
PGx_Sample1230028	escitalopram	0	1	0	52	Female
PGx_Sample1230028	fluoxetine	0	1	0	52	Female
PGx_Sample1230028	fluvoxamine	0	1	0	52	Female
PGx_Sample1230028	haloperidol	1	0	0	52	Female
PGx_Sample1230028	lamotrigine	0	1	0	52	Female
PGx_Sample1230028	mirtazapine	0	1	0	52	Female
PGx_Sample1230028	olanzapine	0	1	0	52	Female
PGx_Sample1230028	paliperidone	1	0	0	52	Female
PGx_Sample1230028	paroxetine	0	1	0	52	Female
PGx_Sample1230028	phenytoin	1	0	0	52	Female
PGx_Sample1230028	quetiapine	1	0	0	52	Female
PGx_Sample1230028	risperidone	1	0	0	52	Female
PGx_Sample1230028	sertraline	0	1	0	52	Female
PGx_Sample1230028	topiramate	1	0	0	52	Female
PGx_Sample1230028	valproic acid	1	0	0	52	Female
PGx_Sample1230028	venlafaxine	0	1	0	52	Female
PGx_Sample1230028	ziprasidone	1	0	0	52	Female
PGx_Sample1230030	acetylsalicylic acid	1	0	0	23	Female
PGx_Sample1230030	amisulpride	1	0	0	23	Female
PGx_Sample1230030	amitriptyline	1	0	0	23	Female
PGx_Sample1230030	aripiprazole	0	1	0	23	Female
PGx_Sample1230030	carbamazepine	0	1	0	23	Female
PGx_Sample1230030	citalopram	0	1	0	23	Female
PGx_Sample1230030	clobazam	1	0	0	23	Female
PGx_Sample1230030	clomipramine	1	0	0	23	Female
PGx_Sample1230030	clozapine	0	0	1	23	Female
PGx_Sample1230030	diazepam	1	0	0	23	Female
PGx_Sample1230030	duloxetine	1	0	0	23	Female
PGx_Sample1230030	escitalopram	0	1	0	23	Female
PGx_Sample1230030	fluoxetine	0	1	0	23	Female
PGx_Sample1230030	fluvoxamine	1	0	0	23	Female
PGx_Sample1230030	haloperidol	0	1	0	23	Female
PGx_Sample1230030	lamotrigine	0	1	0	23	Female
PGx_Sample1230030	mirtazapine	0	1	0	23	Female
PGx_Sample1230030	olanzapine	0	0	1	23	Female
PGx_Sample1230030	paliperidone	0	1	0	23	Female
PGx_Sample1230030	paroxetine	0	1	0	23	Female
PGx_Sample1230030	phenytoin	0	1	0	23	Female
PGx_Sample1230030	quetiapine	1	0	0	23	Female
PGx_Sample1230030	risperidone	1	0	0	23	Female
PGx_Sample1230030	sertraline	0	1	0	23	Female
PGx_Sample1230030	topiramate	1	0	0	23	Female
PGx_Sample1230030	valproic acid	0	1	0	23	Female
PGx_Sample1230030	venlafaxine	0	1	0	23	Female
PGx_Sample1230030	ziprasidone	0	1	0	23	Female
PGx_Sample1230055	acetylsalicylic acid	1	0	0	34	Male
PGx_Sample1230055	amisulpride	1	0	0	34	Male
PGx_Sample1230055	amitriptyline	0	0	1	34	Male
PGx_Sample1230055	aripiprazole	1	0	0	34	Male
PGx_Sample1230055	carbamazepine	0	1	0	34	Male
PGx_Sample1230055	citalopram	0	1	0	34	Male
PGx_Sample1230055	clobazam	0	1	0	34	Male
PGx_Sample1230055	clomipramine	1	0	0	34	Male
PGx_Sample1230055	clozapine	0	0	1	34	Male
PGx_Sample1230055	diazepam	0	1	0	34	Male
PGx_Sample1230055	duloxetine	1	0	0	34	Male
PGx_Sample1230055	escitalopram	0	1	0	34	Male
PGx_Sample1230055	fluoxetine	0	1	0	34	Male
PGx_Sample1230055	fluvoxamine	1	0	0	34	Male
PGx_Sample1230055	haloperidol	1	0	0	34	Male
PGx_Sample1230055	lamotrigine	0	1	0	34	Male
PGx_Sample1230055	mirtazapine	0	1	0	34	Male
PGx_Sample1230055	olanzapine	0	0	1	34	Male
PGx_Sample1230055	paliperidone	1	0	0	34	Male
PGx_Sample1230055	paroxetine	0	1	0	34	Male
PGx_Sample1230055	phenytoin	1	0	0	34	Male
PGx_Sample1230055	quetiapine	1	0	0	34	Male
PGx_Sample1230055	risperidone	1	0	0	34	Male
PGx_Sample1230055	sertraline	1	0	0	34	Male
PGx_Sample1230055	topiramate	1	0	0	34	Male
PGx_Sample1230055	valproic acid	1	0	0	34	Male
PGx_Sample1230055	venlafaxine	1	0	0	34	Male
PGx_Sample1230055	ziprasidone	1	0	0	34	Male
PGx_Sample1230056	acetylsalicylic acid	0	1	0	56	Female
PGx_Sample1230056	amisulpride	1	0	0	56	Female
PGx_Sample1230056	amitriptyline	0	1	0	56	Female
PGx_Sample1230056	aripiprazole	1	0	0	56	Female
PGx_Sample1230056	carbamazepine	0	1	0	56	Female
PGx_Sample1230056	citalopram	0	1	0	56	Female
PGx_Sample1230056	clobazam	0	1	0	56	Female
PGx_Sample1230056	clomipramine	1	0	0	56	Female
PGx_Sample1230056	clozapine	0	0	1	56	Female
PGx_Sample1230056	diazepam	1	0	0	56	Female
PGx_Sample1230056	duloxetine	1	0	0	56	Female
PGx_Sample1230056	escitalopram	0	1	0	56	Female
PGx_Sample1230056	fluoxetine	0	1	0	56	Female
PGx_Sample1230056	fluvoxamine	1	0	0	56	Female
PGx_Sample1230056	haloperidol	1	0	0	56	Female
PGx_Sample1230056	lamotrigine	0	1	0	56	Female
PGx_Sample1230056	mirtazapine	1	0	0	56	Female
PGx_Sample1230056	olanzapine	0	0	1	56	Female
PGx_Sample1230056	paliperidone	1	0	0	56	Female
PGx_Sample1230056	paroxetine	1	0	0	56	Female
PGx_Sample1230056	phenytoin	1	0	0	56	Female
PGx_Sample1230056	quetiapine	1	0	0	56	Female
PGx_Sample1230056	risperidone	1	0	0	56	Female
PGx_Sample1230056	sertraline	0	1	0	56	Female
PGx_Sample1230056	topiramate	1	0	0	56	Female
PGx_Sample1230056	valproic acid	1	0	0	56	Female
PGx_Sample1230056	venlafaxine	1	0	0	56	Female
PGx_Sample1230056	ziprasidone	1	0	0	56	Female
PGx_Sample1230068	acetylsalicylic acid	0	1	0	42	Female
PGx_Sample1230068	amisulpride	1	0	0	42	Female
PGx_Sample1230068	amitriptyline	0	1	0	42	Female
PGx_Sample1230068	aripiprazole	1	0	0	42	Female
PGx_Sample1230068	carbamazepine	0	1	0	42	Female
PGx_Sample1230068	citalopram	0	1	0	42	Female
PGx_Sample1230068	clobazam	0	1	0	42	Female
PGx_Sample1230068	clomipramine	1	0	0	42	Female
PGx_Sample1230068	clozapine	0	1	0	42	Female
PGx_Sample1230068	diazepam	1	0	0	42	Female
PGx_Sample1230068	duloxetine	1	0	0	42	Female
PGx_Sample1230068	escitalopram	0	1	0	42	Female
PGx_Sample1230068	fluoxetine	0	1	0	42	Female
PGx_Sample1230068	fluvoxamine	1	0	0	42	Female
PGx_Sample1230068	haloperidol	1	0	0	42	Female
PGx_Sample1230068	lamotrigine	0	1	0	42	Female
PGx_Sample1230068	mirtazapine	0	1	0	42	Female
PGx_Sample1230068	olanzapine	0	1	0	42	Female
PGx_Sample1230068	paliperidone	1	0	0	42	Female
PGx_Sample1230068	paroxetine	0	1	0	42	Female
PGx_Sample1230068	phenytoin	1	0	0	42	Female
PGx_Sample1230068	quetiapine	1	0	0	42	Female
PGx_Sample1230068	risperidone	1	0	0	42	Female
PGx_Sample1230068	sertraline	0	1	0	42	Female
PGx_Sample1230068	topiramate	1	0	0	42	Female
PGx_Sample1230068	valproic acid	1	0	0	42	Female
PGx_Sample1230068	venlafaxine	1	0	0	42	Female
PGx_Sample1230068	ziprasidone	1	0	0	42	Female
PGx_Sample1230069	acetylsalicylic acid	0	1	0	24	Male
PGx_Sample1230069	amisulpride	1	0	0	24	Male
PGx_Sample1230069	amitriptyline	0	0	1	24	Male
PGx_Sample1230069	aripiprazole	1	0	0	24	Male
PGx_Sample1230069	carbamazepine	0	1	0	24	Male
PGx_Sample1230069	citalopram	0	1	0	24	Male
PGx_Sample1230069	clobazam	0	0	1	24	Male
PGx_Sample1230069	clomipramine	0	0	1	24	Male
PGx_Sample1230069	clozapine	0	0	1	24	Male
PGx_Sample1230069	diazepam	0	0	1	24	Male
PGx_Sample1230069	duloxetine	1	0	0	24	Male
PGx_Sample1230069	escitalopram	0	0	1	24	Male
PGx_Sample1230069	fluoxetine	0	1	0	24	Male
PGx_Sample1230069	fluvoxamine	0	1	0	24	Male
PGx_Sample1230069	haloperidol	1	0	0	24	Male
PGx_Sample1230069	lamotrigine	0	1	0	24	Male
PGx_Sample1230069	mirtazapine	0	1	0	24	Male
PGx_Sample1230069	olanzapine	0	0	1	24	Male
PGx_Sample1230069	paliperidone	1	0	0	24	Male
PGx_Sample1230069	paroxetine	0	1	0	24	Male
PGx_Sample1230069	phenytoin	0	1	0	24	Male
PGx_Sample1230069	quetiapine	1	0	0	24	Male
PGx_Sample1230069	risperidone	0	1	0	24	Male
PGx_Sample1230069	sertraline	0	0	1	24	Male
PGx_Sample1230069	topiramate	0	1	0	24	Male
PGx_Sample1230069	valproic acid	0	0	1	24	Male
PGx_Sample1230069	venlafaxine	0	1	0	24	Male
PGx_Sample1230069	ziprasidone	1	0	0	24	Male
PGx_Sample1230070	acetylsalicylic acid	1	0	0	37	Male
PGx_Sample1230070	amisulpride	1	0	0	37	Male
PGx_Sample1230070	amitriptyline	0	1	0	37	Male
PGx_Sample1230070	aripiprazole	1	0	0	37	Male
PGx_Sample1230070	carbamazepine	0	1	0	37	Male
PGx_Sample1230070	citalopram	1	0	0	37	Male
PGx_Sample1230070	clobazam	1	0	0	37	Male
PGx_Sample1230070	clomipramine	0	0	1	37	Male
PGx_Sample1230070	clozapine	0	1	0	37	Male
PGx_Sample1230070	diazepam	1	0	0	37	Male
PGx_Sample1230070	duloxetine	0	1	0	37	Male
PGx_Sample1230070	escitalopram	1	0	0	37	Male
PGx_Sample1230070	fluoxetine	0	1	0	37	Male
PGx_Sample1230070	fluvoxamine	0	1	0	37	Male
PGx_Sample1230070	haloperidol	1	0	0	37	Male
PGx_Sample1230070	lamotrigine	0	1	0	37	Male
PGx_Sample1230070	mirtazapine	0	1	0	37	Male
PGx_Sample1230070	olanzapine	0	1	0	37	Male
PGx_Sample1230070	paliperidone	1	0	0	37	Male
PGx_Sample1230070	paroxetine	0	1	0	37	Male
PGx_Sample1230070	phenytoin	1	0	0	37	Male
PGx_Sample1230070	quetiapine	1	0	0	37	Male
PGx_Sample1230070	risperidone	1	0	0	37	Male
PGx_Sample1230070	sertraline	1	0	0	37	Male
PGx_Sample1230070	topiramate	0	1	0	37	Male
PGx_Sample1230070	valproic acid	1	0	0	37	Male
PGx_Sample1230070	venlafaxine	0	1	0	37	Male
PGx_Sample1230070	ziprasidone	1	0	0	37	Male
PGx_Sample1230074	acetylsalicylic acid	1	0	0	51	Male
PGx_Sample1230074	amisulpride	0	0	1	51	Male
PGx_Sample1230074	amitriptyline	1	0	0	51	Male
PGx_Sample1230074	aripiprazole	1	0	0	51	Male
PGx_Sample1230074	carbamazepine	0	1	0	51	Male
PGx_Sample1230074	citalopram	0	1	0	51	Male
PGx_Sample1230074	clobazam	1	0	0	51	Male
PGx_Sample1230074	clomipramine	1	0	0	51	Male
PGx_Sample1230074	clozapine	0	1	0	51	Male
PGx_Sample1230074	diazepam	1	0	0	51	Male
PGx_Sample1230074	duloxetine	1	0	0	51	Male
PGx_Sample1230074	escitalopram	0	1	0	51	Male
PGx_Sample1230074	fluoxetine	0	1	0	51	Male
PGx_Sample1230074	fluvoxamine	1	0	0	51	Male
PGx_Sample1230074	haloperidol	1	0	0	51	Male
PGx_Sample1230074	lamotrigine	0	1	0	51	Male
PGx_Sample1230074	mirtazapine	0	1	0	51	Male
PGx_Sample1230074	olanzapine	0	1	0	51	Male
PGx_Sample1230074	paliperidone	1	0	0	51	Male
PGx_Sample1230074	paroxetine	0	1	0	51	Male
PGx_Sample1230074	phenytoin	1	0	0	51	Male
PGx_Sample1230074	quetiapine	0	0	1	51	Male
PGx_Sample1230074	risperidone	1	0	0	51	Male
PGx_Sample1230074	sertraline	0	1	0	51	Male
PGx_Sample1230074	topiramate	0	1	0	51	Male
PGx_Sample1230074	valproic acid	1	0	0	51	Male
PGx_Sample1230074	venlafaxine	0	1	0	51	Male
PGx_Sample1230074	ziprasidone	1	0	0	51	Male
PGx_Sample1230092	acetylsalicylic acid	1	0	0	88	Female
PGx_Sample1230092	amisulpride	1	0	0	88	Female
PGx_Sample1230092	amitriptyline	0	0	1	88	Female
PGx_Sample1230092	aripiprazole	0	1	0	88	Female
PGx_Sample1230092	carbamazepine	0	1	0	88	Female
PGx_Sample1230092	citalopram	0	1	0	88	Female
PGx_Sample1230092	clobazam	0	1	0	88	Female
PGx_Sample1230092	clomipramine	0	1	0	88	Female
PGx_Sample1230092	clozapine	0	1	0	88	Female
PGx_Sample1230092	diazepam	0	1	0	88	Female
PGx_Sample1230092	duloxetine	0	1	0	88	Female
PGx_Sample1230092	escitalopram	0	1	0	88	Female
PGx_Sample1230092	fluoxetine	0	1	0	88	Female
PGx_Sample1230092	fluvoxamine	1	0	0	88	Female
PGx_Sample1230092	haloperidol	0	1	0	88	Female
PGx_Sample1230092	lamotrigine	0	1	0	88	Female
PGx_Sample1230092	mirtazapine	1	0	0	88	Female
PGx_Sample1230092	olanzapine	0	1	0	88	Female
PGx_Sample1230092	paliperidone	0	1	0	88	Female
PGx_Sample1230092	paroxetine	1	0	0	88	Female
PGx_Sample1230092	phenytoin	0	1	0	88	Female
PGx_Sample1230092	quetiapine	1	0	0	88	Female
PGx_Sample1230092	risperidone	0	1	0	88	Female
PGx_Sample1230092	sertraline	1	0	0	88	Female
PGx_Sample1230092	topiramate	1	0	0	88	Female
PGx_Sample1230092	valproic acid	0	1	0	88	Female
PGx_Sample1230092	venlafaxine	1	0	0	88	Female
PGx_Sample1230092	ziprasidone	0	1	0	88	Female
PGx_Sample1230098	acetylsalicylic acid	1	0	0	59	Male
PGx_Sample1230098	amisulpride	1	0	0	59	Male
PGx_Sample1230098	amitriptyline	0	0	1	59	Male
PGx_Sample1230098	aripiprazole	1	0	0	59	Male
PGx_Sample1230098	carbamazepine	0	1	0	59	Male
PGx_Sample1230098	citalopram	0	1	0	59	Male
PGx_Sample1230098	clobazam	0	1	0	59	Male
PGx_Sample1230098	clomipramine	1	0	0	59	Male
PGx_Sample1230098	clozapine	0	0	1	59	Male
PGx_Sample1230098	diazepam	0	1	0	59	Male
PGx_Sample1230098	duloxetine	1	0	0	59	Male
PGx_Sample1230098	escitalopram	0	1	0	59	Male
PGx_Sample1230098	fluoxetine	0	1	0	59	Male
PGx_Sample1230098	fluvoxamine	1	0	0	59	Male
PGx_Sample1230098	haloperidol	1	0	0	59	Male
PGx_Sample1230098	lamotrigine	0	1	0	59	Male
PGx_Sample1230098	mirtazapine	0	1	0	59	Male
PGx_Sample1230098	olanzapine	0	0	1	59	Male
PGx_Sample1230098	paliperidone	1	0	0	59	Male
PGx_Sample1230098	paroxetine	0	1	0	59	Male
PGx_Sample1230098	phenytoin	1	0	0	59	Male
PGx_Sample1230098	quetiapine	1	0	0	59	Male
PGx_Sample1230098	risperidone	1	0	0	59	Male
PGx_Sample1230098	sertraline	1	0	0	59	Male
PGx_Sample1230098	topiramate	0	1	0	59	Male
PGx_Sample1230098	valproic acid	1	0	0	59	Male
PGx_Sample1230098	venlafaxine	0	1	0	59	Male
PGx_Sample1230098	ziprasidone	1	0	0	59	Male
PGx_Sample1230099	acetylsalicylic acid	1	0	0	62	Female
PGx_Sample1230099	amisulpride	1	0	0	62	Female
PGx_Sample1230099	amitriptyline	0	0	1	62	Female
PGx_Sample1230099	aripiprazole	1	0	0	62	Female
PGx_Sample1230099	carbamazepine	0	1	0	62	Female
PGx_Sample1230099	citalopram	0	1	0	62	Female
PGx_Sample1230099	clobazam	0	1	0	62	Female
PGx_Sample1230099	clomipramine	1	0	0	62	Female
PGx_Sample1230099	clozapine	0	0	1	62	Female
PGx_Sample1230099	diazepam	0	1	0	62	Female
PGx_Sample1230099	duloxetine	0	1	0	62	Female
PGx_Sample1230099	escitalopram	0	1	0	62	Female
PGx_Sample1230099	fluoxetine	1	0	0	62	Female
PGx_Sample1230099	fluvoxamine	1	0	0	62	Female
PGx_Sample1230099	haloperidol	1	0	0	62	Female
PGx_Sample1230099	lamotrigine	0	1	0	62	Female
PGx_Sample1230099	mirtazapine	1	0	0	62	Female
PGx_Sample1230099	olanzapine	0	0	1	62	Female
PGx_Sample1230099	paliperidone	1	0	0	62	Female
PGx_Sample1230099	paroxetine	1	0	0	62	Female
PGx_Sample1230099	phenytoin	0	1	0	62	Female
PGx_Sample1230099	quetiapine	1	0	0	62	Female
PGx_Sample1230099	risperidone	1	0	0	62	Female
PGx_Sample1230099	sertraline	1	0	0	62	Female
PGx_Sample1230099	topiramate	1	0	0	62	Female
PGx_Sample1230099	valproic acid	0	1	0	62	Female
PGx_Sample1230099	venlafaxine	1	0	0	62	Female
PGx_Sample1230099	ziprasidone	1	0	0	62	Female
PGx_Sample1230101	acetylsalicylic acid	1	0	0	69	Female
PGx_Sample1230101	amisulpride	1	0	0	69	Female
PGx_Sample1230101	amitriptyline	0	0	1	69	Female
PGx_Sample1230101	aripiprazole	1	0	0	69	Female
PGx_Sample1230101	carbamazepine	0	1	0	69	Female
PGx_Sample1230101	citalopram	0	1	0	69	Female
PGx_Sample1230101	clobazam	0	1	0	69	Female
PGx_Sample1230101	clomipramine	0	0	1	69	Female
PGx_Sample1230101	clozapine	0	0	1	69	Female
PGx_Sample1230101	diazepam	0	1	0	69	Female
PGx_Sample1230101	duloxetine	1	0	0	69	Female
PGx_Sample1230101	escitalopram	0	1	0	69	Female
PGx_Sample1230101	fluoxetine	0	1	0	69	Female
PGx_Sample1230101	fluvoxamine	0	1	0	69	Female
PGx_Sample1230101	haloperidol	1	0	0	69	Female
PGx_Sample1230101	lamotrigine	0	1	0	69	Female
PGx_Sample1230101	mirtazapine	0	1	0	69	Female
PGx_Sample1230101	olanzapine	0	0	1	69	Female
PGx_Sample1230101	paliperidone	1	0	0	69	Female
PGx_Sample1230101	paroxetine	0	1	0	69	Female
PGx_Sample1230101	phenytoin	1	0	0	69	Female
PGx_Sample1230101	quetiapine	1	0	0	69	Female
PGx_Sample1230101	risperidone	1	0	0	69	Female
PGx_Sample1230101	sertraline	0	1	0	69	Female
PGx_Sample1230101	topiramate	1	0	0	69	Female
PGx_Sample1230101	valproic acid	1	0	0	69	Female
PGx_Sample1230101	venlafaxine	0	1	0	69	Female
PGx_Sample1230101	ziprasidone	1	0	0	69	Female
PGx_Sample1230102	acetylsalicylic acid	0	1	0	72	Female
PGx_Sample1230102	amisulpride	0	0	1	72	Female
PGx_Sample1230102	amitriptyline	0	1	0	72	Female
PGx_Sample1230102	aripiprazole	1	0	0	72	Female
PGx_Sample1230102	carbamazepine	0	1	0	72	Female
PGx_Sample1230102	citalopram	0	0	1	72	Female
PGx_Sample1230102	clobazam	0	1	0	72	Female
PGx_Sample1230102	clomipramine	0	1	0	72	Female
PGx_Sample1230102	clozapine	0	0	1	72	Female
PGx_Sample1230102	diazepam	0	1	0	72	Female
PGx_Sample1230102	duloxetine	1	0	0	72	Female
PGx_Sample1230102	escitalopram	0	1	0	72	Female
PGx_Sample1230102	fluoxetine	1	0	0	72	Female
PGx_Sample1230102	fluvoxamine	0	1	0	72	Female
PGx_Sample1230102	haloperidol	1	0	0	72	Female
PGx_Sample1230102	lamotrigine	0	1	0	72	Female
PGx_Sample1230102	mirtazapine	1	0	0	72	Female
PGx_Sample1230102	olanzapine	0	0	1	72	Female
PGx_Sample1230102	paliperidone	1	0	0	72	Female
PGx_Sample1230102	paroxetine	0	1	0	72	Female
PGx_Sample1230102	phenytoin	1	0	0	72	Female
PGx_Sample1230102	quetiapine	0	0	1	72	Female
PGx_Sample1230102	risperidone	0	1	0	72	Female
PGx_Sample1230102	sertraline	0	1	0	72	Female
PGx_Sample1230102	topiramate	1	0	0	72	Female
PGx_Sample1230102	valproic acid	1	0	0	72	Female
PGx_Sample1230102	venlafaxine	1	0	0	72	Female
PGx_Sample1230102	ziprasidone	1	0	0	72	Female
PGx_Sample1230104	acetylsalicylic acid	0	1	0	53	Female
PGx_Sample1230104	amisulpride	0	0	1	53	Female
PGx_Sample1230104	amitriptyline	0	1	0	53	Female
PGx_Sample1230104	aripiprazole	1	0	0	53	Female
PGx_Sample1230104	carbamazepine	0	1	0	53	Female
PGx_Sample1230104	citalopram	0	1	0	53	Female
PGx_Sample1230104	clobazam	0	1	0	53	Female
PGx_Sample1230104	clomipramine	1	0	0	53	Female
PGx_Sample1230104	clozapine	0	0	1	53	Female
PGx_Sample1230104	diazepam	0	1	0	53	Female
PGx_Sample1230104	duloxetine	1	0	0	53	Female
PGx_Sample1230104	escitalopram	0	1	0	53	Female
PGx_Sample1230104	fluoxetine	0	1	0	53	Female
PGx_Sample1230104	fluvoxamine	1	0	0	53	Female
PGx_Sample1230104	haloperidol	1	0	0	53	Female
PGx_Sample1230104	lamotrigine	0	1	0	53	Female
PGx_Sample1230104	mirtazapine	1	0	0	53	Female
PGx_Sample1230104	olanzapine	0	0	1	53	Female
PGx_Sample1230104	paliperidone	1	0	0	53	Female
PGx_Sample1230104	paroxetine	1	0	0	53	Female
PGx_Sample1230104	phenytoin	1	0	0	53	Female
PGx_Sample1230104	quetiapine	0	0	1	53	Female
PGx_Sample1230104	risperidone	1	0	0	53	Female
PGx_Sample1230104	sertraline	0	1	0	53	Female
PGx_Sample1230104	topiramate	1	0	0	53	Female
PGx_Sample1230104	valproic acid	1	0	0	53	Female
PGx_Sample1230104	venlafaxine	1	0	0	53	Female
PGx_Sample1230104	ziprasidone	1	0	0	53	Female
PGx_Sample1230112	acetylsalicylic acid	1	0	0	36	Male
PGx_Sample1230112	amisulpride	1	0	0	36	Male
PGx_Sample1230112	amitriptyline	1	0	0	36	Male
PGx_Sample1230112	aripiprazole	1	0	0	36	Male
PGx_Sample1230112	carbamazepine	0	1	0	36	Male
PGx_Sample1230112	citalopram	1	0	0	36	Male
PGx_Sample1230112	clobazam	1	0	0	36	Male
PGx_Sample1230112	clomipramine	1	0	0	36	Male
PGx_Sample1230112	clozapine	0	0	1	36	Male
PGx_Sample1230112	diazepam	1	0	0	36	Male
PGx_Sample1230112	duloxetine	1	0	0	36	Male
PGx_Sample1230112	escitalopram	1	0	0	36	Male
PGx_Sample1230112	fluoxetine	0	1	0	36	Male
PGx_Sample1230112	fluvoxamine	0	1	0	36	Male
PGx_Sample1230112	haloperidol	1	0	0	36	Male
PGx_Sample1230112	lamotrigine	0	1	0	36	Male
PGx_Sample1230112	mirtazapine	0	1	0	36	Male
PGx_Sample1230112	olanzapine	0	0	1	36	Male
PGx_Sample1230112	paliperidone	1	0	0	36	Male
PGx_Sample1230112	paroxetine	0	1	0	36	Male
PGx_Sample1230112	phenytoin	1	0	0	36	Male
PGx_Sample1230112	quetiapine	1	0	0	36	Male
PGx_Sample1230112	risperidone	1	0	0	36	Male
PGx_Sample1230112	sertraline	1	0	0	36	Male
PGx_Sample1230112	topiramate	1	0	0	36	Male
PGx_Sample1230112	valproic acid	1	0	0	36	Male
PGx_Sample1230112	venlafaxine	0	1	0	36	Male
PGx_Sample1230112	ziprasidone	1	0	0	36	Male
PGx_Sample1230113	acetylsalicylic acid	1	0	0	46	Female
PGx_Sample1230113	amisulpride	1	0	0	46	Female
PGx_Sample1230113	amitriptyline	0	0	1	46	Female
PGx_Sample1230113	aripiprazole	0	1	0	46	Female
PGx_Sample1230113	carbamazepine	0	1	0	46	Female
PGx_Sample1230113	citalopram	0	1	0	46	Female
PGx_Sample1230113	clobazam	0	1	0	46	Female
PGx_Sample1230113	clomipramine	0	1	0	46	Female
PGx_Sample1230113	clozapine	0	0	1	46	Female
PGx_Sample1230113	diazepam	0	1	0	46	Female
PGx_Sample1230113	duloxetine	1	0	0	46	Female
PGx_Sample1230113	escitalopram	0	1	0	46	Female
PGx_Sample1230113	fluoxetine	0	1	0	46	Female
PGx_Sample1230113	fluvoxamine	0	1	0	46	Female
PGx_Sample1230113	haloperidol	0	1	0	46	Female
PGx_Sample1230113	lamotrigine	0	1	0	46	Female
PGx_Sample1230113	mirtazapine	0	1	0	46	Female
PGx_Sample1230113	olanzapine	0	0	1	46	Female
PGx_Sample1230113	paliperidone	0	1	0	46	Female
PGx_Sample1230113	paroxetine	0	1	0	46	Female
PGx_Sample1230113	phenytoin	1	0	0	46	Female
PGx_Sample1230113	quetiapine	1	0	0	46	Female
PGx_Sample1230113	risperidone	0	1	0	46	Female
PGx_Sample1230113	sertraline	1	0	0	46	Female
PGx_Sample1230113	topiramate	0	1	0	46	Female
PGx_Sample1230113	valproic acid	1	0	0	46	Female
PGx_Sample1230113	venlafaxine	0	1	0	46	Female
PGx_Sample1230113	ziprasidone	0	1	0	46	Female
PGx_Sample1230125	acetylsalicylic acid	1	0	0	70	Female
PGx_Sample1230125	amisulpride	1	0	0	70	Female
PGx_Sample1230125	amitriptyline	0	1	0	70	Female
PGx_Sample1230125	aripiprazole	1	0	0	70	Female
PGx_Sample1230125	carbamazepine	0	1	0	70	Female
PGx_Sample1230125	citalopram	1	0	0	70	Female
PGx_Sample1230125	clobazam	1	0	0	70	Female
PGx_Sample1230125	clomipramine	0	1	0	70	Female
PGx_Sample1230125	clozapine	0	1	0	70	Female
PGx_Sample1230125	diazepam	1	0	0	70	Female
PGx_Sample1230125	duloxetine	0	1	0	70	Female
PGx_Sample1230125	escitalopram	1	0	0	70	Female
PGx_Sample1230125	fluoxetine	0	1	0	70	Female
PGx_Sample1230125	fluvoxamine	1	0	0	70	Female
PGx_Sample1230125	haloperidol	1	0	0	70	Female
PGx_Sample1230125	lamotrigine	0	1	0	70	Female
PGx_Sample1230125	mirtazapine	1	0	0	70	Female
PGx_Sample1230125	olanzapine	0	1	0	70	Female
PGx_Sample1230125	paliperidone	1	0	0	70	Female
PGx_Sample1230125	paroxetine	1	0	0	70	Female
PGx_Sample1230125	phenytoin	1	0	0	70	Female
PGx_Sample1230125	quetiapine	1	0	0	70	Female
PGx_Sample1230125	risperidone	0	1	0	70	Female
PGx_Sample1230125	sertraline	1	0	0	70	Female
PGx_Sample1230125	topiramate	0	1	0	70	Female
PGx_Sample1230125	valproic acid	1	0	0	70	Female
PGx_Sample1230125	venlafaxine	1	0	0	70	Female
PGx_Sample1230125	ziprasidone	1	0	0	70	Female
PGx_Sample1230129	acetylsalicylic acid	1	0	0	25	Female
PGx_Sample1230129	amisulpride	1	0	0	25	Female
PGx_Sample1230129	amitriptyline	1	0	0	25	Female
PGx_Sample1230129	aripiprazole	1	0	0	25	Female
PGx_Sample1230129	carbamazepine	0	1	0	25	Female
PGx_Sample1230129	citalopram	0	1	0	25	Female
PGx_Sample1230129	clobazam	1	0	0	25	Female
PGx_Sample1230129	clomipramine	1	0	0	25	Female
PGx_Sample1230129	clozapine	0	0	1	25	Female
PGx_Sample1230129	diazepam	1	0	0	25	Female
PGx_Sample1230129	duloxetine	1	0	0	25	Female
PGx_Sample1230129	escitalopram	0	1	0	25	Female
PGx_Sample1230129	fluoxetine	0	1	0	25	Female
PGx_Sample1230129	fluvoxamine	1	0	0	25	Female
PGx_Sample1230129	haloperidol	1	0	0	25	Female
PGx_Sample1230129	lamotrigine	0	1	0	25	Female
PGx_Sample1230129	mirtazapine	0	1	0	25	Female
PGx_Sample1230129	olanzapine	0	0	1	25	Female
PGx_Sample1230129	paliperidone	1	0	0	25	Female
PGx_Sample1230129	paroxetine	0	1	0	25	Female
PGx_Sample1230129	phenytoin	0	1	0	25	Female
PGx_Sample1230129	quetiapine	1	0	0	25	Female
PGx_Sample1230129	risperidone	1	0	0	25	Female
PGx_Sample1230129	sertraline	0	1	0	25	Female
PGx_Sample1230129	topiramate	0	1	0	25	Female
PGx_Sample1230129	valproic acid	0	0	1	25	Female
PGx_Sample1230129	venlafaxine	0	1	0	25	Female
PGx_Sample1230129	ziprasidone	1	0	0	25	Female
PGx_Sample1230130	acetylsalicylic acid	1	0	0	71	Female
PGx_Sample1230130	amisulpride	1	0	0	71	Female
PGx_Sample1230130	amitriptyline	1	0	0	71	Female
PGx_Sample1230130	aripiprazole	0	1	0	71	Female
PGx_Sample1230130	carbamazepine	0	1	0	71	Female
PGx_Sample1230130	citalopram	1	0	0	71	Female
PGx_Sample1230130	clobazam	1	0	0	71	Female
PGx_Sample1230130	clomipramine	1	0	0	71	Female
PGx_Sample1230130	clozapine	0	0	1	71	Female
PGx_Sample1230130	diazepam	1	0	0	71	Female
PGx_Sample1230130	duloxetine	1	0	0	71	Female
PGx_Sample1230130	escitalopram	1	0	0	71	Female
PGx_Sample1230130	fluoxetine	0	1	0	71	Female
PGx_Sample1230130	fluvoxamine	1	0	0	71	Female
PGx_Sample1230130	haloperidol	0	1	0	71	Female
PGx_Sample1230130	lamotrigine	0	1	0	71	Female
PGx_Sample1230130	mirtazapine	0	1	0	71	Female
PGx_Sample1230130	olanzapine	0	0	1	71	Female
PGx_Sample1230130	paliperidone	0	1	0	71	Female
PGx_Sample1230130	paroxetine	0	1	0	71	Female
PGx_Sample1230130	phenytoin	0	1	0	71	Female
PGx_Sample1230130	quetiapine	1	0	0	71	Female
PGx_Sample1230130	risperidone	1	0	0	71	Female
PGx_Sample1230130	sertraline	1	0	0	71	Female
PGx_Sample1230130	topiramate	1	0	0	71	Female
PGx_Sample1230130	valproic acid	0	1	0	71	Female
PGx_Sample1230130	venlafaxine	1	0	0	71	Female
PGx_Sample1230130	ziprasidone	0	1	0	71	Female
PGx_Sample1230150	acetylsalicylic acid	0	0	1	68	Male
PGx_Sample1230150	amisulpride	0	1	0	68	Male
PGx_Sample1230150	amitriptyline	0	1	0	68	Male
PGx_Sample1230150	aripiprazole	1	0	0	68	Male
PGx_Sample1230150	carbamazepine	0	1	0	68	Male
PGx_Sample1230150	citalopram	0	1	0	68	Male
PGx_Sample1230150	clobazam	0	1	0	68	Male
PGx_Sample1230150	clomipramine	1	0	0	68	Male
PGx_Sample1230150	clozapine	0	0	1	68	Male
PGx_Sample1230150	diazepam	1	0	0	68	Male
PGx_Sample1230150	duloxetine	1	0	0	68	Male
PGx_Sample1230150	escitalopram	0	1	0	68	Male
PGx_Sample1230150	fluoxetine	0	1	0	68	Male
PGx_Sample1230150	fluvoxamine	1	0	0	68	Male
PGx_Sample1230150	haloperidol	1	0	0	68	Male
PGx_Sample1230150	lamotrigine	0	1	0	68	Male
PGx_Sample1230150	mirtazapine	1	0	0	68	Male
PGx_Sample1230150	olanzapine	0	0	1	68	Male
PGx_Sample1230150	paliperidone	1	0	0	68	Male
PGx_Sample1230150	paroxetine	1	0	0	68	Male
PGx_Sample1230150	phenytoin	1	0	0	68	Male
PGx_Sample1230150	quetiapine	1	0	0	68	Male
PGx_Sample1230150	risperidone	1	0	0	68	Male
PGx_Sample1230150	sertraline	0	1	0	68	Male
PGx_Sample1230150	topiramate	1	0	0	68	Male
PGx_Sample1230150	valproic acid	1	0	0	68	Male
PGx_Sample1230150	venlafaxine	1	0	0	68	Male
PGx_Sample1230150	ziprasidone	1	0	0	68	Male
PGx_Sample1230151	acetylsalicylic acid	1	0	0	62	Female
PGx_Sample1230151	amisulpride	1	0	0	62	Female
PGx_Sample1230151	amitriptyline	0	0	1	62	Female
PGx_Sample1230151	aripiprazole	1	0	0	62	Female
PGx_Sample1230151	carbamazepine	0	1	0	62	Female
PGx_Sample1230151	citalopram	0	1	0	62	Female
PGx_Sample1230151	clobazam	0	1	0	62	Female
PGx_Sample1230151	clomipramine	0	0	1	62	Female
PGx_Sample1230151	clozapine	0	0	1	62	Female
PGx_Sample1230151	diazepam	0	1	0	62	Female
PGx_Sample1230151	duloxetine	1	0	0	62	Female
PGx_Sample1230151	escitalopram	0	1	0	62	Female
PGx_Sample1230151	fluoxetine	0	1	0	62	Female
PGx_Sample1230151	fluvoxamine	0	1	0	62	Female
PGx_Sample1230151	haloperidol	1	0	0	62	Female
PGx_Sample1230151	lamotrigine	0	1	0	62	Female
PGx_Sample1230151	mirtazapine	0	1	0	62	Female
PGx_Sample1230151	olanzapine	0	0	1	62	Female
PGx_Sample1230151	paliperidone	1	0	0	62	Female
PGx_Sample1230151	paroxetine	0	1	0	62	Female
PGx_Sample1230151	phenytoin	1	0	0	62	Female
PGx_Sample1230151	quetiapine	1	0	0	62	Female
PGx_Sample1230151	risperidone	1	0	0	62	Female
PGx_Sample1230151	sertraline	1	0	0	62	Female
PGx_Sample1230151	topiramate	1	0	0	62	Female
PGx_Sample1230151	valproic acid	1	0	0	62	Female
PGx_Sample1230151	venlafaxine	0	1	0	62	Female
PGx_Sample1230151	ziprasidone	1	0	0	62	Female
PGx_Sample1230176	acetylsalicylic acid	1	0	0	35	Female
PGx_Sample1230176	amisulpride	1	0	0	35	Female
PGx_Sample1230176	amitriptyline	0	0	1	35	Female
PGx_Sample1230176	aripiprazole	0	1	0	35	Female
PGx_Sample1230176	carbamazepine	0	1	0	35	Female
PGx_Sample1230176	citalopram	0	1	0	35	Female
PGx_Sample1230176	clobazam	0	1	0	35	Female
PGx_Sample1230176	clomipramine	0	0	1	35	Female
PGx_Sample1230176	clozapine	0	0	1	35	Female
PGx_Sample1230176	diazepam	0	1	0	35	Female
PGx_Sample1230176	duloxetine	1	0	0	35	Female
PGx_Sample1230176	escitalopram	0	1	0	35	Female
PGx_Sample1230176	fluoxetine	0	1	0	35	Female
PGx_Sample1230176	fluvoxamine	0	1	0	35	Female
PGx_Sample1230176	haloperidol	0	1	0	35	Female
PGx_Sample1230176	lamotrigine	0	1	0	35	Female
PGx_Sample1230176	mirtazapine	0	1	0	35	Female
PGx_Sample1230176	olanzapine	0	0	1	35	Female
PGx_Sample1230176	paliperidone	0	1	0	35	Female
PGx_Sample1230176	paroxetine	0	1	0	35	Female
PGx_Sample1230176	phenytoin	1	0	0	35	Female
PGx_Sample1230176	quetiapine	1	0	0	35	Female
PGx_Sample1230176	risperidone	1	0	0	35	Female
PGx_Sample1230176	sertraline	0	1	0	35	Female
PGx_Sample1230176	topiramate	1	0	0	35	Female
PGx_Sample1230176	valproic acid	1	0	0	35	Female
PGx_Sample1230176	venlafaxine	0	1	0	35	Female
PGx_Sample1230176	ziprasidone	0	1	0	35	Female
PGx_Sample1230177	acetylsalicylic acid	1	0	0	83	Male
PGx_Sample1230177	amisulpride	1	0	0	83	Male
PGx_Sample1230177	amitriptyline	1	0	0	83	Male
PGx_Sample1230177	aripiprazole	1	0	0	83	Male
PGx_Sample1230177	carbamazepine	0	1	0	83	Male
PGx_Sample1230177	citalopram	0	1	0	83	Male
PGx_Sample1230177	clobazam	1	0	0	83	Male
PGx_Sample1230177	clomipramine	1	0	0	83	Male
PGx_Sample1230177	clozapine	0	0	1	83	Male
PGx_Sample1230177	diazepam	1	0	0	83	Male
PGx_Sample1230177	duloxetine	1	0	0	83	Male
PGx_Sample1230177	escitalopram	0	1	0	83	Male
PGx_Sample1230177	fluoxetine	0	1	0	83	Male
PGx_Sample1230177	fluvoxamine	1	0	0	83	Male
PGx_Sample1230177	haloperidol	1	0	0	83	Male
PGx_Sample1230177	lamotrigine	0	1	0	83	Male
PGx_Sample1230177	mirtazapine	0	1	0	83	Male
PGx_Sample1230177	olanzapine	0	0	1	83	Male
PGx_Sample1230177	paliperidone	1	0	0	83	Male
PGx_Sample1230177	paroxetine	0	1	0	83	Male
PGx_Sample1230177	phenytoin	0	1	0	83	Male
PGx_Sample1230177	quetiapine	1	0	0	83	Male
PGx_Sample1230177	risperidone	1	0	0	83	Male
PGx_Sample1230177	sertraline	0	1	0	83	Male
PGx_Sample1230177	topiramate	0	1	0	83	Male
PGx_Sample1230177	valproic acid	0	1	0	83	Male
PGx_Sample1230177	venlafaxine	0	1	0	83	Male
PGx_Sample1230177	ziprasidone	1	0	0	83	Male
PGx_Sample1230178	acetylsalicylic acid	1	0	0	36	Male
PGx_Sample1230178	amisulpride	1	0	0	36	Male
PGx_Sample1230178	amitriptyline	1	0	0	36	Male
PGx_Sample1230178	aripiprazole	1	0	0	36	Male
PGx_Sample1230178	carbamazepine	0	1	0	36	Male
PGx_Sample1230178	citalopram	1	0	0	36	Male
PGx_Sample1230178	clobazam	1	0	0	36	Male
PGx_Sample1230178	clomipramine	1	0	0	36	Male
PGx_Sample1230178	clozapine	0	0	1	36	Male
PGx_Sample1230178	diazepam	1	0	0	36	Male
PGx_Sample1230178	duloxetine	1	0	0	36	Male
PGx_Sample1230178	escitalopram	1	0	0	36	Male
PGx_Sample1230178	fluoxetine	0	1	0	36	Male
PGx_Sample1230178	fluvoxamine	1	0	0	36	Male
PGx_Sample1230178	haloperidol	1	0	0	36	Male
PGx_Sample1230178	lamotrigine	0	1	0	36	Male
PGx_Sample1230178	mirtazapine	0	1	0	36	Male
PGx_Sample1230178	olanzapine	0	0	1	36	Male
PGx_Sample1230178	paliperidone	1	0	0	36	Male
PGx_Sample1230178	paroxetine	0	1	0	36	Male
PGx_Sample1230178	phenytoin	0	1	0	36	Male
PGx_Sample1230178	quetiapine	1	0	0	36	Male
PGx_Sample1230178	risperidone	0	1	0	36	Male
PGx_Sample1230178	sertraline	1	0	0	36	Male
PGx_Sample1230178	topiramate	1	0	0	36	Male
PGx_Sample1230178	valproic acid	0	1	0	36	Male
PGx_Sample1230178	venlafaxine	0	1	0	36	Male
PGx_Sample1230178	ziprasidone	1	0	0	36	Male
PGx_Sample1230179	acetylsalicylic acid	1	0	0	38	Male
PGx_Sample1230179	amisulpride	1	0	0	38	Male
PGx_Sample1230179	amitriptyline	0	1	0	38	Male
PGx_Sample1230179	aripiprazole	1	0	0	38	Male
PGx_Sample1230179	carbamazepine	0	1	0	38	Male
PGx_Sample1230179	citalopram	1	0	0	38	Male
PGx_Sample1230179	clobazam	1	0	0	38	Male
PGx_Sample1230179	clomipramine	0	0	1	38	Male
PGx_Sample1230179	clozapine	0	0	1	38	Male
PGx_Sample1230179	diazepam	1	0	0	38	Male
PGx_Sample1230179	duloxetine	0	1	0	38	Male
PGx_Sample1230179	escitalopram	1	0	0	38	Male
PGx_Sample1230179	fluoxetine	0	1	0	38	Male
PGx_Sample1230179	fluvoxamine	0	1	0	38	Male
PGx_Sample1230179	haloperidol	1	0	0	38	Male
PGx_Sample1230179	lamotrigine	0	1	0	38	Male
PGx_Sample1230179	mirtazapine	0	1	0	38	Male
PGx_Sample1230179	olanzapine	0	0	1	38	Male
PGx_Sample1230179	paliperidone	1	0	0	38	Male
PGx_Sample1230179	paroxetine	0	1	0	38	Male
PGx_Sample1230179	phenytoin	0	1	0	38	Male
PGx_Sample1230179	quetiapine	1	0	0	38	Male
PGx_Sample1230179	risperidone	1	0	0	38	Male
PGx_Sample1230179	sertraline	1	0	0	38	Male
PGx_Sample1230179	topiramate	0	1	0	38	Male
PGx_Sample1230179	valproic acid	0	0	1	38	Male
PGx_Sample1230179	venlafaxine	0	1	0	38	Male
PGx_Sample1230179	ziprasidone	1	0	0	38	Male
PGx_Sample1230180	acetylsalicylic acid	1	0	0	68	Female
PGx_Sample1230180	amisulpride	1	0	0	68	Female
PGx_Sample1230180	amitriptyline	0	1	0	68	Female
PGx_Sample1230180	aripiprazole	1	0	0	68	Female
PGx_Sample1230180	carbamazepine	0	1	0	68	Female
PGx_Sample1230180	citalopram	1	0	0	68	Female
PGx_Sample1230180	clobazam	1	0	0	68	Female
PGx_Sample1230180	clomipramine	0	0	1	68	Female
PGx_Sample1230180	clozapine	0	0	1	68	Female
PGx_Sample1230180	diazepam	1	0	0	68	Female
PGx_Sample1230180	duloxetine	0	1	0	68	Female
PGx_Sample1230180	escitalopram	1	0	0	68	Female
PGx_Sample1230180	fluoxetine	0	1	0	68	Female
PGx_Sample1230180	fluvoxamine	0	1	0	68	Female
PGx_Sample1230180	haloperidol	1	0	0	68	Female
PGx_Sample1230180	lamotrigine	0	1	0	68	Female
PGx_Sample1230180	mirtazapine	0	1	0	68	Female
PGx_Sample1230180	olanzapine	0	0	1	68	Female
PGx_Sample1230180	paliperidone	1	0	0	68	Female
PGx_Sample1230180	paroxetine	0	1	0	68	Female
PGx_Sample1230180	phenytoin	0	1	0	68	Female
PGx_Sample1230180	quetiapine	1	0	0	68	Female
PGx_Sample1230180	risperidone	1	0	0	68	Female
PGx_Sample1230180	sertraline	1	0	0	68	Female
PGx_Sample1230180	topiramate	0	1	0	68	Female
PGx_Sample1230180	valproic acid	0	0	1	68	Female
PGx_Sample1230180	venlafaxine	0	1	0	68	Female
PGx_Sample1230180	ziprasidone	1	0	0	68	Female
PGx_Sample1230181	acetylsalicylic acid	0	1	0	42	Male
PGx_Sample1230181	amisulpride	1	0	0	42	Male
PGx_Sample1230181	amitriptyline	0	1	0	42	Male
PGx_Sample1230181	aripiprazole	1	0	0	42	Male
PGx_Sample1230181	carbamazepine	0	1	0	42	Male
PGx_Sample1230181	citalopram	0	1	0	42	Male
PGx_Sample1230181	clobazam	0	1	0	42	Male
PGx_Sample1230181	clomipramine	1	0	0	42	Male
PGx_Sample1230181	clozapine	0	0	1	42	Male
PGx_Sample1230181	diazepam	1	0	0	42	Male
PGx_Sample1230181	duloxetine	0	1	0	42	Male
PGx_Sample1230181	escitalopram	0	1	0	42	Male
PGx_Sample1230181	fluoxetine	0	1	0	42	Male
PGx_Sample1230181	fluvoxamine	1	0	0	42	Male
PGx_Sample1230181	haloperidol	1	0	0	42	Male
PGx_Sample1230181	lamotrigine	0	1	0	42	Male
PGx_Sample1230181	mirtazapine	1	0	0	42	Male
PGx_Sample1230181	olanzapine	0	0	1	42	Male
PGx_Sample1230181	paliperidone	1	0	0	42	Male
PGx_Sample1230181	paroxetine	1	0	0	42	Male
PGx_Sample1230181	phenytoin	0	1	0	42	Male
PGx_Sample1230181	quetiapine	1	0	0	42	Male
PGx_Sample1230181	risperidone	1	0	0	42	Male
PGx_Sample1230181	sertraline	0	1	0	42	Male
PGx_Sample1230181	topiramate	0	1	0	42	Male
PGx_Sample1230181	valproic acid	0	1	0	42	Male
PGx_Sample1230181	venlafaxine	1	0	0	42	Male
PGx_Sample1230181	ziprasidone	1	0	0	42	Male
PGx_Sample1230182	acetylsalicylic acid	0	1	0	44	Male
PGx_Sample1230182	amisulpride	1	0	0	44	Male
PGx_Sample1230182	amitriptyline	0	0	1	44	Male
PGx_Sample1230182	aripiprazole	1	0	0	44	Male
PGx_Sample1230182	carbamazepine	0	1	0	44	Male
PGx_Sample1230182	citalopram	0	1	0	44	Male
PGx_Sample1230182	clobazam	0	1	0	44	Male
PGx_Sample1230182	clomipramine	0	0	1	44	Male
PGx_Sample1230182	clozapine	0	0	1	44	Male
PGx_Sample1230182	diazepam	1	0	0	44	Male
PGx_Sample1230182	duloxetine	0	1	0	44	Male
PGx_Sample1230182	escitalopram	0	1	0	44	Male
PGx_Sample1230182	fluoxetine	0	1	0	44	Male
PGx_Sample1230182	fluvoxamine	0	1	0	44	Male
PGx_Sample1230182	haloperidol	1	0	0	44	Male
PGx_Sample1230182	lamotrigine	0	1	0	44	Male
PGx_Sample1230182	mirtazapine	0	1	0	44	Male
PGx_Sample1230182	olanzapine	0	0	1	44	Male
PGx_Sample1230182	paliperidone	1	0	0	44	Male
PGx_Sample1230182	paroxetine	0	1	0	44	Male
PGx_Sample1230182	phenytoin	1	0	0	44	Male
PGx_Sample1230182	quetiapine	1	0	0	44	Male
PGx_Sample1230182	risperidone	1	0	0	44	Male
PGx_Sample1230182	sertraline	0	1	0	44	Male
PGx_Sample1230182	topiramate	1	0	0	44	Male
PGx_Sample1230182	valproic acid	1	0	0	44	Male
PGx_Sample1230182	venlafaxine	0	1	0	44	Male
PGx_Sample1230182	ziprasidone	1	0	0	44	Male
PGx_Sample1230183	acetylsalicylic acid	0	1	0	59	Female
PGx_Sample1230183	amisulpride	0	0	1	59	Female
PGx_Sample1230183	amitriptyline	0	1	0	59	Female
PGx_Sample1230183	aripiprazole	1	0	0	59	Female
PGx_Sample1230183	carbamazepine	0	1	0	59	Female
PGx_Sample1230183	citalopram	0	1	0	59	Female
PGx_Sample1230183	clobazam	0	1	0	59	Female
PGx_Sample1230183	clomipramine	0	1	0	59	Female
PGx_Sample1230183	clozapine	0	0	1	59	Female
PGx_Sample1230183	diazepam	1	0	0	59	Female
PGx_Sample1230183	duloxetine	1	0	0	59	Female
PGx_Sample1230183	escitalopram	0	1	0	59	Female
PGx_Sample1230183	fluoxetine	0	1	0	59	Female
PGx_Sample1230183	fluvoxamine	0	1	0	59	Female
PGx_Sample1230183	haloperidol	1	0	0	59	Female
PGx_Sample1230183	lamotrigine	0	1	0	59	Female
PGx_Sample1230183	mirtazapine	0	1	0	59	Female
PGx_Sample1230183	olanzapine	0	0	1	59	Female
PGx_Sample1230183	paliperidone	1	0	0	59	Female
PGx_Sample1230183	paroxetine	0	1	0	59	Female
PGx_Sample1230183	phenytoin	1	0	0	59	Female
PGx_Sample1230183	quetiapine	0	0	1	59	Female
PGx_Sample1230183	risperidone	1	0	0	59	Female
PGx_Sample1230183	sertraline	0	1	0	59	Female
PGx_Sample1230183	topiramate	0	1	0	59	Female
PGx_Sample1230183	valproic acid	1	0	0	59	Female
PGx_Sample1230183	venlafaxine	0	1	0	59	Female
PGx_Sample1230183	ziprasidone	1	0	0	59	Female
PGx_Sample1230185	acetylsalicylic acid	1	0	0	46	Female
PGx_Sample1230185	amisulpride	1	0	0	46	Female
PGx_Sample1230185	amitriptyline	0	0	1	46	Female
PGx_Sample1230185	aripiprazole	1	0	0	46	Female
PGx_Sample1230185	carbamazepine	0	1	0	46	Female
PGx_Sample1230185	citalopram	0	1	0	46	Female
PGx_Sample1230185	clobazam	0	1	0	46	Female
PGx_Sample1230185	clomipramine	1	0	0	46	Female
PGx_Sample1230185	clozapine	0	0	1	46	Female
PGx_Sample1230185	diazepam	0	1	0	46	Female
PGx_Sample1230185	duloxetine	0	1	0	46	Female
PGx_Sample1230185	escitalopram	0	1	0	46	Female
PGx_Sample1230185	fluoxetine	0	1	0	46	Female
PGx_Sample1230185	fluvoxamine	1	0	0	46	Female
PGx_Sample1230185	haloperidol	1	0	0	46	Female
PGx_Sample1230185	lamotrigine	0	1	0	46	Female
PGx_Sample1230185	mirtazapine	1	0	0	46	Female
PGx_Sample1230185	olanzapine	0	0	1	46	Female
PGx_Sample1230185	paliperidone	1	0	0	46	Female
PGx_Sample1230185	paroxetine	1	0	0	46	Female
PGx_Sample1230185	phenytoin	1	0	0	46	Female
PGx_Sample1230185	quetiapine	1	0	0	46	Female
PGx_Sample1230185	risperidone	1	0	0	46	Female
PGx_Sample1230185	sertraline	0	1	0	46	Female
PGx_Sample1230185	topiramate	0	1	0	46	Female
PGx_Sample1230185	valproic acid	1	0	0	46	Female
PGx_Sample1230185	venlafaxine	1	0	0	46	Female
PGx_Sample1230185	ziprasidone	1	0	0	46	Female
PGx_Sample1230186	acetylsalicylic acid	1	0	0	43	Female
PGx_Sample1230186	amisulpride	0	0	1	43	Female
PGx_Sample1230186	amitriptyline	0	0	1	43	Female
PGx_Sample1230186	aripiprazole	1	0	0	43	Female
PGx_Sample1230186	carbamazepine	0	1	0	43	Female
PGx_Sample1230186	citalopram	0	1	0	43	Female
PGx_Sample1230186	clobazam	0	1	0	43	Female
PGx_Sample1230186	clomipramine	1	0	0	43	Female
PGx_Sample1230186	clozapine	0	0	1	43	Female
PGx_Sample1230186	diazepam	0	1	0	43	Female
PGx_Sample1230186	duloxetine	1	0	0	43	Female
PGx_Sample1230186	escitalopram	0	1	0	43	Female
PGx_Sample1230186	fluoxetine	0	1	0	43	Female
PGx_Sample1230186	fluvoxamine	1	0	0	43	Female
PGx_Sample1230186	haloperidol	1	0	0	43	Female
PGx_Sample1230186	lamotrigine	0	1	0	43	Female
PGx_Sample1230186	mirtazapine	0	1	0	43	Female
PGx_Sample1230186	olanzapine	0	0	1	43	Female
PGx_Sample1230186	paliperidone	1	0	0	43	Female
PGx_Sample1230186	paroxetine	0	1	0	43	Female
PGx_Sample1230186	phenytoin	1	0	0	43	Female
PGx_Sample1230186	quetiapine	0	0	1	43	Female
PGx_Sample1230186	risperidone	0	1	0	43	Female
PGx_Sample1230186	sertraline	0	1	0	43	Female
PGx_Sample1230186	topiramate	0	1	0	43	Female
PGx_Sample1230186	valproic acid	1	0	0	43	Female
PGx_Sample1230186	venlafaxine	1	0	0	43	Female
PGx_Sample1230186	ziprasidone	1	0	0	43	Female
PGx_Sample1230189	acetylsalicylic acid	1	0	0	38	Female
PGx_Sample1230189	amisulpride	1	0	0	38	Female
PGx_Sample1230189	amitriptyline	1	0	0	38	Female
PGx_Sample1230189	aripiprazole	1	0	0	38	Female
PGx_Sample1230189	carbamazepine	0	1	0	38	Female
PGx_Sample1230189	citalopram	1	0	0	38	Female
PGx_Sample1230189	clobazam	1	0	0	38	Female
PGx_Sample1230189	clomipramine	1	0	0	38	Female
PGx_Sample1230189	clozapine	0	1	0	38	Female
PGx_Sample1230189	diazepam	1	0	0	38	Female
PGx_Sample1230189	duloxetine	1	0	0	38	Female
PGx_Sample1230189	escitalopram	1	0	0	38	Female
PGx_Sample1230189	fluoxetine	0	1	0	38	Female
PGx_Sample1230189	fluvoxamine	1	0	0	38	Female
PGx_Sample1230189	haloperidol	1	0	0	38	Female
PGx_Sample1230189	lamotrigine	0	1	0	38	Female
PGx_Sample1230189	mirtazapine	0	1	0	38	Female
PGx_Sample1230189	olanzapine	0	1	0	38	Female
PGx_Sample1230189	paliperidone	1	0	0	38	Female
PGx_Sample1230189	paroxetine	0	1	0	38	Female
PGx_Sample1230189	phenytoin	0	1	0	38	Female
PGx_Sample1230189	quetiapine	1	0	0	38	Female
PGx_Sample1230189	risperidone	1	0	0	38	Female
PGx_Sample1230189	sertraline	1	0	0	38	Female
PGx_Sample1230189	topiramate	1	0	0	38	Female
PGx_Sample1230189	valproic acid	0	1	0	38	Female
PGx_Sample1230189	venlafaxine	1	0	0	38	Female
PGx_Sample1230189	ziprasidone	1	0	0	38	Female
PGx_Sample1230190	acetylsalicylic acid	1	0	0	71	Male
PGx_Sample1230190	amisulpride	1	0	0	71	Male
PGx_Sample1230190	amitriptyline	1	0	0	71	Male
PGx_Sample1230190	aripiprazole	1	0	0	71	Male
PGx_Sample1230190	carbamazepine	0	1	0	71	Male
PGx_Sample1230190	citalopram	1	0	0	71	Male
PGx_Sample1230190	clobazam	1	0	0	71	Male
PGx_Sample1230190	clomipramine	1	0	0	71	Male
PGx_Sample1230190	clozapine	0	0	1	71	Male
PGx_Sample1230190	diazepam	1	0	0	71	Male
PGx_Sample1230190	duloxetine	1	0	0	71	Male
PGx_Sample1230190	escitalopram	1	0	0	71	Male
PGx_Sample1230190	fluoxetine	0	1	0	71	Male
PGx_Sample1230190	fluvoxamine	1	0	0	71	Male
PGx_Sample1230190	haloperidol	1	0	0	71	Male
PGx_Sample1230190	lamotrigine	0	1	0	71	Male
PGx_Sample1230190	mirtazapine	0	1	0	71	Male
PGx_Sample1230190	olanzapine	0	0	1	71	Male
PGx_Sample1230190	paliperidone	1	0	0	71	Male
PGx_Sample1230190	paroxetine	0	1	0	71	Male
PGx_Sample1230190	phenytoin	1	0	0	71	Male
PGx_Sample1230190	quetiapine	1	0	0	71	Male
PGx_Sample1230190	risperidone	1	0	0	71	Male
PGx_Sample1230190	sertraline	1	0	0	71	Male
PGx_Sample1230190	topiramate	0	1	0	71	Male
PGx_Sample1230190	valproic acid	1	0	0	71	Male
PGx_Sample1230190	venlafaxine	1	0	0	71	Male
PGx_Sample1230190	ziprasidone	1	0	0	71	Male
PGx_Sample1230191	acetylsalicylic acid	1	0	0	12	Female
PGx_Sample1230191	amisulpride	1	0	0	12	Female
PGx_Sample1230191	amitriptyline	1	0	0	12	Female
PGx_Sample1230191	aripiprazole	1	0	0	12	Female
PGx_Sample1230191	carbamazepine	0	1	0	12	Female
PGx_Sample1230191	citalopram	0	1	0	12	Female
PGx_Sample1230191	clobazam	1	0	0	12	Female
PGx_Sample1230191	clomipramine	1	0	0	12	Female
PGx_Sample1230191	clozapine	0	0	1	12	Female
PGx_Sample1230191	diazepam	1	0	0	12	Female
PGx_Sample1230191	duloxetine	1	0	0	12	Female
PGx_Sample1230191	escitalopram	0	1	0	12	Female
PGx_Sample1230191	fluoxetine	0	1	0	12	Female
PGx_Sample1230191	fluvoxamine	1	0	0	12	Female
PGx_Sample1230191	haloperidol	1	0	0	12	Female
PGx_Sample1230191	lamotrigine	0	1	0	12	Female
PGx_Sample1230191	mirtazapine	0	1	0	12	Female
PGx_Sample1230191	olanzapine	0	0	1	12	Female
PGx_Sample1230191	paliperidone	1	0	0	12	Female
PGx_Sample1230191	paroxetine	0	1	0	12	Female
PGx_Sample1230191	phenytoin	0	1	0	12	Female
PGx_Sample1230191	quetiapine	1	0	0	12	Female
PGx_Sample1230191	risperidone	1	0	0	12	Female
PGx_Sample1230191	sertraline	0	1	0	12	Female
PGx_Sample1230191	topiramate	1	0	0	12	Female
PGx_Sample1230191	valproic acid	0	1	0	12	Female
PGx_Sample1230191	venlafaxine	0	1	0	12	Female
PGx_Sample1230191	ziprasidone	1	0	0	12	Female
PGx_Sample1230208	acetylsalicylic acid	1	0	0	36	Male
PGx_Sample1230208	amisulpride	1	0	0	36	Male
PGx_Sample1230208	amitriptyline	0	0	1	36	Male
PGx_Sample1230208	aripiprazole	1	0	0	36	Male
PGx_Sample1230208	carbamazepine	0	1	0	36	Male
PGx_Sample1230208	citalopram	0	1	0	36	Male
PGx_Sample1230208	clobazam	0	1	0	36	Male
PGx_Sample1230208	clomipramine	0	0	1	36	Male
PGx_Sample1230208	clozapine	0	0	1	36	Male
PGx_Sample1230208	diazepam	0	1	0	36	Male
PGx_Sample1230208	duloxetine	1	0	0	36	Male
PGx_Sample1230208	escitalopram	0	1	0	36	Male
PGx_Sample1230208	fluoxetine	0	1	0	36	Male
PGx_Sample1230208	fluvoxamine	0	1	0	36	Male
PGx_Sample1230208	haloperidol	1	0	0	36	Male
PGx_Sample1230208	lamotrigine	0	1	0	36	Male
PGx_Sample1230208	mirtazapine	0	1	0	36	Male
PGx_Sample1230208	olanzapine	0	0	1	36	Male
PGx_Sample1230208	paliperidone	1	0	0	36	Male
PGx_Sample1230208	paroxetine	0	1	0	36	Male
PGx_Sample1230208	phenytoin	1	0	0	36	Male
PGx_Sample1230208	quetiapine	1	0	0	36	Male
PGx_Sample1230208	risperidone	1	0	0	36	Male
PGx_Sample1230208	sertraline	1	0	0	36	Male
PGx_Sample1230208	topiramate	0	1	0	36	Male
PGx_Sample1230208	valproic acid	1	0	0	36	Male
PGx_Sample1230208	venlafaxine	0	1	0	36	Male
PGx_Sample1230208	ziprasidone	1	0	0	36	Male
PGx_Sample1230209	acetylsalicylic acid	1	0	0	51	Female
PGx_Sample1230209	amisulpride	1	0	0	51	Female
PGx_Sample1230209	amitriptyline	0	1	0	51	Female
PGx_Sample1230209	aripiprazole	1	0	0	51	Female
PGx_Sample1230209	carbamazepine	0	1	0	51	Female
PGx_Sample1230209	citalopram	1	0	0	51	Female
PGx_Sample1230209	clobazam	1	0	0	51	Female
PGx_Sample1230209	clomipramine	0	1	0	51	Female
PGx_Sample1230209	clozapine	0	0	1	51	Female
PGx_Sample1230209	diazepam	1	0	0	51	Female
PGx_Sample1230209	duloxetine	1	0	0	51	Female
PGx_Sample1230209	escitalopram	1	0	0	51	Female
PGx_Sample1230209	fluoxetine	0	1	0	51	Female
PGx_Sample1230209	fluvoxamine	0	1	0	51	Female
PGx_Sample1230209	haloperidol	1	0	0	51	Female
PGx_Sample1230209	lamotrigine	0	1	0	51	Female
PGx_Sample1230209	mirtazapine	0	1	0	51	Female
PGx_Sample1230209	olanzapine	0	0	1	51	Female
PGx_Sample1230209	paliperidone	1	0	0	51	Female
PGx_Sample1230209	paroxetine	0	1	0	51	Female
PGx_Sample1230209	phenytoin	1	0	0	51	Female
PGx_Sample1230209	quetiapine	1	0	0	51	Female
PGx_Sample1230209	risperidone	0	1	0	51	Female
PGx_Sample1230209	sertraline	1	0	0	51	Female
PGx_Sample1230209	topiramate	0	1	0	51	Female
PGx_Sample1230209	valproic acid	1	0	0	51	Female
PGx_Sample1230209	venlafaxine	0	1	0	51	Female
PGx_Sample1230209	ziprasidone	1	0	0	51	Female
PGx_Sample1230210	acetylsalicylic acid	0	1	0	66	Male
PGx_Sample1230210	amisulpride	1	0	0	66	Male
PGx_Sample1230210	amitriptyline	0	1	0	66	Male
PGx_Sample1230210	aripiprazole	1	0	0	66	Male
PGx_Sample1230210	carbamazepine	0	1	0	66	Male
PGx_Sample1230210	citalopram	0	1	0	66	Male
PGx_Sample1230210	clobazam	0	1	0	66	Male
PGx_Sample1230210	clomipramine	1	0	0	66	Male
PGx_Sample1230210	clozapine	0	0	1	66	Male
PGx_Sample1230210	diazepam	1	0	0	66	Male
PGx_Sample1230210	duloxetine	1	0	0	66	Male
PGx_Sample1230210	escitalopram	0	1	0	66	Male
PGx_Sample1230210	fluoxetine	0	1	0	66	Male
PGx_Sample1230210	fluvoxamine	1	0	0	66	Male
PGx_Sample1230210	haloperidol	1	0	0	66	Male
PGx_Sample1230210	lamotrigine	0	1	0	66	Male
PGx_Sample1230210	mirtazapine	1	0	0	66	Male
PGx_Sample1230210	olanzapine	0	0	1	66	Male
PGx_Sample1230210	paliperidone	1	0	0	66	Male
PGx_Sample1230210	paroxetine	1	0	0	66	Male
PGx_Sample1230210	phenytoin	1	0	0	66	Male
PGx_Sample1230210	quetiapine	1	0	0	66	Male
PGx_Sample1230210	risperidone	1	0	0	66	Male
PGx_Sample1230210	sertraline	0	1	0	66	Male
PGx_Sample1230210	topiramate	1	0	0	66	Male
PGx_Sample1230210	valproic acid	1	0	0	66	Male
PGx_Sample1230210	venlafaxine	1	0	0	66	Male
PGx_Sample1230210	ziprasidone	1	0	0	66	Male
PGx_Sample1230214	acetylsalicylic acid	1	0	0	57	Male
PGx_Sample1230214	amisulpride	1	0	0	57	Male
PGx_Sample1230214	amitriptyline	0	0	1	57	Male
PGx_Sample1230214	aripiprazole	1	0	0	57	Male
PGx_Sample1230214	carbamazepine	0	1	0	57	Male
PGx_Sample1230214	citalopram	0	1	0	57	Male
PGx_Sample1230214	clobazam	0	1	0	57	Male
PGx_Sample1230214	clomipramine	1	0	0	57	Male
PGx_Sample1230214	clozapine	0	0	1	57	Male
PGx_Sample1230214	diazepam	0	1	0	57	Male
PGx_Sample1230214	duloxetine	1	0	0	57	Male
PGx_Sample1230214	escitalopram	0	1	0	57	Male
PGx_Sample1230214	fluoxetine	0	1	0	57	Male
PGx_Sample1230214	fluvoxamine	1	0	0	57	Male
PGx_Sample1230214	haloperidol	1	0	0	57	Male
PGx_Sample1230214	lamotrigine	0	1	0	57	Male
PGx_Sample1230214	mirtazapine	0	1	0	57	Male
PGx_Sample1230214	olanzapine	0	0	1	57	Male
PGx_Sample1230214	paliperidone	1	0	0	57	Male
PGx_Sample1230214	paroxetine	0	1	0	57	Male
PGx_Sample1230214	phenytoin	1	0	0	57	Male
PGx_Sample1230214	quetiapine	1	0	0	57	Male
PGx_Sample1230214	risperidone	1	0	0	57	Male
PGx_Sample1230214	sertraline	1	0	0	57	Male
PGx_Sample1230214	topiramate	0	1	0	57	Male
PGx_Sample1230214	valproic acid	1	0	0	57	Male
PGx_Sample1230214	venlafaxine	1	0	0	57	Male
PGx_Sample1230214	ziprasidone	1	0	0	57	Male
PGx_Sample1230216	acetylsalicylic acid	1	0	0	44	Male
PGx_Sample1230216	amisulpride	1	0	0	44	Male
PGx_Sample1230216	amitriptyline	1	0	0	44	Male
PGx_Sample1230216	aripiprazole	1	0	0	44	Male
PGx_Sample1230216	carbamazepine	0	1	0	44	Male
PGx_Sample1230216	citalopram	0	1	0	44	Male
PGx_Sample1230216	clobazam	1	0	0	44	Male
PGx_Sample1230216	clomipramine	1	0	0	44	Male
PGx_Sample1230216	clozapine	0	1	0	44	Male
PGx_Sample1230216	diazepam	1	0	0	44	Male
PGx_Sample1230216	duloxetine	1	0	0	44	Male
PGx_Sample1230216	escitalopram	0	1	0	44	Male
PGx_Sample1230216	fluoxetine	0	1	0	44	Male
PGx_Sample1230216	fluvoxamine	1	0	0	44	Male
PGx_Sample1230216	haloperidol	1	0	0	44	Male
PGx_Sample1230216	lamotrigine	0	1	0	44	Male
PGx_Sample1230216	mirtazapine	0	1	0	44	Male
PGx_Sample1230216	olanzapine	0	1	0	44	Male
PGx_Sample1230216	paliperidone	1	0	0	44	Male
PGx_Sample1230216	paroxetine	0	1	0	44	Male
PGx_Sample1230216	phenytoin	1	0	0	44	Male
PGx_Sample1230216	quetiapine	1	0	0	44	Male
PGx_Sample1230216	risperidone	1	0	0	44	Male
PGx_Sample1230216	sertraline	0	1	0	44	Male
PGx_Sample1230216	topiramate	0	1	0	44	Male
PGx_Sample1230216	valproic acid	1	0	0	44	Male
PGx_Sample1230216	venlafaxine	0	1	0	44	Male
PGx_Sample1230216	ziprasidone	1	0	0	44	Male
PGx_Sample1230219	acetylsalicylic acid	1	0	0	61	Male
PGx_Sample1230219	amisulpride	1	0	0	61	Male
PGx_Sample1230219	amitriptyline	1	0	0	61	Male
PGx_Sample1230219	aripiprazole	1	0	0	61	Male
PGx_Sample1230219	carbamazepine	0	1	0	61	Male
PGx_Sample1230219	citalopram	1	0	0	61	Male
PGx_Sample1230219	clobazam	1	0	0	61	Male
PGx_Sample1230219	clomipramine	1	0	0	61	Male
PGx_Sample1230219	clozapine	0	0	1	61	Male
PGx_Sample1230219	diazepam	1	0	0	61	Male
PGx_Sample1230219	duloxetine	0	1	0	61	Male
PGx_Sample1230219	escitalopram	1	0	0	61	Male
PGx_Sample1230219	fluoxetine	0	1	0	61	Male
PGx_Sample1230219	fluvoxamine	1	0	0	61	Male
PGx_Sample1230219	haloperidol	1	0	0	61	Male
PGx_Sample1230219	lamotrigine	0	1	0	61	Male
PGx_Sample1230219	mirtazapine	0	1	0	61	Male
PGx_Sample1230219	olanzapine	0	0	1	61	Male
PGx_Sample1230219	paliperidone	1	0	0	61	Male
PGx_Sample1230219	paroxetine	0	1	0	61	Male
PGx_Sample1230219	phenytoin	0	1	0	61	Male
PGx_Sample1230219	quetiapine	1	0	0	61	Male
PGx_Sample1230219	risperidone	1	0	0	61	Male
PGx_Sample1230219	sertraline	1	0	0	61	Male
PGx_Sample1230219	topiramate	0	1	0	61	Male
PGx_Sample1230219	valproic acid	0	1	0	61	Male
PGx_Sample1230219	venlafaxine	1	0	0	61	Male
PGx_Sample1230219	ziprasidone	1	0	0	61	Male
PGx_Sample1230220	acetylsalicylic acid	1	0	0	76	Male
PGx_Sample1230220	amisulpride	1	0	0	76	Male
PGx_Sample1230220	amitriptyline	0	1	0	76	Male
PGx_Sample1230220	aripiprazole	0	1	0	76	Male
PGx_Sample1230220	carbamazepine	0	1	0	76	Male
PGx_Sample1230220	citalopram	1	0	0	76	Male
PGx_Sample1230220	clobazam	1	0	0	76	Male
PGx_Sample1230220	clomipramine	0	0	1	76	Male
PGx_Sample1230220	clozapine	0	1	0	76	Male
PGx_Sample1230220	diazepam	1	0	0	76	Male
PGx_Sample1230220	duloxetine	0	1	0	76	Male
PGx_Sample1230220	escitalopram	1	0	0	76	Male
PGx_Sample1230220	fluoxetine	0	1	0	76	Male
PGx_Sample1230220	fluvoxamine	0	1	0	76	Male
PGx_Sample1230220	haloperidol	0	1	0	76	Male
PGx_Sample1230220	lamotrigine	0	1	0	76	Male
PGx_Sample1230220	mirtazapine	0	1	0	76	Male
PGx_Sample1230220	olanzapine	0	1	0	76	Male
PGx_Sample1230220	paliperidone	0	1	0	76	Male
PGx_Sample1230220	paroxetine	0	1	0	76	Male
PGx_Sample1230220	phenytoin	0	1	0	76	Male
PGx_Sample1230220	quetiapine	1	0	0	76	Male
PGx_Sample1230220	risperidone	1	0	0	76	Male
PGx_Sample1230220	sertraline	1	0	0	76	Male
PGx_Sample1230220	topiramate	1	0	0	76	Male
PGx_Sample1230220	valproic acid	0	1	0	76	Male
PGx_Sample1230220	venlafaxine	0	1	0	76	Male
PGx_Sample1230220	ziprasidone	0	1	0	76	Male
PGx_Sample1230240	acetylsalicylic acid	1	0	0	35	Female
PGx_Sample1230240	amisulpride	1	0	0	35	Female
PGx_Sample1230240	amitriptyline	1	0	0	35	Female
PGx_Sample1230240	aripiprazole	1	0	0	35	Female
PGx_Sample1230240	carbamazepine	0	1	0	35	Female
PGx_Sample1230240	citalopram	0	1	0	35	Female
PGx_Sample1230240	clobazam	1	0	0	35	Female
PGx_Sample1230240	clomipramine	1	0	0	35	Female
PGx_Sample1230240	clozapine	0	0	1	35	Female
PGx_Sample1230240	diazepam	1	0	0	35	Female
PGx_Sample1230240	duloxetine	0	1	0	35	Female
PGx_Sample1230240	escitalopram	0	1	0	35	Female
PGx_Sample1230240	fluoxetine	0	1	0	35	Female
PGx_Sample1230240	fluvoxamine	1	0	0	35	Female
PGx_Sample1230240	haloperidol	1	0	0	35	Female
PGx_Sample1230240	lamotrigine	0	1	0	35	Female
PGx_Sample1230240	mirtazapine	0	1	0	35	Female
PGx_Sample1230240	olanzapine	0	0	1	35	Female
PGx_Sample1230240	paliperidone	1	0	0	35	Female
PGx_Sample1230240	paroxetine	0	1	0	35	Female
PGx_Sample1230240	phenytoin	0	1	0	35	Female
PGx_Sample1230240	quetiapine	1	0	0	35	Female
PGx_Sample1230240	risperidone	1	0	0	35	Female
PGx_Sample1230240	sertraline	0	1	0	35	Female
PGx_Sample1230240	topiramate	1	0	0	35	Female
PGx_Sample1230240	valproic acid	0	1	0	35	Female
PGx_Sample1230240	venlafaxine	0	1	0	35	Female
PGx_Sample1230240	ziprasidone	1	0	0	35	Female
PGx_Sample1230241	acetylsalicylic acid	1	0	0	47	Female
PGx_Sample1230241	amisulpride	1	0	0	47	Female
PGx_Sample1230241	amitriptyline	0	0	1	47	Female
PGx_Sample1230241	aripiprazole	1	0	0	47	Female
PGx_Sample1230241	carbamazepine	0	1	0	47	Female
PGx_Sample1230241	citalopram	0	1	0	47	Female
PGx_Sample1230241	clobazam	0	1	0	47	Female
PGx_Sample1230241	clomipramine	1	0	0	47	Female
PGx_Sample1230241	clozapine	0	1	0	47	Female
PGx_Sample1230241	diazepam	0	1	0	47	Female
PGx_Sample1230241	duloxetine	0	1	0	47	Female
PGx_Sample1230241	escitalopram	0	1	0	47	Female
PGx_Sample1230241	fluoxetine	0	1	0	47	Female
PGx_Sample1230241	fluvoxamine	1	0	0	47	Female
PGx_Sample1230241	haloperidol	1	0	0	47	Female
PGx_Sample1230241	lamotrigine	0	1	0	47	Female
PGx_Sample1230241	mirtazapine	1	0	0	47	Female
PGx_Sample1230241	olanzapine	0	1	0	47	Female
PGx_Sample1230241	paliperidone	1	0	0	47	Female
PGx_Sample1230241	paroxetine	1	0	0	47	Female
PGx_Sample1230241	phenytoin	1	0	0	47	Female
PGx_Sample1230241	quetiapine	1	0	0	47	Female
PGx_Sample1230241	risperidone	1	0	0	47	Female
PGx_Sample1230241	sertraline	1	0	0	47	Female
PGx_Sample1230241	topiramate	1	0	0	47	Female
PGx_Sample1230241	valproic acid	1	0	0	47	Female
PGx_Sample1230241	venlafaxine	1	0	0	47	Female
PGx_Sample1230241	ziprasidone	1	0	0	47	Female
PGx_Sample1230260	acetylsalicylic acid	0	0	1	46	Male
PGx_Sample1230260	amisulpride	1	0	0	46	Male
PGx_Sample1230260	amitriptyline	0	1	0	46	Male
PGx_Sample1230260	aripiprazole	1	0	0	46	Male
PGx_Sample1230260	carbamazepine	0	1	0	46	Male
PGx_Sample1230260	citalopram	0	1	0	46	Male
PGx_Sample1230260	clobazam	0	1	0	46	Male
PGx_Sample1230260	clomipramine	0	1	0	46	Male
PGx_Sample1230260	clozapine	0	0	1	46	Male
PGx_Sample1230260	diazepam	1	0	0	46	Male
PGx_Sample1230260	duloxetine	1	0	0	46	Male
PGx_Sample1230260	escitalopram	0	1	0	46	Male
PGx_Sample1230260	fluoxetine	0	1	0	46	Male
PGx_Sample1230260	fluvoxamine	0	1	0	46	Male
PGx_Sample1230260	haloperidol	1	0	0	46	Male
PGx_Sample1230260	lamotrigine	0	1	0	46	Male
PGx_Sample1230260	mirtazapine	0	1	0	46	Male
PGx_Sample1230260	olanzapine	0	0	1	46	Male
PGx_Sample1230260	paliperidone	1	0	0	46	Male
PGx_Sample1230260	paroxetine	0	1	0	46	Male
PGx_Sample1230260	phenytoin	0	1	0	46	Male
PGx_Sample1230260	quetiapine	1	0	0	46	Male
PGx_Sample1230260	risperidone	0	0	1	46	Male
PGx_Sample1230260	sertraline	0	1	0	46	Male
PGx_Sample1230260	topiramate	0	1	0	46	Male
PGx_Sample1230260	valproic acid	0	1	0	46	Male
PGx_Sample1230260	venlafaxine	1	0	0	46	Male
PGx_Sample1230260	ziprasidone	1	0	0	46	Male
PGx_Sample1230272	acetylsalicylic acid	1	0	0	29	Female
PGx_Sample1230272	amisulpride	0	0	1	29	Female
PGx_Sample1230272	amitriptyline	0	0	1	29	Female
PGx_Sample1230272	aripiprazole	1	0	0	29	Female
PGx_Sample1230272	carbamazepine	0	1	0	29	Female
PGx_Sample1230272	citalopram	0	1	0	29	Female
PGx_Sample1230272	clobazam	0	1	0	29	Female
PGx_Sample1230272	clomipramine	1	0	0	29	Female
PGx_Sample1230272	clozapine	0	0	1	29	Female
PGx_Sample1230272	diazepam	0	1	0	29	Female
PGx_Sample1230272	duloxetine	1	0	0	29	Female
PGx_Sample1230272	escitalopram	0	1	0	29	Female
PGx_Sample1230272	fluoxetine	0	1	0	29	Female
PGx_Sample1230272	fluvoxamine	1	0	0	29	Female
PGx_Sample1230272	haloperidol	1	0	0	29	Female
PGx_Sample1230272	lamotrigine	0	1	0	29	Female
PGx_Sample1230272	mirtazapine	1	0	0	29	Female
PGx_Sample1230272	olanzapine	0	0	1	29	Female
PGx_Sample1230272	paliperidone	1	0	0	29	Female
PGx_Sample1230272	paroxetine	1	0	0	29	Female
PGx_Sample1230272	phenytoin	1	0	0	29	Female
PGx_Sample1230272	quetiapine	0	0	1	29	Female
PGx_Sample1230272	risperidone	1	0	0	29	Female
PGx_Sample1230272	sertraline	1	0	0	29	Female
PGx_Sample1230272	topiramate	1	0	0	29	Female
PGx_Sample1230272	valproic acid	1	0	0	29	Female
PGx_Sample1230272	venlafaxine	1	0	0	29	Female
PGx_Sample1230272	ziprasidone	1	0	0	29	Female
PGx_Sample1230273	acetylsalicylic acid	1	0	0	53	Male
PGx_Sample1230273	amisulpride	0	0	1	53	Male
PGx_Sample1230273	amitriptyline	0	0	1	53	Male
PGx_Sample1230273	aripiprazole	0	1	0	53	Male
PGx_Sample1230273	carbamazepine	0	1	0	53	Male
PGx_Sample1230273	citalopram	0	1	0	53	Male
PGx_Sample1230273	clobazam	0	1	0	53	Male
PGx_Sample1230273	clomipramine	1	0	0	53	Male
PGx_Sample1230273	clozapine	0	0	1	53	Male
PGx_Sample1230273	diazepam	0	1	0	53	Male
PGx_Sample1230273	duloxetine	1	0	0	53	Male
PGx_Sample1230273	escitalopram	0	1	0	53	Male
PGx_Sample1230273	fluoxetine	0	1	0	53	Male
PGx_Sample1230273	fluvoxamine	1	0	0	53	Male
PGx_Sample1230273	haloperidol	0	1	0	53	Male
PGx_Sample1230273	lamotrigine	0	1	0	53	Male
PGx_Sample1230273	mirtazapine	1	0	0	53	Male
PGx_Sample1230273	olanzapine	0	0	1	53	Male
PGx_Sample1230273	paliperidone	0	1	0	53	Male
PGx_Sample1230273	paroxetine	1	0	0	53	Male
PGx_Sample1230273	phenytoin	1	0	0	53	Male
PGx_Sample1230273	quetiapine	0	0	1	53	Male
PGx_Sample1230273	risperidone	1	0	0	53	Male
PGx_Sample1230273	sertraline	1	0	0	53	Male
PGx_Sample1230273	topiramate	1	0	0	53	Male
PGx_Sample1230273	valproic acid	1	0	0	53	Male
PGx_Sample1230273	venlafaxine	1	0	0	53	Male
PGx_Sample1230273	ziprasidone	0	1	0	53	Male
PGx_Sample1230274	acetylsalicylic acid	1	0	0	46	Male
PGx_Sample1230274	amisulpride	1	0	0	46	Male
PGx_Sample1230274	amitriptyline	1	0	0	46	Male
PGx_Sample1230274	aripiprazole	1	0	0	46	Male
PGx_Sample1230274	carbamazepine	0	1	0	46	Male
PGx_Sample1230274	citalopram	0	1	0	46	Male
PGx_Sample1230274	clobazam	1	0	0	46	Male
PGx_Sample1230274	clomipramine	1	0	0	46	Male
PGx_Sample1230274	clozapine	0	0	1	46	Male
PGx_Sample1230274	diazepam	1	0	0	46	Male
PGx_Sample1230274	duloxetine	1	0	0	46	Male
PGx_Sample1230274	escitalopram	0	1	0	46	Male
PGx_Sample1230274	fluoxetine	0	1	0	46	Male
PGx_Sample1230274	fluvoxamine	1	0	0	46	Male
PGx_Sample1230274	haloperidol	1	0	0	46	Male
PGx_Sample1230274	lamotrigine	0	1	0	46	Male
PGx_Sample1230274	mirtazapine	0	1	0	46	Male
PGx_Sample1230274	olanzapine	0	0	1	46	Male
PGx_Sample1230274	paliperidone	1	0	0	46	Male
PGx_Sample1230274	paroxetine	0	1	0	46	Male
PGx_Sample1230274	phenytoin	0	1	0	46	Male
PGx_Sample1230274	quetiapine	1	0	0	46	Male
PGx_Sample1230274	risperidone	1	0	0	46	Male
PGx_Sample1230274	sertraline	0	1	0	46	Male
PGx_Sample1230274	topiramate	0	1	0	46	Male
PGx_Sample1230274	valproic acid	0	1	0	46	Male
PGx_Sample1230274	venlafaxine	0	1	0	46	Male
PGx_Sample1230274	ziprasidone	1	0	0	46	Male
PGx_Sample1230275	acetylsalicylic acid	1	0	0	61	Female
PGx_Sample1230275	amisulpride	1	0	0	61	Female
PGx_Sample1230275	amitriptyline	0	0	1	61	Female
PGx_Sample1230275	aripiprazole	1	0	0	61	Female
PGx_Sample1230275	carbamazepine	0	1	0	61	Female
PGx_Sample1230275	citalopram	0	1	0	61	Female
PGx_Sample1230275	clobazam	0	1	0	61	Female
PGx_Sample1230275	clomipramine	1	0	0	61	Female
PGx_Sample1230275	clozapine	0	1	0	61	Female
PGx_Sample1230275	diazepam	0	1	0	61	Female
PGx_Sample1230275	duloxetine	1	0	0	61	Female
PGx_Sample1230275	escitalopram	0	1	0	61	Female
PGx_Sample1230275	fluoxetine	0	1	0	61	Female
PGx_Sample1230275	fluvoxamine	1	0	0	61	Female
PGx_Sample1230275	haloperidol	1	0	0	61	Female
PGx_Sample1230275	lamotrigine	0	1	0	61	Female
PGx_Sample1230275	mirtazapine	1	0	0	61	Female
PGx_Sample1230275	olanzapine	0	1	0	61	Female
PGx_Sample1230275	paliperidone	1	0	0	61	Female
PGx_Sample1230275	paroxetine	1	0	0	61	Female
PGx_Sample1230275	phenytoin	1	0	0	61	Female
PGx_Sample1230275	quetiapine	1	0	0	61	Female
PGx_Sample1230275	risperidone	1	0	0	61	Female
PGx_Sample1230275	sertraline	1	0	0	61	Female
PGx_Sample1230275	topiramate	0	1	0	61	Female
PGx_Sample1230275	valproic acid	1	0	0	61	Female
PGx_Sample1230275	venlafaxine	1	0	0	61	Female
PGx_Sample1230275	ziprasidone	1	0	0	61	Female
PGx_Sample1230276	acetylsalicylic acid	1	0	0	21	Female
PGx_Sample1230276	amisulpride	1	0	0	21	Female
PGx_Sample1230276	amitriptyline	1	0	0	21	Female
PGx_Sample1230276	aripiprazole	1	0	0	21	Female
PGx_Sample1230276	carbamazepine	0	1	0	21	Female
PGx_Sample1230276	citalopram	1	0	0	21	Female
PGx_Sample1230276	clobazam	1	0	0	21	Female
PGx_Sample1230276	clomipramine	1	0	0	21	Female
PGx_Sample1230276	clozapine	0	0	1	21	Female
PGx_Sample1230276	diazepam	1	0	0	21	Female
PGx_Sample1230276	duloxetine	1	0	0	21	Female
PGx_Sample1230276	escitalopram	1	0	0	21	Female
PGx_Sample1230276	fluoxetine	0	1	0	21	Female
PGx_Sample1230276	fluvoxamine	1	0	0	21	Female
PGx_Sample1230276	haloperidol	1	0	0	21	Female
PGx_Sample1230276	lamotrigine	0	1	0	21	Female
PGx_Sample1230276	mirtazapine	0	1	0	21	Female
PGx_Sample1230276	olanzapine	0	0	1	21	Female
PGx_Sample1230276	paliperidone	1	0	0	21	Female
PGx_Sample1230276	paroxetine	0	1	0	21	Female
PGx_Sample1230276	phenytoin	0	1	0	21	Female
PGx_Sample1230276	quetiapine	1	0	0	21	Female
PGx_Sample1230276	risperidone	1	0	0	21	Female
PGx_Sample1230276	sertraline	1	0	0	21	Female
PGx_Sample1230276	topiramate	0	1	0	21	Female
PGx_Sample1230276	valproic acid	0	1	0	21	Female
PGx_Sample1230276	venlafaxine	1	0	0	21	Female
PGx_Sample1230276	ziprasidone	1	0	0	21	Female
PGx_Sample1230277	acetylsalicylic acid	1	0	0	69	Female
PGx_Sample1230277	amisulpride	1	0	0	69	Female
PGx_Sample1230277	amitriptyline	1	0	0	69	Female
PGx_Sample1230277	aripiprazole	1	0	0	69	Female
PGx_Sample1230277	carbamazepine	0	1	0	69	Female
PGx_Sample1230277	citalopram	0	1	0	69	Female
PGx_Sample1230277	clobazam	1	0	0	69	Female
PGx_Sample1230277	clomipramine	1	0	0	69	Female
PGx_Sample1230277	clozapine	0	0	1	69	Female
PGx_Sample1230277	diazepam	1	0	0	69	Female
PGx_Sample1230277	duloxetine	1	0	0	69	Female
PGx_Sample1230277	escitalopram	0	1	0	69	Female
PGx_Sample1230277	fluoxetine	0	1	0	69	Female
PGx_Sample1230277	fluvoxamine	1	0	0	69	Female
PGx_Sample1230277	haloperidol	1	0	0	69	Female
PGx_Sample1230277	lamotrigine	0	1	0	69	Female
PGx_Sample1230277	mirtazapine	0	1	0	69	Female
PGx_Sample1230277	olanzapine	0	0	1	69	Female
PGx_Sample1230277	paliperidone	1	0	0	69	Female
PGx_Sample1230277	paroxetine	0	1	0	69	Female
PGx_Sample1230277	phenytoin	1	0	0	69	Female
PGx_Sample1230277	quetiapine	1	0	0	69	Female
PGx_Sample1230277	risperidone	1	0	0	69	Female
PGx_Sample1230277	sertraline	0	1	0	69	Female
PGx_Sample1230277	topiramate	1	0	0	69	Female
PGx_Sample1230277	valproic acid	1	0	0	69	Female
PGx_Sample1230277	venlafaxine	0	1	0	69	Female
PGx_Sample1230277	ziprasidone	1	0	0	69	Female
PGx_Sample1230278	acetylsalicylic acid	1	0	0	25	Male
PGx_Sample1230278	amisulpride	1	0	0	25	Male
PGx_Sample1230278	amitriptyline	0	0	1	25	Male
PGx_Sample1230278	aripiprazole	1	0	0	25	Male
PGx_Sample1230278	carbamazepine	0	1	0	25	Male
PGx_Sample1230278	citalopram	0	1	0	25	Male
PGx_Sample1230278	clobazam	0	1	0	25	Male
PGx_Sample1230278	clomipramine	1	0	0	25	Male
PGx_Sample1230278	clozapine	0	0	1	25	Male
PGx_Sample1230278	diazepam	0	1	0	25	Male
PGx_Sample1230278	duloxetine	1	0	0	25	Male
PGx_Sample1230278	escitalopram	0	1	0	25	Male
PGx_Sample1230278	fluoxetine	0	1	0	25	Male
PGx_Sample1230278	fluvoxamine	1	0	0	25	Male
PGx_Sample1230278	haloperidol	1	0	0	25	Male
PGx_Sample1230278	lamotrigine	0	1	0	25	Male
PGx_Sample1230278	mirtazapine	0	1	0	25	Male
PGx_Sample1230278	olanzapine	0	0	1	25	Male
PGx_Sample1230278	paliperidone	1	0	0	25	Male
PGx_Sample1230278	paroxetine	0	1	0	25	Male
PGx_Sample1230278	phenytoin	1	0	0	25	Male
PGx_Sample1230278	quetiapine	1	0	0	25	Male
PGx_Sample1230278	risperidone	1	0	0	25	Male
PGx_Sample1230278	sertraline	1	0	0	25	Male
PGx_Sample1230278	topiramate	1	0	0	25	Male
PGx_Sample1230278	valproic acid	1	0	0	25	Male
PGx_Sample1230278	venlafaxine	1	0	0	25	Male
PGx_Sample1230278	ziprasidone	1	0	0	25	Male
PGx_Sample1230279	acetylsalicylic acid	1	0	0	47	Female
PGx_Sample1230279	amisulpride	1	0	0	47	Female
PGx_Sample1230279	amitriptyline	1	0	0	47	Female
PGx_Sample1230279	aripiprazole	0	1	0	47	Female
PGx_Sample1230279	carbamazepine	0	1	0	47	Female
PGx_Sample1230279	citalopram	0	1	0	47	Female
PGx_Sample1230279	clobazam	1	0	0	47	Female
PGx_Sample1230279	clomipramine	1	0	0	47	Female
PGx_Sample1230279	clozapine	0	0	1	47	Female
PGx_Sample1230279	diazepam	1	0	0	47	Female
PGx_Sample1230279	duloxetine	1	0	0	47	Female
PGx_Sample1230279	escitalopram	0	1	0	47	Female
PGx_Sample1230279	fluoxetine	0	1	0	47	Female
PGx_Sample1230279	fluvoxamine	1	0	0	47	Female
PGx_Sample1230279	haloperidol	0	1	0	47	Female
PGx_Sample1230279	lamotrigine	0	1	0	47	Female
PGx_Sample1230279	mirtazapine	0	1	0	47	Female
PGx_Sample1230279	olanzapine	0	0	1	47	Female
PGx_Sample1230279	paliperidone	0	1	0	47	Female
PGx_Sample1230279	paroxetine	0	1	0	47	Female
PGx_Sample1230279	phenytoin	1	0	0	47	Female
PGx_Sample1230279	quetiapine	1	0	0	47	Female
PGx_Sample1230279	risperidone	1	0	0	47	Female
PGx_Sample1230279	sertraline	0	1	0	47	Female
PGx_Sample1230279	topiramate	0	1	0	47	Female
PGx_Sample1230279	valproic acid	1	0	0	47	Female
PGx_Sample1230279	venlafaxine	0	1	0	47	Female
PGx_Sample1230279	ziprasidone	0	1	0	47	Female
PGx_Sample1230280	acetylsalicylic acid	1	0	0	31	Male
PGx_Sample1230280	amisulpride	1	0	0	31	Male
PGx_Sample1230280	amitriptyline	0	0	1	31	Male
PGx_Sample1230280	aripiprazole	1	0	0	31	Male
PGx_Sample1230280	carbamazepine	0	1	0	31	Male
PGx_Sample1230280	citalopram	0	1	0	31	Male
PGx_Sample1230280	clobazam	0	1	0	31	Male
PGx_Sample1230280	clomipramine	1	0	0	31	Male
PGx_Sample1230280	clozapine	0	1	0	31	Male
PGx_Sample1230280	diazepam	0	1	0	31	Male
PGx_Sample1230280	duloxetine	1	0	0	31	Male
PGx_Sample1230280	escitalopram	0	1	0	31	Male
PGx_Sample1230280	fluoxetine	0	1	0	31	Male
PGx_Sample1230280	fluvoxamine	1	0	0	31	Male
PGx_Sample1230280	haloperidol	1	0	0	31	Male
PGx_Sample1230280	lamotrigine	0	1	0	31	Male
PGx_Sample1230280	mirtazapine	1	0	0	31	Male
PGx_Sample1230280	olanzapine	0	1	0	31	Male
PGx_Sample1230280	paliperidone	1	0	0	31	Male
PGx_Sample1230280	paroxetine	1	0	0	31	Male
PGx_Sample1230280	phenytoin	1	0	0	31	Male
PGx_Sample1230280	quetiapine	1	0	0	31	Male
PGx_Sample1230280	risperidone	1	0	0	31	Male
PGx_Sample1230280	sertraline	1	0	0	31	Male
PGx_Sample1230280	topiramate	0	1	0	31	Male
PGx_Sample1230280	valproic acid	1	0	0	31	Male
PGx_Sample1230280	venlafaxine	1	0	0	31	Male
PGx_Sample1230280	ziprasidone	1	0	0	31	Male
PGx_Sample1230281	acetylsalicylic acid	1	0	0	36	Female
PGx_Sample1230281	amisulpride	0	0	1	36	Female
PGx_Sample1230281	amitriptyline	0	0	1	36	Female
PGx_Sample1230281	aripiprazole	1	0	0	36	Female
PGx_Sample1230281	carbamazepine	0	1	0	36	Female
PGx_Sample1230281	citalopram	0	1	0	36	Female
PGx_Sample1230281	clobazam	0	1	0	36	Female
PGx_Sample1230281	clomipramine	0	0	1	36	Female
PGx_Sample1230281	clozapine	0	0	1	36	Female
PGx_Sample1230281	diazepam	0	1	0	36	Female
PGx_Sample1230281	duloxetine	0	1	0	36	Female
PGx_Sample1230281	escitalopram	0	1	0	36	Female
PGx_Sample1230281	fluoxetine	0	1	0	36	Female
PGx_Sample1230281	fluvoxamine	0	1	0	36	Female
PGx_Sample1230281	haloperidol	1	0	0	36	Female
PGx_Sample1230281	lamotrigine	0	1	0	36	Female
PGx_Sample1230281	mirtazapine	0	1	0	36	Female
PGx_Sample1230281	olanzapine	0	0	1	36	Female
PGx_Sample1230281	paliperidone	1	0	0	36	Female
PGx_Sample1230281	paroxetine	0	1	0	36	Female
PGx_Sample1230281	phenytoin	1	0	0	36	Female
PGx_Sample1230281	quetiapine	0	0	1	36	Female
PGx_Sample1230281	risperidone	0	1	0	36	Female
PGx_Sample1230281	sertraline	1	0	0	36	Female
PGx_Sample1230281	topiramate	1	0	0	36	Female
PGx_Sample1230281	valproic acid	1	0	0	36	Female
PGx_Sample1230281	venlafaxine	0	1	0	36	Female
PGx_Sample1230281	ziprasidone	1	0	0	36	Female
PGx_Sample1230292	acetylsalicylic acid	0	1	0	66	Female
PGx_Sample1230292	amisulpride	1	0	0	66	Female
PGx_Sample1230292	amitriptyline	0	1	0	66	Female
PGx_Sample1230292	aripiprazole	0	1	0	66	Female
PGx_Sample1230292	carbamazepine	0	1	0	66	Female
PGx_Sample1230292	citalopram	0	1	0	66	Female
PGx_Sample1230292	clobazam	0	1	0	66	Female
PGx_Sample1230292	clomipramine	1	0	0	66	Female
PGx_Sample1230292	clozapine	0	1	0	66	Female
PGx_Sample1230292	diazepam	0	1	0	66	Female
PGx_Sample1230292	duloxetine	1	0	0	66	Female
PGx_Sample1230292	escitalopram	0	1	0	66	Female
PGx_Sample1230292	fluoxetine	0	1	0	66	Female
PGx_Sample1230292	fluvoxamine	1	0	0	66	Female
PGx_Sample1230292	haloperidol	0	1	0	66	Female
PGx_Sample1230292	lamotrigine	0	1	0	66	Female
PGx_Sample1230292	mirtazapine	1	0	0	66	Female
PGx_Sample1230292	olanzapine	0	1	0	66	Female
PGx_Sample1230292	paliperidone	0	1	0	66	Female
PGx_Sample1230292	paroxetine	1	0	0	66	Female
PGx_Sample1230292	phenytoin	1	0	0	66	Female
PGx_Sample1230292	quetiapine	1	0	0	66	Female
PGx_Sample1230292	risperidone	1	0	0	66	Female
PGx_Sample1230292	sertraline	0	1	0	66	Female
PGx_Sample1230292	topiramate	1	0	0	66	Female
PGx_Sample1230292	valproic acid	1	0	0	66	Female
PGx_Sample1230292	venlafaxine	1	0	0	66	Female
PGx_Sample1230292	ziprasidone	0	1	0	66	Female
PGx_Sample1230293	acetylsalicylic acid	1	0	0	70	Female
PGx_Sample1230293	amisulpride	1	0	0	70	Female
PGx_Sample1230293	amitriptyline	1	0	0	70	Female
PGx_Sample1230293	aripiprazole	1	0	0	70	Female
PGx_Sample1230293	carbamazepine	0	1	0	70	Female
PGx_Sample1230293	citalopram	0	1	0	70	Female
PGx_Sample1230293	clobazam	1	0	0	70	Female
PGx_Sample1230293	clomipramine	1	0	0	70	Female
PGx_Sample1230293	clozapine	0	1	0	70	Female
PGx_Sample1230293	diazepam	1	0	0	70	Female
PGx_Sample1230293	duloxetine	1	0	0	70	Female
PGx_Sample1230293	escitalopram	0	1	0	70	Female
PGx_Sample1230293	fluoxetine	0	1	0	70	Female
PGx_Sample1230293	fluvoxamine	1	0	0	70	Female
PGx_Sample1230293	haloperidol	1	0	0	70	Female
PGx_Sample1230293	lamotrigine	0	1	0	70	Female
PGx_Sample1230293	mirtazapine	0	1	0	70	Female
PGx_Sample1230293	olanzapine	0	1	0	70	Female
PGx_Sample1230293	paliperidone	1	0	0	70	Female
PGx_Sample1230293	paroxetine	0	1	0	70	Female
PGx_Sample1230293	phenytoin	0	1	0	70	Female
PGx_Sample1230293	quetiapine	1	0	0	70	Female
PGx_Sample1230293	risperidone	1	0	0	70	Female
PGx_Sample1230293	sertraline	0	1	0	70	Female
PGx_Sample1230293	topiramate	0	1	0	70	Female
PGx_Sample1230293	valproic acid	0	1	0	70	Female
PGx_Sample1230293	venlafaxine	0	1	0	70	Female
PGx_Sample1230293	ziprasidone	1	0	0	70	Female
PGx_Sample1230294	acetylsalicylic acid	0	1	0	67	Female
PGx_Sample1230294	amisulpride	1	0	0	67	Female
PGx_Sample1230294	amitriptyline	0	1	0	67	Female
PGx_Sample1230294	aripiprazole	1	0	0	67	Female
PGx_Sample1230294	carbamazepine	0	1	0	67	Female
PGx_Sample1230294	citalopram	0	1	0	67	Female
PGx_Sample1230294	clobazam	0	1	0	67	Female
PGx_Sample1230294	clomipramine	1	0	0	67	Female
PGx_Sample1230294	clozapine	0	1	0	67	Female
PGx_Sample1230294	diazepam	1	0	0	67	Female
PGx_Sample1230294	duloxetine	0	1	0	67	Female
PGx_Sample1230294	escitalopram	0	1	0	67	Female
PGx_Sample1230294	fluoxetine	0	1	0	67	Female
PGx_Sample1230294	fluvoxamine	1	0	0	67	Female
PGx_Sample1230294	haloperidol	1	0	0	67	Female
PGx_Sample1230294	lamotrigine	0	1	0	67	Female
PGx_Sample1230294	mirtazapine	1	0	0	67	Female
PGx_Sample1230294	olanzapine	0	1	0	67	Female
PGx_Sample1230294	paliperidone	1	0	0	67	Female
PGx_Sample1230294	paroxetine	1	0	0	67	Female
PGx_Sample1230294	phenytoin	0	1	0	67	Female
PGx_Sample1230294	quetiapine	1	0	0	67	Female
PGx_Sample1230294	risperidone	1	0	0	67	Female
PGx_Sample1230294	sertraline	0	1	0	67	Female
PGx_Sample1230294	topiramate	0	1	0	67	Female
PGx_Sample1230294	valproic acid	0	1	0	67	Female
PGx_Sample1230294	venlafaxine	1	0	0	67	Female
PGx_Sample1230294	ziprasidone	1	0	0	67	Female
PGx_Sample1230296	acetylsalicylic acid	0	1	0	46	Female
PGx_Sample1230296	amisulpride	1	0	0	46	Female
PGx_Sample1230296	amitriptyline	0	1	0	46	Female
PGx_Sample1230296	aripiprazole	1	0	0	46	Female
PGx_Sample1230296	carbamazepine	0	1	0	46	Female
PGx_Sample1230296	citalopram	0	1	0	46	Female
PGx_Sample1230296	clobazam	0	1	0	46	Female
PGx_Sample1230296	clomipramine	1	0	0	46	Female
PGx_Sample1230296	clozapine	0	1	0	46	Female
PGx_Sample1230296	diazepam	1	0	0	46	Female
PGx_Sample1230296	duloxetine	1	0	0	46	Female
PGx_Sample1230296	escitalopram	0	1	0	46	Female
PGx_Sample1230296	fluoxetine	0	1	0	46	Female
PGx_Sample1230296	fluvoxamine	1	0	0	46	Female
PGx_Sample1230296	haloperidol	1	0	0	46	Female
PGx_Sample1230296	lamotrigine	0	1	0	46	Female
PGx_Sample1230296	mirtazapine	0	1	0	46	Female
PGx_Sample1230296	olanzapine	0	1	0	46	Female
PGx_Sample1230296	paliperidone	1	0	0	46	Female
PGx_Sample1230296	paroxetine	0	1	0	46	Female
PGx_Sample1230296	phenytoin	1	0	0	46	Female
PGx_Sample1230296	quetiapine	1	0	0	46	Female
PGx_Sample1230296	risperidone	1	0	0	46	Female
PGx_Sample1230296	sertraline	0	1	0	46	Female
PGx_Sample1230296	topiramate	1	0	0	46	Female
PGx_Sample1230296	valproic acid	1	0	0	46	Female
PGx_Sample1230296	venlafaxine	1	0	0	46	Female
PGx_Sample1230296	ziprasidone	1	0	0	46	Female
PGx_Sample1230297	acetylsalicylic acid	0	1	0	42	Female
PGx_Sample1230297	amisulpride	1	0	0	42	Female
PGx_Sample1230297	amitriptyline	0	1	0	42	Female
PGx_Sample1230297	aripiprazole	1	0	0	42	Female
PGx_Sample1230297	carbamazepine	0	1	0	42	Female
PGx_Sample1230297	citalopram	0	1	0	42	Female
PGx_Sample1230297	clobazam	0	1	0	42	Female
PGx_Sample1230297	clomipramine	1	0	0	42	Female
PGx_Sample1230297	clozapine	0	1	0	42	Female
PGx_Sample1230297	diazepam	1	0	0	42	Female
PGx_Sample1230297	duloxetine	0	1	0	42	Female
PGx_Sample1230297	escitalopram	0	1	0	42	Female
PGx_Sample1230297	fluoxetine	0	1	0	42	Female
PGx_Sample1230297	fluvoxamine	1	0	0	42	Female
PGx_Sample1230297	haloperidol	1	0	0	42	Female
PGx_Sample1230297	lamotrigine	0	1	0	42	Female
PGx_Sample1230297	mirtazapine	1	0	0	42	Female
PGx_Sample1230297	olanzapine	0	1	0	42	Female
PGx_Sample1230297	paliperidone	1	0	0	42	Female
PGx_Sample1230297	paroxetine	1	0	0	42	Female
PGx_Sample1230297	phenytoin	0	1	0	42	Female
PGx_Sample1230297	quetiapine	1	0	0	42	Female
PGx_Sample1230297	risperidone	1	0	0	42	Female
PGx_Sample1230297	sertraline	0	1	0	42	Female
PGx_Sample1230297	topiramate	0	1	0	42	Female
PGx_Sample1230297	valproic acid	0	1	0	42	Female
PGx_Sample1230297	venlafaxine	1	0	0	42	Female
PGx_Sample1230297	ziprasidone	1	0	0	42	Female
PGx_Sample1230298	acetylsalicylic acid	1	0	0	23	Female
PGx_Sample1230298	amisulpride	0	0	1	23	Female
PGx_Sample1230298	amitriptyline	0	0	1	23	Female
PGx_Sample1230298	aripiprazole	1	0	0	23	Female
PGx_Sample1230298	carbamazepine	0	1	0	23	Female
PGx_Sample1230298	citalopram	0	1	0	23	Female
PGx_Sample1230298	clobazam	0	1	0	23	Female
PGx_Sample1230298	clomipramine	1	0	0	23	Female
PGx_Sample1230298	clozapine	0	1	0	23	Female
PGx_Sample1230298	diazepam	0	1	0	23	Female
PGx_Sample1230298	duloxetine	0	1	0	23	Female
PGx_Sample1230298	escitalopram	0	1	0	23	Female
PGx_Sample1230298	fluoxetine	0	1	0	23	Female
PGx_Sample1230298	fluvoxamine	1	0	0	23	Female
PGx_Sample1230298	haloperidol	1	0	0	23	Female
PGx_Sample1230298	lamotrigine	0	1	0	23	Female
PGx_Sample1230298	mirtazapine	1	0	0	23	Female
PGx_Sample1230298	olanzapine	0	1	0	23	Female
PGx_Sample1230298	paliperidone	1	0	0	23	Female
PGx_Sample1230298	paroxetine	1	0	0	23	Female
PGx_Sample1230298	phenytoin	1	0	0	23	Female
PGx_Sample1230298	quetiapine	0	0	1	23	Female
PGx_Sample1230298	risperidone	1	0	0	23	Female
PGx_Sample1230298	sertraline	0	1	0	23	Female
PGx_Sample1230298	topiramate	0	1	0	23	Female
PGx_Sample1230298	valproic acid	1	0	0	23	Female
PGx_Sample1230298	venlafaxine	1	0	0	23	Female
PGx_Sample1230298	ziprasidone	1	0	0	23	Female
PGx_Sample1230299	acetylsalicylic acid	1	0	0	23	Female
PGx_Sample1230299	amisulpride	1	0	0	23	Female
PGx_Sample1230299	amitriptyline	0	0	1	23	Female
PGx_Sample1230299	aripiprazole	1	0	0	23	Female
PGx_Sample1230299	carbamazepine	0	1	0	23	Female
PGx_Sample1230299	citalopram	0	1	0	23	Female
PGx_Sample1230299	clobazam	0	1	0	23	Female
PGx_Sample1230299	clomipramine	1	0	0	23	Female
PGx_Sample1230299	clozapine	0	0	1	23	Female
PGx_Sample1230299	diazepam	0	1	0	23	Female
PGx_Sample1230299	duloxetine	0	1	0	23	Female
PGx_Sample1230299	escitalopram	0	1	0	23	Female
PGx_Sample1230299	fluoxetine	0	1	0	23	Female
PGx_Sample1230299	fluvoxamine	1	0	0	23	Female
PGx_Sample1230299	haloperidol	1	0	0	23	Female
PGx_Sample1230299	lamotrigine	0	1	0	23	Female
PGx_Sample1230299	mirtazapine	1	0	0	23	Female
PGx_Sample1230299	olanzapine	0	0	1	23	Female
PGx_Sample1230299	paliperidone	1	0	0	23	Female
PGx_Sample1230299	paroxetine	1	0	0	23	Female
PGx_Sample1230299	phenytoin	1	0	0	23	Female
PGx_Sample1230299	quetiapine	1	0	0	23	Female
PGx_Sample1230299	risperidone	1	0	0	23	Female
PGx_Sample1230299	sertraline	1	0	0	23	Female
PGx_Sample1230299	topiramate	0	1	0	23	Female
PGx_Sample1230299	valproic acid	1	0	0	23	Female
PGx_Sample1230299	venlafaxine	1	0	0	23	Female
PGx_Sample1230299	ziprasidone	1	0	0	23	Female
PGx_Sample1230300	acetylsalicylic acid	1	0	0	75	Male
PGx_Sample1230300	amisulpride	0	0	1	75	Male
PGx_Sample1230300	amitriptyline	0	0	1	75	Male
PGx_Sample1230300	aripiprazole	1	0	0	75	Male
PGx_Sample1230300	carbamazepine	0	1	0	75	Male
PGx_Sample1230300	citalopram	0	1	0	75	Male
PGx_Sample1230300	clobazam	0	1	0	75	Male
PGx_Sample1230300	clomipramine	1	0	0	75	Male
PGx_Sample1230300	clozapine	0	0	1	75	Male
PGx_Sample1230300	diazepam	0	1	0	75	Male
PGx_Sample1230300	duloxetine	1	0	0	75	Male
PGx_Sample1230300	escitalopram	0	1	0	75	Male
PGx_Sample1230300	fluoxetine	0	1	0	75	Male
PGx_Sample1230300	fluvoxamine	1	0	0	75	Male
PGx_Sample1230300	haloperidol	1	0	0	75	Male
PGx_Sample1230300	lamotrigine	0	1	0	75	Male
PGx_Sample1230300	mirtazapine	1	0	0	75	Male
PGx_Sample1230300	olanzapine	0	0	1	75	Male
PGx_Sample1230300	paliperidone	1	0	0	75	Male
PGx_Sample1230300	paroxetine	1	0	0	75	Male
PGx_Sample1230300	phenytoin	1	0	0	75	Male
PGx_Sample1230300	quetiapine	0	0	1	75	Male
PGx_Sample1230300	risperidone	1	0	0	75	Male
PGx_Sample1230300	sertraline	1	0	0	75	Male
PGx_Sample1230300	topiramate	1	0	0	75	Male
PGx_Sample1230300	valproic acid	1	0	0	75	Male
PGx_Sample1230300	venlafaxine	1	0	0	75	Male
PGx_Sample1230300	ziprasidone	1	0	0	75	Male
PGx_Sample1230301	acetylsalicylic acid	1	0	0	32	Male
PGx_Sample1230301	amisulpride	1	0	0	32	Male
PGx_Sample1230301	amitriptyline	0	0	1	32	Male
PGx_Sample1230301	aripiprazole	1	0	0	32	Male
PGx_Sample1230301	carbamazepine	0	1	0	32	Male
PGx_Sample1230301	citalopram	0	1	0	32	Male
PGx_Sample1230301	clobazam	0	1	0	32	Male
PGx_Sample1230301	clomipramine	0	1	0	32	Male
PGx_Sample1230301	clozapine	0	0	1	32	Male
PGx_Sample1230301	diazepam	0	1	0	32	Male
PGx_Sample1230301	duloxetine	1	0	0	32	Male
PGx_Sample1230301	escitalopram	0	1	0	32	Male
PGx_Sample1230301	fluoxetine	0	1	0	32	Male
PGx_Sample1230301	fluvoxamine	1	0	0	32	Male
PGx_Sample1230301	haloperidol	1	0	0	32	Male
PGx_Sample1230301	lamotrigine	0	1	0	32	Male
PGx_Sample1230301	mirtazapine	1	0	0	32	Male
PGx_Sample1230301	olanzapine	0	0	1	32	Male
PGx_Sample1230301	paliperidone	1	0	0	32	Male
PGx_Sample1230301	paroxetine	1	0	0	32	Male
PGx_Sample1230301	phenytoin	1	0	0	32	Male
PGx_Sample1230301	quetiapine	1	0	0	32	Male
PGx_Sample1230301	risperidone	0	1	0	32	Male
PGx_Sample1230301	sertraline	1	0	0	32	Male
PGx_Sample1230301	topiramate	1	0	0	32	Male
PGx_Sample1230301	valproic acid	1	0	0	32	Male
PGx_Sample1230301	venlafaxine	1	0	0	32	Male
PGx_Sample1230301	ziprasidone	1	0	0	32	Male
PGx_Sample1230315	acetylsalicylic acid	1	0	0	24	Male
PGx_Sample1230315	amisulpride	1	0	0	24	Male
PGx_Sample1230315	amitriptyline	1	0	0	24	Male
PGx_Sample1230315	aripiprazole	1	0	0	24	Male
PGx_Sample1230315	carbamazepine	0	1	0	24	Male
PGx_Sample1230315	citalopram	1	0	0	24	Male
PGx_Sample1230315	clobazam	1	0	0	24	Male
PGx_Sample1230315	clomipramine	1	0	0	24	Male
PGx_Sample1230315	clozapine	0	0	1	24	Male
PGx_Sample1230315	diazepam	1	0	0	24	Male
PGx_Sample1230315	duloxetine	0	1	0	24	Male
PGx_Sample1230315	escitalopram	1	0	0	24	Male
PGx_Sample1230315	fluoxetine	0	1	0	24	Male
PGx_Sample1230315	fluvoxamine	1	0	0	24	Male
PGx_Sample1230315	haloperidol	1	0	0	24	Male
PGx_Sample1230315	lamotrigine	0	1	0	24	Male
PGx_Sample1230315	mirtazapine	0	1	0	24	Male
PGx_Sample1230315	olanzapine	0	0	1	24	Male
PGx_Sample1230315	paliperidone	1	0	0	24	Male
PGx_Sample1230315	paroxetine	0	1	0	24	Male
PGx_Sample1230315	phenytoin	0	1	0	24	Male
PGx_Sample1230315	quetiapine	1	0	0	24	Male
PGx_Sample1230315	risperidone	1	0	0	24	Male
PGx_Sample1230315	sertraline	1	0	0	24	Male
PGx_Sample1230315	topiramate	0	1	0	24	Male
PGx_Sample1230315	valproic acid	0	1	0	24	Male
PGx_Sample1230315	venlafaxine	1	0	0	24	Male
PGx_Sample1230315	ziprasidone	1	0	0	24	Male
PGx_Sample1230317	acetylsalicylic acid	1	0	0	47	Female
PGx_Sample1230317	amisulpride	1	0	0	47	Female
PGx_Sample1230317	amitriptyline	0	1	0	47	Female
PGx_Sample1230317	aripiprazole	1	0	0	47	Female
PGx_Sample1230317	carbamazepine	0	1	0	47	Female
PGx_Sample1230317	citalopram	1	0	0	47	Female
PGx_Sample1230317	clobazam	1	0	0	47	Female
PGx_Sample1230317	clomipramine	0	1	0	47	Female
PGx_Sample1230317	clozapine	0	0	1	47	Female
PGx_Sample1230317	diazepam	1	0	0	47	Female
PGx_Sample1230317	duloxetine	0	1	0	47	Female
PGx_Sample1230317	escitalopram	1	0	0	47	Female
PGx_Sample1230317	fluoxetine	1	0	0	47	Female
PGx_Sample1230317	fluvoxamine	0	1	0	47	Female
PGx_Sample1230317	haloperidol	1	0	0	47	Female
PGx_Sample1230317	lamotrigine	0	1	0	47	Female
PGx_Sample1230317	mirtazapine	1	0	0	47	Female
PGx_Sample1230317	olanzapine	0	0	1	47	Female
PGx_Sample1230317	paliperidone	1	0	0	47	Female
PGx_Sample1230317	paroxetine	0	1	0	47	Female
PGx_Sample1230317	phenytoin	1	0	0	47	Female
PGx_Sample1230317	quetiapine	1	0	0	47	Female
PGx_Sample1230317	risperidone	0	1	0	47	Female
PGx_Sample1230317	sertraline	1	0	0	47	Female
PGx_Sample1230317	topiramate	0	1	0	47	Female
PGx_Sample1230317	valproic acid	1	0	0	47	Female
PGx_Sample1230317	venlafaxine	0	1	0	47	Female
PGx_Sample1230317	ziprasidone	1	0	0	47	Female
PGx_Sample1230318	acetylsalicylic acid	1	0	0	54	Female
PGx_Sample1230318	amisulpride	0	0	1	54	Female
PGx_Sample1230318	amitriptyline	0	0	1	54	Female
PGx_Sample1230318	aripiprazole	1	0	0	54	Female
PGx_Sample1230318	carbamazepine	0	1	0	54	Female
PGx_Sample1230318	citalopram	0	1	0	54	Female
PGx_Sample1230318	clobazam	0	1	0	54	Female
PGx_Sample1230318	clomipramine	0	1	0	54	Female
PGx_Sample1230318	clozapine	0	0	1	54	Female
PGx_Sample1230318	diazepam	0	1	0	54	Female
PGx_Sample1230318	duloxetine	1	0	0	54	Female
PGx_Sample1230318	escitalopram	0	1	0	54	Female
PGx_Sample1230318	fluoxetine	0	1	0	54	Female
PGx_Sample1230318	fluvoxamine	0	1	0	54	Female
PGx_Sample1230318	haloperidol	1	0	0	54	Female
PGx_Sample1230318	lamotrigine	0	1	0	54	Female
PGx_Sample1230318	mirtazapine	0	1	0	54	Female
PGx_Sample1230318	olanzapine	0	0	1	54	Female
PGx_Sample1230318	paliperidone	1	0	0	54	Female
PGx_Sample1230318	paroxetine	0	1	0	54	Female
PGx_Sample1230318	phenytoin	0	1	0	54	Female
PGx_Sample1230318	quetiapine	0	0	1	54	Female
PGx_Sample1230318	risperidone	0	1	0	54	Female
PGx_Sample1230318	sertraline	1	0	0	54	Female
PGx_Sample1230318	topiramate	0	1	0	54	Female
PGx_Sample1230318	valproic acid	0	1	0	54	Female
PGx_Sample1230318	venlafaxine	1	0	0	54	Female
PGx_Sample1230318	ziprasidone	1	0	0	54	Female
PGx_Sample1230319	acetylsalicylic acid	1	0	0	46	Female
PGx_Sample1230319	amisulpride	0	0	1	46	Female
PGx_Sample1230319	amitriptyline	0	1	0	46	Female
PGx_Sample1230319	aripiprazole	1	0	0	46	Female
PGx_Sample1230319	carbamazepine	0	1	0	46	Female
PGx_Sample1230319	citalopram	1	0	0	46	Female
PGx_Sample1230319	clobazam	1	0	0	46	Female
PGx_Sample1230319	clomipramine	0	1	0	46	Female
PGx_Sample1230319	clozapine	0	0	1	46	Female
PGx_Sample1230319	diazepam	1	0	0	46	Female
PGx_Sample1230319	duloxetine	1	0	0	46	Female
PGx_Sample1230319	escitalopram	1	0	0	46	Female
PGx_Sample1230319	fluoxetine	0	1	0	46	Female
PGx_Sample1230319	fluvoxamine	0	1	0	46	Female
PGx_Sample1230319	haloperidol	1	0	0	46	Female
PGx_Sample1230319	lamotrigine	0	1	0	46	Female
PGx_Sample1230319	mirtazapine	0	1	0	46	Female
PGx_Sample1230319	olanzapine	0	0	1	46	Female
PGx_Sample1230319	paliperidone	1	0	0	46	Female
PGx_Sample1230319	paroxetine	0	1	0	46	Female
PGx_Sample1230319	phenytoin	1	0	0	46	Female
PGx_Sample1230319	quetiapine	0	0	1	46	Female
PGx_Sample1230319	risperidone	0	1	0	46	Female
PGx_Sample1230319	sertraline	1	0	0	46	Female
PGx_Sample1230319	topiramate	0	1	0	46	Female
PGx_Sample1230319	valproic acid	1	0	0	46	Female
PGx_Sample1230319	venlafaxine	0	1	0	46	Female
PGx_Sample1230319	ziprasidone	1	0	0	46	Female
PGx_Sample1230320	acetylsalicylic acid	0	1	0	14	Female
PGx_Sample1230320	amisulpride	1	0	0	14	Female
PGx_Sample1230320	amitriptyline	0	1	0	14	Female
PGx_Sample1230320	aripiprazole	1	0	0	14	Female
PGx_Sample1230320	carbamazepine	0	1	0	14	Female
PGx_Sample1230320	citalopram	0	1	0	14	Female
PGx_Sample1230320	clobazam	0	1	0	14	Female
PGx_Sample1230320	clomipramine	1	0	0	14	Female
PGx_Sample1230320	clozapine	0	0	1	14	Female
PGx_Sample1230320	diazepam	1	0	0	14	Female
PGx_Sample1230320	duloxetine	1	0	0	14	Female
PGx_Sample1230320	escitalopram	0	1	0	14	Female
PGx_Sample1230320	fluoxetine	0	1	0	14	Female
PGx_Sample1230320	fluvoxamine	1	0	0	14	Female
PGx_Sample1230320	haloperidol	1	0	0	14	Female
PGx_Sample1230320	lamotrigine	0	1	0	14	Female
PGx_Sample1230320	mirtazapine	1	0	0	14	Female
PGx_Sample1230320	olanzapine	0	0	1	14	Female
PGx_Sample1230320	paliperidone	1	0	0	14	Female
PGx_Sample1230320	paroxetine	1	0	0	14	Female
PGx_Sample1230320	phenytoin	1	0	0	14	Female
PGx_Sample1230320	quetiapine	1	0	0	14	Female
PGx_Sample1230320	risperidone	1	0	0	14	Female
PGx_Sample1230320	sertraline	0	1	0	14	Female
PGx_Sample1230320	topiramate	0	1	0	14	Female
PGx_Sample1230320	valproic acid	1	0	0	14	Female
PGx_Sample1230320	venlafaxine	1	0	0	14	Female
PGx_Sample1230320	ziprasidone	1	0	0	14	Female
PGx_Sample1230321	acetylsalicylic acid	0	1	0	81	Female
PGx_Sample1230321	amisulpride	1	0	0	81	Female
PGx_Sample1230321	amitriptyline	0	1	0	81	Female
PGx_Sample1230321	aripiprazole	1	0	0	81	Female
PGx_Sample1230321	carbamazepine	0	1	0	81	Female
PGx_Sample1230321	citalopram	0	1	0	81	Female
PGx_Sample1230321	clobazam	0	1	0	81	Female
PGx_Sample1230321	clomipramine	1	0	0	81	Female
PGx_Sample1230321	clozapine	0	0	1	81	Female
PGx_Sample1230321	diazepam	1	0	0	81	Female
PGx_Sample1230321	duloxetine	1	0	0	81	Female
PGx_Sample1230321	escitalopram	0	1	0	81	Female
PGx_Sample1230321	fluoxetine	0	1	0	81	Female
PGx_Sample1230321	fluvoxamine	1	0	0	81	Female
PGx_Sample1230321	haloperidol	1	0	0	81	Female
PGx_Sample1230321	lamotrigine	0	1	0	81	Female
PGx_Sample1230321	mirtazapine	1	0	0	81	Female
PGx_Sample1230321	olanzapine	0	0	1	81	Female
PGx_Sample1230321	paliperidone	1	0	0	81	Female
PGx_Sample1230321	paroxetine	1	0	0	81	Female
PGx_Sample1230321	phenytoin	0	1	0	81	Female
PGx_Sample1230321	quetiapine	1	0	0	81	Female
PGx_Sample1230321	risperidone	1	0	0	81	Female
PGx_Sample1230321	sertraline	0	1	0	81	Female
PGx_Sample1230321	topiramate	1	0	0	81	Female
PGx_Sample1230321	valproic acid	0	1	0	81	Female
PGx_Sample1230321	venlafaxine	1	0	0	81	Female
PGx_Sample1230321	ziprasidone	1	0	0	81	Female
PGx_Sample1230341	acetylsalicylic acid	0	1	0	57	Male
PGx_Sample1230341	amisulpride	1	0	0	57	Male
PGx_Sample1230341	amitriptyline	0	1	0	57	Male
PGx_Sample1230341	aripiprazole	1	0	0	57	Male
PGx_Sample1230341	carbamazepine	0	1	0	57	Male
PGx_Sample1230341	citalopram	0	1	0	57	Male
PGx_Sample1230341	clobazam	0	1	0	57	Male
[truncated: 12,030 more rows]

## Sheet: Age Factor
Additional file 4: Age factor
Age (y)	0-20	21-40	41-60	61-80	81-100	Sum		Age (y)	Samples %	Samples	Assays
Samples	20	164	183	112	22	501		0-20	3.99202	20	560
Assays	560	4592	5124	3136	616	14028		21-40	32.7345	164	4592
								41-60	36.5269	183	5124
								61-80	22.3553	112	3136
								81-100	4.39122	22	616
								Sum		501
	12
	12
	12
	12
	12
	12
	12
	12
	12
	12
	12
	12
	12
	12
	12
	12
	12
	12
	12
	12
	12
	12
	12
	12
	12
	12
	12
	12
	14
	14
	14
	14
	14
	14
	14
	14
	14
	14
	14
	14
	14
	14
	14
	14
	14
	14
	14
	14
	14
	14
	14
	14
	14
	14
	14
	14
	16
	16
	16
	16
	16
	16
	16
	16
	16
	16
	16
	16
	16
	16
	16
	16
	16
	16
	16
	16
	16
	16
	16
	16
	16
	16
	16
	16
	17
	17
	17
	17
	17
	17
	17
	17
	17
	17
	17
	17
	17
	17
	17
	17
	17
	17
	17
	17
	17
	17
	17
	17
	17
	17
	17
	17
	17
	17
	17
	17
	17
	17
	17
	17
	17
	17
	17
	17
	17
	17
	17
	17
	17
	17
	17
	17
	17
	17
	17
	17
	17
	17
	17
	17
	17
	17
	17
	17
	17
	17
	17
	17
	17
	17
	17
	17
	17
	17
	17
	17
	17
	17
	17
	17
	17
	17
	17
	17
	17
	17
	17
	17
	17
	17
	17
	17
	17
	17
	17
	17
	17
	17
	17
	17
	17
	17
	17
	17
	17
	17
	17
	17
	17
	17
	17
	17
	17
	17
	17
	17
	18
	18
	18
	18
	18
	18
	18
	18
	18
	18
	18
	18
	18
	18
	18
	18
	18
	18
	18
	18
	18
	18
	18
	18
	18
	18
	18
	18
	18
	18
	18
	18
	18
	18
	18
	18
	18
	18
	18
	18
	18
	18
	18
	18
	18
	18
	18
	18
	18
	18
	18
	18
	18
	18
	18
	18
	18
	18
	18
	18
	18
	18
	18
	18
	18
	18
	18
	18
	18
	18
	18
	18
	18
	18
	18
	18
	18
	18
	18
	18
	18
	18
	18
	18
	18
	18
	18
	18
	18
	18
	18
	18
	18
	18
	18
	18
	18
	18
	18
	18
	18
	18
	18
	18
	18
	18
	18
	18
	18
	18
	18
	18
	19
	19
	19
	19
	19
	19
	19
	19
	19
	19
	19
	19
	19
	19
	19
	19
	19
	19
	19
	19
	19
	19
	19
	19
	19
	19
	19
	19
	19
	19
	19
	19
	19
	19
	19
	19
	19
	19
	19
	19
	19
	19
	19
	19
	19
	19
	19
	19
	19
	19
	19
	19
	19
	19
	19
	19
	19
	19
	19
	19
	19
	19
	19
	19
	19
	19
	19
	19
	19
	19
	19
	19
	19
	19
	19
	19
	19
	19
	19
	19
	19
	19
	19
	19
	19
	19
	19
	19
	19
	19
	19
	19
	19
	19
	19
	19
	19
	19
	19
	19
	19
	19
	19
	19
	19
	19
	19
	19
	19
	19
	19
	19
	20
	20
	20
	20
	20
	20
	20
	20
	20
	20
	20
	20
	20
	20
	20
	20
	20
	20
	20
	20
	20
	20
	20
	20
	20
	20
	20
	20
	20
	20
	20
	20
	20
	20
	20
	20
	20
	20
	20
	20
	20
	20
	20
	20
	20
	20
	20
	20
	20
	20
	20
	20
	20
	20
	20
	20
	20
	20
	20
	20
	20
	20
	20
	20
	20
	20
	20
	20
	20
	20
	20
	20
	20
	20
	20
	20
	20
	20
	20
	20
	20
	20
	20
	20
	20
	20
	20
	20
	20
	20
	20
	20
	20
	20
	20
	20
	20
	20
	20
	20
	20
	20
	20
	20
	20
	20
	20
	20
	20
	20
	20
	20
	20
	20
	20
	20
	20
	20
	20
	20
	20
	20
	20
	20
	20
	20
	20
	20
	20
	20
	20
	20
	20
	20
	20
	20
	20
	20
	20
	20
		21
		21
		21
		21
		21
		21
		21
		21
		21
		21
		21
		21
		21
		21
		21
		21
		21
		21
		21
		21
		21
		21
		21
		21
		21
		21
		21
		21
		21
		21
		21
		21
		21
		21
		21
		21
		21
		21
		21
		21
		21
		21
		21
		21
		21
		21
		21
		21
		21
		21
		21
		21
		21
		21
		21
		21
		21
		21
		21
		21
		21
		21
		21
		21
		21
		21
		21
		21
		21
		21
		21
		21
		21
		21
		21
		21
		21
		21
		21
		21
		21
		21
		21
		21
		21
		21
		21
		21
		21
		21
		21
		21
		21
		21
		21
		21
		21
		21
		21
		21
		21
		21
		21
		21
		21
		21
		21
		21
		21
		21
		21
		21
		22
		22
		22
		22
		22
		22
		22
		22
		22
		22
		22
		22
		22
		22
		22
		22
		22
		22
		22
		22
		22
		22
		22
		22
		22
		22
		22
		22
		22
		22
		22
		22
		22
		22
		22
		22
		22
		22
		22
		22
		22
		22
		22
		22
		22
		22
		22
		22
		22
		22
		22
		22
		22
		22
		22
		22
		22
		22
		22
		22
		22
		22
		22
		22
		22
		22
		22
		22
		22
		22
		22
		22
		22
		22
		22
		22
		22
		22
		22
		22
		22
		22
		22
		22
		22
		22
		22
		22
		22
		22
		22
		22
		22
		22
		22
		22
		22
		22
		22
		22
		22
		22
		22
		22
		22
		22
		22
		22
		22
		22
		22
		22
		23
		23
		23
		23
		23
		23
		23
		23
		23
		23
		23
		23
		23
		23
		23
		23
		23
		23
		23
		23
		23
		23
		23
		23
		23
		23
		23
		23
		23
		23
		23
		23
		23
		23
		23
		23
		23
		23
		23
		23
		23
		23
		23
		23
		23
		23
		23
		23
		23
		23
		23
		23
		23
		23
		23
		23
		23
		23
		23
		23
		23
		23
		23
		23
		23
		23
		23
		23
		23
		23
		23
		23
		23
		23
		23
		23
		23
		23
		23
		23
		23
		23
		23
		23
		23
		23
		23
		23
		23
		23
		23
		23
		23
		23
		23
		23
		23
		23
		23
		23
		23
		23
		23
		23
		23
		23
		23
		23
		23
		23
		23
		23
		23
		23
		23
		23
		23
		23
		23
		23
		23
		23
		23
		23
		23
		23
		23
		23
		23
		23
		23
		23
		23
		23
		23
		23
		23
		23
		23
		23
		23
		23
		23
		23
		23
		23
		23
		23
		23
		23
		23
		23
		23
		23
		23
		23
		23
		23
		23
		23
		23
		23
		23
		23
		23
		23
		23
		23
		23
		23
		23
		23
		23
		23
		23
		23
		23
		23
		23
		23
		23
		23
		23
		23
		23
		23
		23
		23
		23
		23
		23
		23
		23
		23
		23
		23
		23
		23
		23
		23
		23
		23
		23
		23
		23
		23
		23
		23
		23
		23
		23
		23
		23
		23
		23
		23
		23
		23
		23
		23
		23
		23
		23
		23
		24
		24
		24
		24
		24
		24
		24
		24
		24
		24
		24
		24
		24
		24
		24
		24
		24
		24
		24
		24
		24
		24
		24
		24
		24
		24
		24
		24
		24
		24
		24
		24
		24
		24
		24
		24
		24
		24
		24
		24
		24
		24
		24
		24
		24
		24
		24
		24
		24
		24
		24
		24
		24
		24
		24
		24
		24
		24
		24
		24
		24
		24
		24
		24
		24
		24
		24
		24
		24
		24
		24
		24
		24
		24
		24
		24
		24
		24
		24
		24
		24
		24
		24
		24
		24
		24
		24
		24
		24
		24
		24
		24
		24
		24
		24
		24
		24
		24
		24
		24
		24
		24
		24
		24
		24
		24
		24
		24
		24
		24
		24
		24
		24
		24
		24
		24
		24
		24
		24
		24
		24
		24
		24
		24
		24
		24
		24
		24
		24
		24
		24
		24
		24
		24
		24
		24
		24
		24
		24
		24
		24
		24
		24
		24
		24
		24
		24
		24
		24
		24
		24
		24
		24
		24
		24
		24
		24
		24
		24
		24
		24
		24
		24
		24
		24
		24
		24
		24
		24
		24
		24
		24
		24
		24
		24
		24
		24
		24
		24
		24
		24
		24
		24
		24
		24
		24
		24
		24
		24
		24
		24
		24
		24
		24
		24
		24
		25
		25
		25
		25
		25
		25
		25
		25
		25
		25
		25
		25
		25
		25
		25
		25
		25
		25
		25
		25
		25
		25
		25
		25
		25
		25
		25
		25
		25
		25
		25
		25
		25
		25
		25
		25
		25
		25
		25
		25
		25
		25
		25
		25
		25
		25
		25
		25
		25
		25
		25
		25
		25
		25
		25
		25
		25
		25
		25
		25
		25
		25
		25
		25
		25
		25
		25
		25
		25
		25
		25
		25
		25
		25
		25
		25
		25
		25
		25
		25
		25
		25
		25
		25
		25
		25
		25
		25
		25
		25
		25
		25
		25
		25
		25
		25
		25
		25
		25
		25
		25
		25
		25
		25
		25
		25
		25
		25
		25
		25
		25
		25
		25
		25
		25
		25
		25
		25
		25
		25
		25
		25
		25
		25
		25
		25
		25
		25
		25
		25
		25
		25
		25
		25
		25
		25
		25
		25
		25
		25
		25
		25
		25
		25
		25
		25
		25
		25
		25
		25
		25
		25
		25
		25
		25
		25
		25
		25
		25
		25
		25
		25
		25
		25
		25
		25
		25
		25
		25
		25
		25
		25
		25
		25
		25
		25
		25
		25
		25
		25
		25
		25
		25
		25
		25
		25
		25
		25
		25
		25
		25
		25
		25
		25
		25
		25
		25
		25
		25
		25
		25
		25
		25
		25
		25
		25
		25
		25
		25
		25
		25
		25
		25
		25
		25
		25
		25
		25
		25
		25
		25
		25
		25
		25
		26
		26
		26
		26
		26
		26
		26
		26
		26
		26
		26
		26
		26
		26
		26
		26
		26
		26
		26
		26
		26
		26
		26
		26
		26
		26
		26
		26
		26
		26
		26
		26
		26
		26
		26
		26
		26
		26
		26
		26
		26
		26
		26
		26
		26
		26
		26
		26
		26
		26
		26
		26
		26
		26
		26
		26
		26
		26
		26
		26
		26
		26
		26
		26
		26
		26
		26
		26
		26
		26
		26
		26
		26
		26
		26
		26
		26
		26
		26
		26
		26
		26
		26
		26
		26
		26
		26
		26
		26
		26
		26
		26
		26
		26
		26
		26
		26
		26
		26
		26
		26
		26
		26
		26
		26
		26
		26
		26
		26
		26
		26
		26
		26
		26
		26
		26
		26
		26
		26
		26
		26
		26
		26
		26
		26
		26
		26
		26
		26
		26
		26
		26
		26
		26
		26
		26
		26
		26
		26
		26
		26
		26
		26
		26
		26
		26
		26
		26
		26
		26
		26
		26
		26
		26
		26
		26
		26
		26
		26
		26
		26
		26
		26
		26
		26
		26
		26
		26
		27
		27
		27
		27
		27
		27
		27
		27
		27
		27
		27
		27
		27
		27
		27
		27
		27
		27
		27
		27
		27
		27
		27
		27
		27
		27
		27
		27
		27
		27
		27
		27
		27
		27
		27
		27
		27
		27
		27
		27
		27
		27
		27
		27
		27
		27
		27
		27
		27
		27
		27
		27
		27
		27
		27
		27
		27
		27
		27
		27
		27
		27
		27
		27
		27
		27
		27
		27
		27
		27
		27
		27
		27
		27
		27
		27
		27
		27
		27
		27
		27
		27
		27
		27
		27
		27
		27
		27
		27
		27
		27
		27
		27
		27
		27
		27
		27
		27
		27
		27
		27
		27
		27
		27
		27
		27
		27
		27
		27
		27
		27
		27
		27
		27
		27
		27
		27
		27
		27
		27
		27
		27
		27
		27
		27
		27
		27
		27
		27
		27
		27
		27
		27
		27
		27
		27
		27
		27
		27
		27
		28
		28
		28
		28
		28
		28
		28
		28
		28
		28
		28
		28
		28
		28
		28
		28
		28
		28
		28
		28
		28
		28
		28
		28
		28
		28
		28
		28
		28
		28
		28
		28
		28
		28
		28
		28
		28
		28
		28
		28
		28
		28
		28
		28
		28
		28
		28
		28
		28
		28
		28
		28
		28
		28
		28
		28
		28
		28
		28
		28
		28
		28
		28
		28
		28
		28
		28
		28
		28
		28
		28
		28
		28
		28
		28
		28
		28
		28
		28
		28
		28
		28
		28
		28
		28
		28
		28
		28
		28
		28
		28
		28
		28
		28
		28
		28
		28
		28
		28
		28
		28
		28
		28
		28
		28
		28
		28
		28
		28
		28
		28
		28
		28
		28
		28
		28
		28
		28
		28
		28
		28
		28
		28
		28
		28
		28
		28
		28
		28
		28
		28
		28
		28
		28
		28
		28
		28
		28
		28
		28
		28
		28
		28
		28
		28
		28
		28
		28
		28
		28
		28
		28
		28
		28
		28
		28
		28
		28
		28
		28
		28
		28
		28
		28
		28
		28
		28
		28
		28
		28
		28
		28
		28
		28
		28
		28
		28
		28
		28
		28
		28
		28
		28
		28
		28
		28
		28
		28
		28
		28
		28
		28
		28
		28
		28
		28
		28
		28
		28
		28
		28
		28
		28
		28
		28
		28
		28
		28
		28
		28
		28
		28
		28
		28
		28
		28
		28
		28
		28
		28
		28
		28
		28
		28
		28
		28
		28
		28
		28
		28
		28
		28
		28
		28
		28
		28
		28
		28
		28
		28
		28
		28
		28
		28
		28
		28
		28
		28
		28
		28
		28
		28
		29
		29
		29
		29
[truncated: 12,036 more rows]

## Sheet: Sex Factor
Additional file 4: Sex factor
	Male	Female			Male	Female			Male	Female
drug	Minimum %	Minimum %	AVE	SD	Intermediate %	Intermediate %	AVE %	SD	Enhanced %	Enhanced %	AVE	SD
carbamazepine	0	0	0	0	100	100	100	0	0	0	0	0
lamotrigine	0	0	0	0	100	100	100	0	0	0	0	0
duloxetine	78.3186	78.9091	78.6138	0.417551	21.6814	21.0909	21.3862	0.417551	0	0	0	0
topiramate	46.4602	47.2727	46.8665	0.57456	53.5398	52.7273	53.1335	0.57456	0	0	0	0
fluoxetine	9.29204	10.5455	9.91874	0.886301	90.708	89.4545	90.0813	0.886301	0	0	0	0
venlafaxine	48.2301	50.5455	49.3878	1.63721	51.7699	49.4545	50.6122	1.63721	0	0	0	0
aripiprazole	92.9204	90.1818	91.5511	1.93644	7.07965	9.81818	8.44891	1.93644	0	0	0	0
haloperidol	92.9204	90.1818	91.5511	1.93644	7.07965	9.81818	8.44891	1.93644	0	0	0	0
paliperidone	92.9204	90.1818	91.5511	1.93644	7.07965	9.81818	8.44891	1.93644	0	0	0	0
ziprasidone	92.9204	90.1818	91.5511	1.93644	7.07965	9.81818	8.44891	1.93644	0	0	0	0
mirtazapine	30.0885	34.1818	32.1352	2.89442	69.9115	65.8182	67.8648	2.89442	0	0	0	0
paroxetine	28.7611	33.0909	30.926	3.06166	71.2389	66.9091	69.074	3.06166	0	0	0	0
phenytoin	65.0442	57.4545	61.2494	5.36673	34.9558	42.5455	38.7506	5.36673	0	0	0	0
diazepam	57.0796	60.3636	58.7216	2.32213	42.4779	39.6364	41.0571	2.00925	0.442478	0	0.221239	0.312879
clobazam	38.4956	41.8182	40.1569	2.34944	61.0619	58.1818	59.6219	2.03656	0.442478	0	0.221239	0.312879
fluvoxamine	63.7168	66.9091	65.313	2.25728	35.8407	32.3636	34.1022	2.45866	0.442478	0.363636	0.403057	0.0557494
risperidone	80.531	83.2727	81.9019	1.93871	18.1416	16.3636	17.2526	1.25721	1.32743	0.363636	0.845535	0.681508
citalopram	21.2389	23.6364	22.4377	1.69524	76.1062	75.2727	75.6895	0.58935	2.65487	1.09091	1.87289	1.10589
sertraline	47.7876	49.0909	48.4393	0.921571	49.115	50.1818	49.6484	0.754323	3.09735	0.727273	1.91231	1.67589
escitalopram	21.2389	23.6364	22.4377	1.69524	75.6637	75.6364	75.65	0.0193416	3.09735	0.727273	1.91231	1.67589
acetylsalicylic acid	72.1239	75.2727	73.6983	2.22656	23.8938	22.9091	23.4014	0.696298	3.9823	1.81818	2.90024	1.53026
valproic acid	65.0442	57.4545	61.2494	5.36673	30.531	35.6364	33.0837	3.61006	4.42478	6.90909	5.66693	1.75667
amisulpride	83.6283	78.5455	81.0869	3.59413	0.884956	0.363636	0.624296	0.368628	15.4867	21.0909	18.2888	3.96276
quetiapine	84.5133	78.9091	81.7112	3.96276	0	0	0	0	15.4867	21.0909	18.2888	3.96276
clomipramine	60.177	63.2727	61.7249	2.18902	14.1593	14.1818	14.1706	0.0159284	25.6637	22.5455	24.1046	2.20494
amitriptyline	26.1062	29.8182	27.9622	2.62477	34.9558	32.7273	33.8415	1.57577	38.9381	37.4545	38.1963	1.049
clozapine	0	0	0	0	21.2389	26.5455	23.8922	3.75227	78.7611	73.4545	76.1078	3.75227
olanzapine	0	0	0	0	21.2389	26.5455	23.8922	3.75227	78.7611	73.4545	76.1078	3.75227
														20-50%	50-70	x
													Minimum Gene - Drug Interaction	escitalopram citalopram amitriptyline paroxetine mirtazapine clobazam topiramate sertraline venlafaxine	diazepam valproic acid phenytoin clomipramine fluvoxamine	acetylsalicylic acid duloxetine amisulpride quetiapine risperidone aripiprazole haloperidol paliperidone ziprasidone
													Intermediate Gene - Drug Interaction	acetylsalicylic acid duloxetine clozapine olanzapine valproic acid amitriptyline fluvoxamine phenytoin diazepam	sertraline venlafaxine topiramate clobazam mirtazapine paroxetine	escitalopram citalopram fluoxetine carbamazepine lamotrigine
													Enhanced Gene - Drug Interaction	clomipramine	amitriptyline	clozapine olanzapine
