# Supplementary material for: Clinical pharmacogenomics in action: design, assessment and implementation of a novel pharmacogenetic panel supporting drug selection for diseases of the central nervous system (CNS)
Source: J Transl Med. 2021 Apr 15;19:151. doi: 10.1186/s12967-021-02816-3 (PMC8048316; doi:10.1186/s12967-021-02816-3)
Supplement: Supplementary file 5 — Additional file 5: Statistics of the nonlinear principal component analysis (PCA) involving 24 variables (gene variants) and all 501 samples of the PGx–CNS panel. [file 12967_2021_2816_MOESM5_ESM.xlsx]

## Sheet: Additional file 5
Additional file 5
Statistics	Principal components
	1	2	3	4
Eigenvalue	2.19	1.77	1.43	1.34
Variance explained (%)	9.11	7.39	5.95	5.57
Factor loadings
rs1051740	0.0629939	0.137317	0.346971	-0.170798
rs1057910	-0.0863315	0.273775	-0.0372562	-0.133622
rs1065852	0.821382	-0.456952	0.0117681	-0.0157716
rs12248560	0.0235025	-0.154338	0.635111	0.0186733
rs1414334	-0.0476807	-0.109867	-0.0392083	0.00699534
rs17782313	0.551638	0.729991	-0.0154261	0.0504605
rs1799853	0.0584754	-0.12538	-0.563816	0.47662
rs1799978	-0.00709927	0.0270736	0.104095	-0.106803
rs1800497	-0.0898418	-0.135902	0.247065	0.139757
rs2234922	0.0198732	-0.0373834	-0.126669	0.0071285
rs2832407	0.11936	0.0909258	-0.0711901	0.158459
rs28371725	-0.258807	0.231764	-0.274716	-0.107847
rs28399504	0.114643	-0.0916989	-0.186974	0.31748
rs35742686	0.0356049	0.141663	0.300721	0.427065
rs3812718	0.00955964	-0.15701	-0.314334	-0.318675
rs3892097	0.829818	-0.422239	-0.00828922	-0.0422781
rs4244285	0.0381098	0.0251492	-0.140153	-0.392963
rs4713916	0.123771	0.154401	0.0139805	-0.265127
rs489693	0.550846	0.71963	-0.0329494	-0.00732996
rs4986893	-0.0125376	-0.079017	0.0992456	0.0377896
rs5030655	-0.114637	0.00720396	0.0406458	0.0920504
rs5030656	-0.0225844	0.100008	0.325994	0.431816
rs7668258	-0.244151	0.0934221	0.00850047	-0.000155399
rs963468	0.0460052	-0.0656178	0.22844	-0.428356
Statistics of the nonlinear principal component analysis (PCA) involving 24 variables (gene variants) and all 501 samples of the PGx-CNS panel.
