# Supplementary material for: Clinical pharmacogenomics in action: design, assessment and implementation of a novel pharmacogenetic panel supporting drug selection for diseases of the central nervous system (CNS)
Source: J Transl Med. 2021 Apr 15;19:151. doi: 10.1186/s12967-021-02816-3 (PMC8048316; doi:10.1186/s12967-021-02816-3)
Supplement: Supplementary file 6 — Additional file 6: Categorization of identified PGx associations denoting altered metabolisation efficiency of CYP2C9, CYP2C19 and CYP2D6, on 501 patients, denoted as minimum (homozygotic, no polymorphism); intermediate (heterozygotic polymorphism) and enhanced (homozygotic polymorphism), including the Age and the sex factors. [file 12967_2021_2816_MOESM6_ESM.xlsx]

## Sheet: CYP2C9 Analysis
Additional file 6: CYP2C9
sample	drug	success	warning	danger	not_found	sex	age	CYP2C9	CYP2C9_metabolizer		Alleles	Samples
PGx_Sample1230984	valproic acid	1	0	0	0	Female	43	*1/*1	Extensive		*1/*1	306	Extensive
PGx_Sample1230190	valproic acid	1	0	0	0	Male	71	*1/*1	Extensive		*1/*2	100	intermediate
PGx_Sample1230151	valproic acid	1	0	0	0	Female	62	*1/*1	Extensive		*1/*3	66	intermediate
PGx_Sample1230150	valproic acid	1	0	0	0	Male	68	*1/*1	Extensive		*2/*2	10	poor
PGx_Sample1231645	valproic acid	1	0	0	0	Female	34	*1/*1	Extensive		*2/*3	11	poor
PGx_Sample1231300	valproic acid	1	0	0	0	Male	46	*1/*1	Extensive		*3/*3	8	poor
PGx_Sample1230102	valproic acid	1	0	0	0	Female	72	*1/*1	Extensive
PGx_Sample1230522	valproic acid	1	0	0	0	Female	61	*1/*1	Extensive		T	501
PGx_Sample1230490	valproic acid	1	0	0	0	Female	61	*1/*1	Extensive
PGx_Sample1230489	valproic acid	1	0	0	0	Female	29	*1/*1	Extensive
PGx_Sample1230492	valproic acid	1	0	0	0	Male	27	*1/*1	Extensive		Metabolizing activity	Samples	Samples %
PGx_Sample1230491	valproic acid	1	0	0	0	Female	53	*1/*1	Extensive		Extensive	306	61.0778
PGx_Sample1230488	valproic acid	1	0	0	0	Male	49	*1/*1	Extensive		intermediate	166	33.1337
PGx_Sample1230485	valproic acid	1	0	0	0	Female	45	*1/*1	Extensive		poor	29	5.78842
PGx_Sample1231822	valproic acid	1	0	0	0	Male	78	*1/*1	Extensive		T	501	100
PGx_Sample1231552	valproic acid	1	0	0	0	Female	42	*1/*1	Extensive
PGx_Sample1231285	valproic acid	1	0	0	0	Female	60	*1/*1	Extensive
PGx_Sample1230848	valproic acid	1	0	0	0	Female	30	*1/*1	Extensive
PGx_Sample1231878	valproic acid	1	0	0	0	Male	46	*1/*1	Extensive
PGx_Sample1230241	valproic acid	1	0	0	0	Female	47	*1/*1	Extensive
PGx_Sample1231921	valproic acid	1	0	0	0	Male	38	*1/*1	Extensive
PGx_Sample1231890	valproic acid	1	0	0	0	Male	45	*1/*1	Extensive
PGx_Sample1232177	valproic acid	1	0	0	0	Male	43	*1/*1	Extensive
PGx_Sample1231299	valproic acid	1	0	0	0	Female	39	*1/*1	Extensive
PGx_Sample1230900	valproic acid	1	0	0	0	Male	25	*1/*1	Extensive
PGx_Sample1230740	valproic acid	1	0	0	0	Male	89	*1/*1	Extensive
PGx_Sample1232802	valproic acid	1	0	0	0	Female	40	*1/*1	Extensive
PGx_Sample1230452	valproic acid	1	0	0	0	Male	44	*1/*1	Extensive
PGx_Sample1231286	valproic acid	1	0	0	0	Female	65	*1/*1	Extensive
PGx_Sample1230484	valproic acid	1	0	0	0	Male	31	*1/*1	Extensive
PGx_Sample1230749	valproic acid	1	0	0	0	Male	47	*1/*1	Extensive
PGx_Sample1231283	valproic acid	1	0	0	0	Male	70	*1/*1	Extensive
PGx_Sample1232710	valproic acid	1	0	0	0	Female	36	*1/*1	Extensive
PGx_Sample1230074	valproic acid	1	0	0	0	Male	51	*1/*1	Extensive
PGx_Sample1231694	valproic acid	1	0	0	0	Male	32	*1/*1	Extensive
PGx_Sample1230486	valproic acid	1	0	0	0	Male	63	*1/*1	Extensive
PGx_Sample1230901	valproic acid	1	0	0	0	Male	19	*1/*1	Extensive
PGx_Sample1230902	valproic acid	1	0	0	0	Female	65	*1/*1	Extensive
PGx_Sample1230986	valproic acid	1	0	0	0	Female	61	*1/*1	Extensive
PGx_Sample1232892	valproic acid	1	0	0	0	Male	43	*1/*1	Extensive
PGx_Sample1230070	valproic acid	1	0	0	0	Male	37	*1/*1	Extensive
PGx_Sample1231848	valproic acid	1	0	0	0	Female	34	*1/*1	Extensive
PGx_Sample1230185	valproic acid	1	0	0	0	Female	46	*1/*1	Extensive
PGx_Sample1232105	valproic acid	1	0	0	0	Female	36	*1/*1	Extensive
PGx_Sample1230183	valproic acid	1	0	0	0	Female	59	*1/*1	Extensive
PGx_Sample1230186	valproic acid	1	0	0	0	Female	43	*1/*1	Extensive
PGx_Sample1232285	valproic acid	1	0	0	0	Male	68	*1/*1	Extensive
PGx_Sample1230983	valproic acid	1	0	0	0	Female	78	*1/*1	Extensive
PGx_Sample1230985	valproic acid	1	0	0	0	Female	59	*1/*1	Extensive
PGx_Sample1230919	valproic acid	1	0	0	0	Male	42	*1/*1	Extensive
PGx_Sample1230779	valproic acid	1	0	0	0	Male	22	*1/*1	Extensive
PGx_Sample1230461	valproic acid	1	0	0	0	Female	53	*1/*1	Extensive
PGx_Sample1230748	valproic acid	1	0	0	0	Female	42	*1/*1	Extensive
PGx_Sample1231295	valproic acid	1	0	0	0	Male	20	*1/*1	Extensive
PGx_Sample1230281	valproic acid	1	0	0	0	Female	36	*1/*1	Extensive
PGx_Sample1233877	valproic acid	1	0	0	0	Male	35	*1/*1	Extensive
PGx_Sample1230751	valproic acid	1	0	0	0	Male	33	*1/*1	Extensive
PGx_Sample1230747	valproic acid	1	0	0	0	Male	35	*1/*1	Extensive
PGx_Sample1230182	valproic acid	1	0	0	0	Male	44	*1/*1	Extensive
PGx_Sample1231648	valproic acid	1	0	0	0	Male	44	*1/*1	Extensive
PGx_Sample1230280	valproic acid	1	0	0	0	Male	31	*1/*1	Extensive
PGx_Sample1231642	valproic acid	1	0	0	0	Male	55	*1/*1	Extensive
PGx_Sample1231647	valproic acid	1	0	0	0	Female	47	*1/*1	Extensive
PGx_Sample1230990	valproic acid	1	0	0	0	Male	46	*1/*1	Extensive
PGx_Sample1231641	valproic acid	1	0	0	0	Female	21	*1/*1	Extensive
PGx_Sample1230278	valproic acid	1	0	0	0	Male	25	*1/*1	Extensive
PGx_Sample1232305	valproic acid	1	0	0	0	Female	59	*1/*1	Extensive
PGx_Sample1230917	valproic acid	1	0	0	0	Female	51	*1/*1	Extensive
PGx_Sample1230421	valproic acid	1	0	0	0	Male	28	*1/*1	Extensive
PGx_Sample1232277	valproic acid	1	0	0	0	Male	48	*1/*1	Extensive
PGx_Sample1230899	valproic acid	1	0	0	0	Male	69	*1/*1	Extensive
PGx_Sample1230462	valproic acid	1	0	0	0	Female	62	*1/*1	Extensive
PGx_Sample1231297	valproic acid	1	0	0	0	Male	48	*1/*1	Extensive
PGx_Sample1231640	valproic acid	1	0	0	0	Female	48	*1/*1	Extensive
PGx_Sample1230891	valproic acid	1	0	0	0	Female	47	*1/*1	Extensive
PGx_Sample1230300	valproic acid	1	0	0	0	Male	75	*1/*1	Extensive
PGx_Sample1230301	valproic acid	1	0	0	0	Male	32	*1/*1	Extensive
PGx_Sample1230897	valproic acid	1	0	0	0	Male	34	*1/*1	Extensive
PGx_Sample1230681	valproic acid	1	0	0	0	Male	63	*1/*1	Extensive
PGx_Sample1233882	valproic acid	1	0	0	0	Male	44	*1/*1	Extensive
PGx_Sample1230806	valproic acid	1	0	0	0	Male	45	*1/*1	Extensive
PGx_Sample1233883	valproic acid	1	0	0	0	Female	59	*1/*1	Extensive
PGx_Sample1233881	valproic acid	1	0	0	0	Female	29	*1/*1	Extensive
PGx_Sample1232005	valproic acid	1	0	0	0	Female	26	*1/*1	Extensive
PGx_Sample1231493	valproic acid	1	0	0	0	Female	59	*1/*1	Extensive
PGx_Sample1230898	valproic acid	1	0	0	0	Female	68	*1/*1	Extensive
PGx_Sample1233847	valproic acid	1	0	0	0	Male	35	*1/*1	Extensive
PGx_Sample1232888	valproic acid	1	0	0	0	Male	22	*1/*1	Extensive
PGx_Sample1230718	valproic acid	1	0	0	0	Female	74	*1/*1	Extensive
PGx_Sample1232939	valproic acid	1	0	0	0	Female	61	*1/*1	Extensive
PGx_Sample1230781	valproic acid	1	0	0	0	Male	57	*1/*1	Extensive
PGx_Sample1231296	valproic acid	1	0	0	0	Female	64	*1/*1	Extensive
PGx_Sample1230299	valproic acid	1	0	0	0	Female	23	*1/*1	Extensive
PGx_Sample1230298	valproic acid	1	0	0	0	Female	23	*1/*1	Extensive
PGx_Sample1230721	valproic acid	1	0	0	0	Male	63	*1/*1	Extensive
PGx_Sample1230720	valproic acid	1	0	0	0	Female	71	*1/*1	Extensive
PGx_Sample1230341	valproic acid	1	0	0	0	Male	57	*1/*1	Extensive
PGx_Sample1230735	valproic acid	1	0	0	0	Female	65	*1/*1	Extensive
PGx_Sample1232612	valproic acid	1	0	0	0	Female	45	*1/*1	Extensive
PGx_Sample1232614	valproic acid	1	0	0	0	Male	70	*1/*1	Extensive
PGx_Sample1230292	valproic acid	1	0	0	0	Female	66	*1/*1	Extensive
PGx_Sample1230714	valproic acid	1	0	0	0	Female	82	*1/*1	Extensive
PGx_Sample1230716	valproic acid	1	0	0	0	Female	69	*1/*1	Extensive
PGx_Sample1233885	valproic acid	1	0	0	0	Female	43	*1/*1	Extensive
PGx_Sample1230296	valproic acid	1	0	0	0	Female	46	*1/*1	Extensive
PGx_Sample1230719	valproic acid	1	0	0	0	Female	71	*1/*1	Extensive
PGx_Sample1232615	valproic acid	1	0	0	0	Female	54	*1/*1	Extensive
PGx_Sample1230680	valproic acid	1	0	0	0	Female	68	*1/*1	Extensive
PGx_Sample1231539	valproic acid	1	0	0	0	Male	42	*1/*1	Extensive
PGx_Sample1231902	valproic acid	1	0	0	0	Female	33	*1/*1	Extensive
PGx_Sample1232313	valproic acid	1	0	0	0	Male	19	*1/*1	Extensive
PGx_Sample1230892	valproic acid	1	0	0	0	Male	81	*1/*1	Extensive
PGx_Sample1232613	valproic acid	1	0	0	0	Female	32	*1/*1	Extensive
PGx_Sample1232377	valproic acid	1	0	0	0	Female	40	*1/*1	Extensive
PGx_Sample1230722	valproic acid	1	0	0	0	Female	33	*1/*1	Extensive
PGx_Sample1230713	valproic acid	1	0	0	0	Female	81	*1/*1	Extensive
PGx_Sample1231933	valproic acid	1	0	0	0	Male	61	*1/*1	Extensive
PGx_Sample1231520	valproic acid	1	0	0	0	Male	69	*1/*1	Extensive
PGx_Sample1232629	valproic acid	1	0	0	0	Female	27	*1/*1	Extensive
PGx_Sample1233354	valproic acid	1	0	0	0	Male	37	*1/*1	Extensive
PGx_Sample1230608	valproic acid	1	0	0	0	Female	72	*1/*1	Extensive
PGx_Sample1231232	valproic acid	1	0	0	0	Male	31	*1/*1	Extensive
PGx_Sample1230101	valproic acid	1	0	0	0	Female	69	*1/*1	Extensive
PGx_Sample1230056	valproic acid	1	0	0	0	Female	56	*1/*1	Extensive
PGx_Sample1230913	valproic acid	1	0	0	0	Male	41	*1/*1	Extensive
PGx_Sample1232376	valproic acid	1	0	0	0	Male	28	*1/*1	Extensive
PGx_Sample1230811	valproic acid	1	0	0	0	Female	69	*1/*1	Extensive
PGx_Sample1231650	valproic acid	1	0	0	0	Female	35	*1/*1	Extensive
PGx_Sample1231985	valproic acid	1	0	0	0	Female	39	*1/*1	Extensive
PGx_Sample1232617	valproic acid	1	0	0	0	Male	43	*1/*1	Extensive
PGx_Sample1232600	valproic acid	1	0	0	0	Male	20	*1/*1	Extensive
PGx_Sample1232374	valproic acid	1	0	0	0	Female	46	*1/*1	Extensive
PGx_Sample1230104	valproic acid	1	0	0	0	Female	53	*1/*1	Extensive
PGx_Sample1234226	valproic acid	1	0	0	0	Female	37	*1/*1	Extensive
PGx_Sample1232416	valproic acid	1	0	0	0	Female	48	*1/*1	Extensive
PGx_Sample1231553	valproic acid	1	0	0	0	Male	64	*1/*1	Extensive
PGx_Sample1232382	valproic acid	1	0	0	0	Female	44	*1/*1	Extensive
PGx_Sample1231475	valproic acid	1	0	0	0	Male	27	*1/*1	Extensive
PGx_Sample1232620	valproic acid	1	0	0	0	Female	35	*1/*1	Extensive
PGx_Sample1232628	valproic acid	1	0	0	0	Female	47	*1/*1	Extensive
PGx_Sample1232630	valproic acid	1	0	0	0	Female	49	*1/*1	Extensive
PGx_Sample1232627	valproic acid	1	0	0	0	Female	46	*1/*1	Extensive
PGx_Sample1232618	valproic acid	1	0	0	0	Male	45	*1/*1	Extensive
PGx_Sample1230734	valproic acid	1	0	0	0	Male	48	*1/*1	Extensive
PGx_Sample1232626	valproic acid	1	0	0	0	Male	48	*1/*1	Extensive
PGx_Sample1230715	valproic acid	1	0	0	0	Male	80	*1/*1	Extensive
PGx_Sample1232051	valproic acid	1	0	0	0	Male	28	*1/*1	Extensive
PGx_Sample1234227	valproic acid	1	0	0	0	Male	60	*1/*1	Extensive
PGx_Sample1232632	valproic acid	1	0	0	0	Male	47	*1/*1	Extensive
PGx_Sample1232616	valproic acid	1	0	0	0	Female	57	*1/*1	Extensive
PGx_Sample1231509	valproic acid	1	0	0	0	Male	38	*1/*1	Extensive
PGx_Sample1231512	valproic acid	1	0	0	0	Male	30	*1/*1	Extensive
PGx_Sample1230112	valproic acid	1	0	0	0	Male	36	*1/*1	Extensive
PGx_Sample1230279	valproic acid	1	0	0	0	Female	47	*1/*1	Extensive
PGx_Sample1230812	valproic acid	1	0	0	0	Male	41	*1/*1	Extensive
PGx_Sample1230531	valproic acid	1	0	0	0	Male	65	*1/*1	Extensive
PGx_Sample1231298	valproic acid	1	0	0	0	Male	26	*1/*1	Extensive
PGx_Sample1230677	valproic acid	1	0	0	0	Female	72	*1/*1	Extensive
PGx_Sample1230610	valproic acid	1	0	0	0	Male	69	*1/*1	Extensive
PGx_Sample1230113	valproic acid	1	0	0	0	Female	46	*1/*1	Extensive
PGx_Sample1230941	valproic acid	1	0	0	0	Female	60	*1/*1	Extensive
PGx_Sample1233857	valproic acid	1	0	0	0	Male	48	*1/*1	Extensive
PGx_Sample1231792	valproic acid	1	0	0	0	Female	35	*1/*1	Extensive
PGx_Sample1232669	valproic acid	1	0	0	0	Male	59	*1/*1	Extensive
PGx_Sample1230981	valproic acid	1	0	0	0	Female	45	*1/*1	Extensive
PGx_Sample1232938	valproic acid	1	0	0	0	Female	39	*1/*1	Extensive
PGx_Sample1231829	valproic acid	1	0	0	0	Female	17	*1/*1	Extensive
PGx_Sample1230807	valproic acid	1	0	0	0	Female	36	*1/*1	Extensive
PGx_Sample1232831	valproic acid	1	0	0	0	Female	45	*1/*1	Extensive
PGx_Sample1231293	valproic acid	1	0	0	0	Female	35	*1/*1	Extensive
PGx_Sample1230277	valproic acid	1	0	0	0	Female	69	*1/*1	Extensive
PGx_Sample1234104	valproic acid	1	0	0	0	Female	17	*1/*1	Extensive
PGx_Sample1232670	valproic acid	1	0	0	0	Male	47	*1/*1	Extensive
PGx_Sample1230827	valproic acid	1	0	0	0	Female	64	*1/*1	Extensive
PGx_Sample1233415	valproic acid	1	0	0	0	Female	83	*1/*1	Extensive
PGx_Sample1232625	valproic acid	1	0	0	0	Female	40	*1/*1	Extensive
PGx_Sample1232210	valproic acid	1	0	0	0	Male	45	*1/*1	Extensive
PGx_Sample1233291	valproic acid	1	0	0	0	Female	31	*1/*1	Extensive
PGx_Sample1230942	valproic acid	1	0	0	0	Male	87	*1/*1	Extensive
PGx_Sample1231222	valproic acid	1	0	0	0	Female	60	*1/*1	Extensive
PGx_Sample1232624	valproic acid	1	0	0	0	Female	54	*1/*1	Extensive
PGx_Sample1233410	valproic acid	1	0	0	0	Female	75	*1/*1	Extensive
PGx_Sample1231982	valproic acid	1	0	0	0	Male	37	*1/*1	Extensive
PGx_Sample1230214	valproic acid	1	0	0	0	Male	57	*1/*1	Extensive
PGx_Sample1231109	valproic acid	1	0	0	0	Female	56	*1/*1	Extensive
PGx_Sample1232667	valproic acid	1	0	0	0	Male	71	*1/*1	Extensive
PGx_Sample1231541	valproic acid	1	0	0	0	Female	51	*1/*1	Extensive
PGx_Sample1231544	valproic acid	1	0	0	0	Female	59	*1/*1	Extensive
PGx_Sample1233519	valproic acid	1	0	0	0	Female	36	*1/*1	Extensive
PGx_Sample1230982	valproic acid	1	0	0	0	Female	79	*1/*1	Extensive
PGx_Sample1232663	valproic acid	1	0	0	0	Female	59	*1/*1	Extensive
PGx_Sample1230216	valproic acid	1	0	0	0	Male	44	*1/*1	Extensive
PGx_Sample1230824	valproic acid	1	0	0	0	Female	30	*1/*1	Extensive
PGx_Sample1233288	valproic acid	1	0	0	0	Male	36	*1/*1	Extensive
PGx_Sample1232383	valproic acid	1	0	0	0	Male	16	*1/*1	Extensive
PGx_Sample1230275	valproic acid	1	0	0	0	Female	61	*1/*1	Extensive
PGx_Sample1232414	valproic acid	1	0	0	0	Female	59	*1/*1	Extensive
PGx_Sample1232880	valproic acid	1	0	0	0	Male	36	*1/*1	Extensive
PGx_Sample1232621	valproic acid	1	0	0	0	Female	45	*1/*1	Extensive
PGx_Sample1233348	valproic acid	1	0	0	0	Female	55	*1/*1	Extensive
PGx_Sample1233347	valproic acid	1	0	0	0	Male	30	*1/*1	Extensive
PGx_Sample1232668	valproic acid	1	0	0	0	Female	43	*1/*1	Extensive
PGx_Sample1230972	valproic acid	1	0	0	0	Male	85	*1/*1	Extensive
PGx_Sample1232599	valproic acid	1	0	0	0	Female	64	*1/*1	Extensive
PGx_Sample1231246	valproic acid	1	0	0	0	Male	55	*1/*1	Extensive
PGx_Sample1230769	valproic acid	1	0	0	0	Female	69	*1/*1	Extensive
PGx_Sample1233404	valproic acid	1	0	0	0	Male	23	*1/*1	Extensive
PGx_Sample1233697	valproic acid	1	0	0	0	Male	23	*1/*1	Extensive
PGx_Sample1233903	valproic acid	1	0	0	0	Male	68	*1/*1	Extensive
PGx_Sample1233356	valproic acid	1	0	0	0	Female	39	*1/*1	Extensive
PGx_Sample1231480	valproic acid	1	0	0	0	Female	34	*1/*1	Extensive
PGx_Sample1231495	valproic acid	1	0	0	0	Female	45	*1/*1	Extensive
PGx_Sample1233292	valproic acid	1	0	0	0	Male	46	*1/*1	Extensive
PGx_Sample1232878	valproic acid	1	0	0	0	Male	23	*1/*1	Extensive
PGx_Sample1230940	valproic acid	1	0	0	0	Female	77	*1/*1	Extensive
PGx_Sample1233403	valproic acid	1	0	0	0	Female	26	*1/*1	Extensive
PGx_Sample1232379	valproic acid	1	0	0	0	Male	22	*1/*1	Extensive
PGx_Sample1233398	valproic acid	1	0	0	0	Female	82	*1/*1	Extensive
PGx_Sample1232925	valproic acid	1	0	0	0	Female	41	*1/*1	Extensive
PGx_Sample1230660	valproic acid	1	0	0	0	Male	28	*1/*1	Extensive
PGx_Sample1230609	valproic acid	1	0	0	0	Male	57	*1/*1	Extensive
PGx_Sample1233399	valproic acid	1	0	0	0	Male	62	*1/*1	Extensive
PGx_Sample1233397	valproic acid	1	0	0	0	Male	28	*1/*1	Extensive
PGx_Sample1234171	valproic acid	1	0	0	0	Male	32	*1/*1	Extensive
PGx_Sample1230884	valproic acid	1	0	0	0	Female	42	*1/*1	Extensive
PGx_Sample1230674	valproic acid	1	0	0	0	Male	46	*1/*1	Extensive
PGx_Sample1230176	valproic acid	1	0	0	0	Female	35	*1/*1	Extensive
PGx_Sample1233349	valproic acid	1	0	0	0	Female	61	*1/*1	Extensive
PGx_Sample1231497	valproic acid	1	0	0	0	Female	54	*1/*1	Extensive
PGx_Sample1232779	valproic acid	1	0	0	0	Female	24	*1/*1	Extensive
PGx_Sample1230209	valproic acid	1	0	0	0	Female	51	*1/*1	Extensive
PGx_Sample1231510	valproic acid	1	0	0	0	Male	35	*1/*1	Extensive
PGx_Sample1231280	valproic acid	1	0	0	0	Male	31	*1/*1	Extensive
PGx_Sample1231874	valproic acid	1	0	0	0	Female	32	*1/*1	Extensive
PGx_Sample1233357	valproic acid	1	0	0	0	Female	60	*1/*1	Extensive
PGx_Sample1232661	valproic acid	1	0	0	0	Female	25	*1/*1	Extensive
PGx_Sample1230098	valproic acid	1	0	0	0	Male	59	*1/*1	Extensive
PGx_Sample1230055	valproic acid	1	0	0	0	Male	34	*1/*1	Extensive
PGx_Sample1230273	valproic acid	1	0	0	0	Male	53	*1/*1	Extensive
PGx_Sample1234179	valproic acid	1	0	0	0	Male	59	*1/*1	Extensive
PGx_Sample1234172	valproic acid	1	0	0	0	Male	45	*1/*1	Extensive
PGx_Sample1230760	valproic acid	1	0	0	0	Male	88	*1/*1	Extensive
PGx_Sample1234203	valproic acid	1	0	0	0	Male	18	*1/*1	Extensive
PGx_Sample1234204	valproic acid	1	0	0	0	Female	39	*1/*1	Extensive
PGx_Sample1233901	valproic acid	1	0	0	0	Male	35	*1/*1	Extensive
PGx_Sample1230208	valproic acid	1	0	0	0	Male	36	*1/*1	Extensive
PGx_Sample1230210	valproic acid	1	0	0	0	Male	66	*1/*1	Extensive
PGx_Sample1234022	valproic acid	1	0	0	0	Male	33	*1/*1	Extensive
PGx_Sample1233555	valproic acid	1	0	0	0	Female	44	*1/*1	Extensive
PGx_Sample1232278	valproic acid	1	0	0	0	Male	44	*1/*1	Extensive
PGx_Sample1231012	valproic acid	1	0	0	0	Female	76	*1/*1	Extensive
PGx_Sample1230928	valproic acid	1	0	0	0	Female	51	*1/*1	Extensive
PGx_Sample1230676	valproic acid	1	0	0	0	Female	63	*1/*1	Extensive
PGx_Sample1230272	valproic acid	1	0	0	0	Female	29	*1/*1	Extensive
PGx_Sample1234205	valproic acid	1	0	0	0	Male	72	*1/*1	Extensive
PGx_Sample1234209	valproic acid	1	0	0	0	Male	44	*1/*1	Extensive
PGx_Sample1230650	valproic acid	1	0	0	0	Male	26	*1/*1	Extensive
PGx_Sample1234210	valproic acid	1	0	0	0	Male	38	*1/*1	Extensive
PGx_Sample1233396	valproic acid	1	0	0	0	Male	43	*1/*1	Extensive
PGx_Sample1233305	valproic acid	1	0	0	0	Female	70	*1/*1	Extensive
PGx_Sample1230028	valproic acid	1	0	0	0	Female	52	*1/*1	Extensive
PGx_Sample1232597	valproic acid	1	0	0	0	Female	54	*1/*1	Extensive
PGx_Sample1233223	valproic acid	1	0	0	0	Female	27	*1/*1	Extensive
PGx_Sample1230125	valproic acid	1	0	0	0	Female	70	*1/*1	Extensive
PGx_Sample1232879	valproic acid	1	0	0	0	Male	29	*1/*1	Extensive
PGx_Sample1231496	valproic acid	1	0	0	0	Female	44	*1/*1	Extensive
PGx_Sample1233189	valproic acid	1	0	0	0	Female	47	*1/*1	Extensive
PGx_Sample1230607	valproic acid	1	0	0	0	Male	63	*1/*1	Extensive
PGx_Sample1232698	valproic acid	1	0	0	0	Male	42	*1/*1	Extensive
PGx_Sample1231231	valproic acid	0	1	0	0	Female	51	*1/*2	poor
PGx_Sample1230451	valproic acid	0	1	0	0	Female	30	*1/*2	poor
PGx_Sample1230191	valproic acid	0	1	0	0	Female	12	*1/*2	poor
PGx_Sample1230220	valproic acid	0	1	0	0	Male	76	*1/*2	poor
PGx_Sample1230487	valproic acid	0	1	0	0	Female	72	*1/*2	poor
PGx_Sample1230992	valproic acid	0	1	0	0	Female	20	*1/*2	poor
PGx_Sample1230181	valproic acid	0	1	0	0	Male	42	*1/*2	poor
PGx_Sample1232789	valproic acid	0	1	0	0	Male	42	*1/*2	poor
PGx_Sample1231877	valproic acid	0	1	0	0	Female	60	*1/*2	poor
PGx_Sample1231494	valproic acid	0	1	0	0	Female	56	*1/*2	poor
PGx_Sample1232284	valproic acid	0	1	0	0	Male	44	*1/*2	poor
PGx_Sample1232282	valproic acid	0	1	0	0	Male	35	*1/*2	poor
PGx_Sample1230782	valproic acid	0	1	0	0	Male	56	*1/*2	poor
PGx_Sample1230483	valproic acid	0	1	0	0	Female	74	*1/*2	poor
PGx_Sample1230921	valproic acid	0	1	0	0	Male	27	*1/*2	poor
PGx_Sample1232283	valproic acid	0	1	0	0	Female	46	*1/*2	poor
PGx_Sample1230449	valproic acid	0	1	0	0	Female	48	*1/*2	poor
PGx_Sample1232103	valproic acid	0	1	0	0	Male	44	*1/*2	poor
PGx_Sample1232104	valproic acid	0	1	0	0	Male	19	*1/*2	poor
PGx_Sample1231644	valproic acid	0	1	0	0	Male	19	*1/*2	poor
PGx_Sample1230918	valproic acid	0	1	0	0	Female	48	*1/*2	poor
PGx_Sample1230920	valproic acid	0	1	0	0	Female	21	*1/*2	poor
PGx_Sample1230745	valproic acid	0	1	0	0	Female	44	*1/*2	poor
PGx_Sample1233878	valproic acid	0	1	0	0	Female	65	*1/*2	poor
PGx_Sample1232307	valproic acid	0	1	0	0	Male	35	*1/*2	poor
PGx_Sample1232309	valproic acid	0	1	0	0	Female	66	*1/*2	poor
PGx_Sample1230240	valproic acid	0	1	0	0	Female	35	*1/*2	poor
PGx_Sample1230893	valproic acid	0	1	0	0	Male	28	*1/*2	poor
PGx_Sample1230733	valproic acid	0	1	0	0	Female	83	*1/*2	poor
PGx_Sample1230894	valproic acid	0	1	0	0	Male	64	*1/*2	poor
PGx_Sample1230736	valproic acid	0	1	0	0	Male	82	*1/*2	poor
PGx_Sample1230896	valproic acid	0	1	0	0	Female	48	*1/*2	poor
PGx_Sample1231879	valproic acid	0	1	0	0	Male	31	*1/*2	poor
PGx_Sample1231643	valproic acid	0	1	0	0	Female	37	*1/*2	poor
PGx_Sample1230297	valproic acid	0	1	0	0	Female	42	*1/*2	poor
PGx_Sample1230294	valproic acid	0	1	0	0	Female	67	*1/*2	poor
PGx_Sample1230219	valproic acid	0	1	0	0	Male	61	*1/*2	poor
PGx_Sample1230662	valproic acid	0	1	0	0	Male	34	*1/*2	poor
PGx_Sample1230652	valproic acid	0	1	0	0	Male	33	*1/*2	poor
PGx_Sample1232611	valproic acid	0	1	0	0	Female	75	*1/*2	poor
PGx_Sample1230177	valproic acid	0	1	0	0	Male	83	*1/*2	poor
PGx_Sample1232276	valproic acid	0	1	0	0	Female	44	*1/*2	poor
PGx_Sample1231984	valproic acid	0	1	0	0	Female	51	*1/*2	poor
PGx_Sample1230661	valproic acid	0	1	0	0	Male	73	*1/*2	poor
PGx_Sample1231178	valproic acid	0	1	0	0	Male	28	*1/*2	poor
PGx_Sample1231903	valproic acid	0	1	0	0	Female	67	*1/*2	poor
PGx_Sample1232375	valproic acid	0	1	0	0	Female	54	*1/*2	poor
PGx_Sample1232381	valproic acid	0	1	0	0	Female	68	*1/*2	poor
PGx_Sample1231550	valproic acid	0	1	0	0	Male	32	*1/*2	poor
PGx_Sample1233352	valproic acid	0	1	0	0	Female	52	*1/*2	poor
PGx_Sample1231022	valproic acid	0	1	0	0	Female	36	*1/*2	poor
PGx_Sample1230914	valproic acid	0	1	0	0	Female	38	*1/*2	poor
PGx_Sample1232619	valproic acid	0	1	0	0	Female	38	*1/*2	poor
PGx_Sample1233350	valproic acid	0	1	0	0	Female	63	*1/*2	poor
PGx_Sample1230843	valproic acid	0	1	0	0	Male	34	*1/*2	poor
PGx_Sample1234101	valproic acid	0	1	0	0	Female	42	*1/*2	poor
PGx_Sample1231349	valproic acid	0	1	0	0	Female	57	*1/*2	poor
PGx_Sample1231980	valproic acid	0	1	0	0	Male	40	*1/*2	poor
PGx_Sample1232623	valproic acid	0	1	0	0	Female	34	*1/*2	poor
PGx_Sample1233351	valproic acid	0	1	0	0	Female	44	*1/*2	poor
PGx_Sample1232631	valproic acid	0	1	0	0	Male	48	*1/*2	poor
PGx_Sample1232650	valproic acid	0	1	0	0	Male	36	*1/*2	poor
PGx_Sample1230276	valproic acid	0	1	0	0	Female	21	*1/*2	poor
PGx_Sample1230554	valproic acid	0	1	0	0	Female	76	*1/*2	poor
PGx_Sample1232982	valproic acid	0	1	0	0	Female	71	*1/*2	poor
PGx_Sample1230975	valproic acid	0	1	0	0	Female	66	*1/*2	poor
PGx_Sample1232876	valproic acid	0	1	0	0	Male	37	*1/*2	poor
PGx_Sample1230318	valproic acid	0	1	0	0	Female	54	*1/*2	poor
PGx_Sample1233405	valproic acid	0	1	0	0	Male	18	*1/*2	poor
PGx_Sample1230829	valproic acid	0	1	0	0	Female	39	*1/*2	poor
PGx_Sample1232664	valproic acid	0	1	0	0	Male	24	*1/*2	poor
PGx_Sample1231930	valproic acid	0	1	0	0	Female	77	*1/*2	poor
PGx_Sample1233525	valproic acid	0	1	0	0	Female	45	*1/*2	poor
PGx_Sample1233411	valproic acid	0	1	0	0	Female	62	*1/*2	poor
PGx_Sample1232874	valproic acid	0	1	0	0	Male	29	*1/*2	poor
PGx_Sample1230767	valproic acid	0	1	0	0	Male	20	*1/*2	poor
PGx_Sample1230770	valproic acid	0	1	0	0	Female	55	*1/*2	poor
PGx_Sample1234175	valproic acid	0	1	0	0	Female	68	*1/*2	poor
PGx_Sample1230030	valproic acid	0	1	0	0	Female	23	*1/*2	poor
PGx_Sample1234174	valproic acid	0	1	0	0	Male	52	*1/*2	poor
PGx_Sample1231492	valproic acid	0	1	0	0	Female	68	*1/*2	poor
PGx_Sample1234178	valproic acid	0	1	0	0	Male	36	*1/*2	poor
PGx_Sample1234202	valproic acid	0	1	0	0	Female	69	*1/*2	poor
PGx_Sample1234206	valproic acid	0	1	0	0	Male	66	*1/*2	poor
PGx_Sample1233346	valproic acid	0	1	0	0	Female	31	*1/*2	poor
PGx_Sample1234271	valproic acid	0	1	0	0	Female	32	*1/*2	poor
PGx_Sample1233195	valproic acid	0	1	0	0	Female	58	*1/*2	poor
PGx_Sample1231873	valproic acid	0	1	0	0	Female	26	*1/*2	poor
PGx_Sample1230939	valproic acid	0	1	0	0	Female	48	*1/*2	poor
PGx_Sample1234264	valproic acid	0	1	0	0	Female	29	*1/*2	poor
PGx_Sample1230671	valproic acid	0	1	0	0	Male	61	*1/*2	poor
PGx_Sample1233360	valproic acid	0	1	0	0	Male	62	*1/*2	poor
PGx_Sample1230742	valproic acid	0	1	0	0	Male	84	*1/*3	poor
PGx_Sample1230738	valproic acid	0	1	0	0	Female	83	*1/*3	poor
PGx_Sample1230260	valproic acid	0	1	0	0	Male	46	*1/*3	poor
PGx_Sample1230752	valproic acid	0	1	0	0	Female	53	*1/*3	poor
PGx_Sample1230178	valproic acid	0	1	0	0	Male	36	*1/*3	poor
PGx_Sample1230805	valproic acid	0	1	0	0	Male	49	*1/*3	poor
PGx_Sample1231849	valproic acid	0	1	0	0	Male	26	*1/*3	poor
PGx_Sample1231549	valproic acid	0	1	0	0	Male	30	*1/*3	poor
PGx_Sample1230189	valproic acid	0	1	0	0	Female	38	*1/*3	poor
PGx_Sample1231846	valproic acid	0	1	0	0	Male	24	*1/*3	poor
PGx_Sample1231230	valproic acid	0	1	0	0	Male	61	*1/*3	poor
PGx_Sample1230447	valproic acid	0	1	0	0	Female	59	*1/*3	poor
PGx_Sample1230450	valproic acid	0	1	0	0	Male	35	*1/*3	poor
PGx_Sample1230922	valproic acid	0	1	0	0	Female	18	*1/*3	poor
PGx_Sample1231646	valproic acid	0	1	0	0	Female	42	*1/*3	poor
PGx_Sample1230915	valproic acid	0	1	0	0	Female	26	*1/*3	poor
PGx_Sample1233879	valproic acid	0	1	0	0	Male	45	*1/*3	poor
PGx_Sample1233880	valproic acid	0	1	0	0	Male	56	*1/*3	poor
PGx_Sample1233884	valproic acid	0	1	0	0	Male	17	*1/*3	poor
PGx_Sample1230895	valproic acid	0	1	0	0	Female	59	*1/*3	poor
PGx_Sample1230293	valproic acid	0	1	0	0	Female	70	*1/*3	poor
PGx_Sample1234221	valproic acid	0	1	0	0	Female	40	*1/*3	poor
PGx_Sample1233355	valproic acid	0	1	0	0	Male	34	*1/*3	poor
PGx_Sample1232308	valproic acid	0	1	0	0	Female	24	*1/*3	poor
PGx_Sample1230717	valproic acid	0	1	0	0	Female	89	*1/*3	poor
PGx_Sample1232312	valproic acid	0	1	0	0	Male	20	*1/*3	poor
PGx_Sample1231511	valproic acid	0	1	0	0	Female	40	*1/*3	poor
PGx_Sample1231651	valproic acid	0	1	0	0	Male	64	*1/*3	poor
PGx_Sample1230548	valproic acid	0	1	0	0	Female	84	*1/*3	poor
PGx_Sample1232873	valproic acid	0	1	0	0	Male	31	*1/*3	poor
PGx_Sample1231282	valproic acid	0	1	0	0	Female	55	*1/*3	poor
PGx_Sample1231791	valproic acid	0	1	0	0	Female	48	*1/*3	poor
PGx_Sample1231932	valproic acid	0	1	0	0	Male	44	*1/*3	poor
PGx_Sample1234103	valproic acid	0	1	0	0	Female	42	*1/*3	poor
PGx_Sample1232388	valproic acid	0	1	0	0	Female	76	*1/*3	poor
PGx_Sample1233414	valproic acid	0	1	0	0	Female	49	*1/*3	poor
PGx_Sample1232622	valproic acid	0	1	0	0	Male	23	*1/*3	poor
PGx_Sample1231691	valproic acid	0	1	0	0	Female	29	*1/*3	poor
PGx_Sample1230274	valproic acid	0	1	0	0	Male	46	*1/*3	poor
PGx_Sample1231551	valproic acid	0	1	0	0	Female	35	*1/*3	poor
PGx_Sample1230823	valproic acid	0	1	0	0	Male	83	*1/*3	poor
PGx_Sample1230537	valproic acid	0	1	0	0	Female	72	*1/*3	poor
PGx_Sample1232651	valproic acid	0	1	0	0	Female	62	*1/*3	poor
PGx_Sample1230930	valproic acid	0	1	0	0	Male	67	*1/*3	poor
PGx_Sample1231343	valproic acid	0	1	0	0	Female	73	*1/*3	poor
PGx_Sample1233673	valproic acid	0	1	0	0	Male	52	*1/*3	poor
PGx_Sample1230612	valproic acid	0	1	0	0	Female	68	*1/*3	poor
PGx_Sample1230659	valproic acid	0	1	0	0	Female	74	*1/*3	poor
PGx_Sample1230130	valproic acid	0	1	0	0	Female	71	*1/*3	poor
PGx_Sample1232666	valproic acid	0	1	0	0	Female	50	*1/*3	poor
PGx_Sample1234182	valproic acid	0	1	0	0	Female	25	*1/*3	poor
PGx_Sample1230611	valproic acid	0	1	0	0	Male	34	*1/*3	poor
PGx_Sample1232415	valproic acid	0	1	0	0	Female	44	*1/*3	poor
PGx_Sample1234173	valproic acid	0	1	0	0	Male	67	*1/*3	poor
PGx_Sample1234111	valproic acid	0	1	0	0	Male	53	*1/*3	poor
PGx_Sample1231928	valproic acid	0	1	0	0	Female	58	*1/*3	poor
PGx_Sample1230926	valproic acid	0	1	0	0	Male	31	*1/*3	poor
PGx_Sample1233992	valproic acid	0	1	0	0	Female	60	*1/*3	poor
PGx_Sample1232785	valproic acid	0	1	0	0	Male	60	*1/*3	poor
PGx_Sample1230069	valproic acid	0	0	1	0	Male	24	*2/*2	poor
PGx_Sample1230679	valproic acid	0	0	1	0	Female	72	*2/*2	poor
PGx_Sample1231476	valproic acid	0	0	1	0	Female	52	*2/*2	poor
PGx_Sample1231901	valproic acid	0	0	1	0	Female	34	*2/*2	poor
PGx_Sample1234112	valproic acid	0	0	1	0	Male	32	*2/*2	poor
PGx_Sample1231294	valproic acid	0	0	1	0	Female	58	*2/*2	poor
PGx_Sample1233905	valproic acid	0	0	1	0	Male	23	*2/*2	poor
PGx_Sample1233724	valproic acid	0	0	1	0	Male	73	*2/*2	poor
PGx_Sample1230885	valproic acid	0	0	1	0	Female	44	*2/*2	poor
PGx_Sample1234180	valproic acid	0	0	1	0	Male	65	*2/*2	poor
PGx_Sample1230180	valproic acid	0	0	1	0	Female	68	*2/*3	poor
PGx_Sample1231880	valproic acid	0	0	1	0	Female	58	*2/*3	poor
PGx_Sample1230179	valproic acid	0	0	1	0	Male	38	*2/*3	poor
PGx_Sample1230750	valproic acid	0	0	1	0	Female	18	*2/*3	poor
PGx_Sample1230989	valproic acid	0	0	1	0	Female	82	*2/*3	poor
PGx_Sample1231474	valproic acid	0	0	1	0	Male	24	*2/*3	poor
PGx_Sample1232279	valproic acid	0	0	1	0	Female	31	*2/*3	poor
PGx_Sample1234176	valproic acid	0	0	1	0	Female	42	*2/*3	poor
PGx_Sample1234235	valproic acid	0	0	1	0	Male	22	*2/*3	poor
PGx_Sample1232295	valproic acid	0	0	1	0	Male	21	*2/*3	poor
PGx_Sample1232306	valproic acid	0	0	1	0	Female	62	*3/*3	poor
PGx_Sample1230916	valproic acid	0	0	1	0	Female	25	*3/*3	poor
PGx_Sample1230678	valproic acid	0	0	1	0	Female	71	*3/*3	poor
PGx_Sample1233698	valproic acid	0	0	1	0	Female	53	*3/*3	poor
PGx_Sample1233413	valproic acid	0	0	1	0	Female	69	*3/*3	poor
PGx_Sample1230129	valproic acid	0	0	1	0	Female	25	*3/*3	poor
PGx_Sample1233400	valproic acid	0	0	1	0	Female	62	*3/*3	poor
PGx_Sample1233401	valproic acid	0	0	1	0	Male	37	*3/*3	poor
PGx_Sample1230319	valproic acid	1	0	0	0	Female	46
PGx_Sample1234265	valproic acid	1	0	0	0	Male	32
PGx_Sample1231978	valproic acid	1	0	0	0	Male	66
PGx_Sample1232596	valproic acid	0	1	0	0	Male	50
PGx_Sample1234233	valproic acid	1	0	0	0	Male	47
PGx_Sample1230068	valproic acid	1	0	0	0	Female	42
PGx_Sample1234190	valproic acid	1	0	0	0	Female	42
PGx_Sample1230974	valproic acid	1	0	0	0	Male	81
PGx_Sample1231203	valproic acid	0	1	0	0	Male	26
PGx_Sample1230315	valproic acid	0	1	0	0	Male	24
PGx_Sample1234266	valproic acid	1	0	0	0	Male	45
PGx_Sample1234267	valproic acid	1	0	0	0	Female	54
PGx_Sample1230317	valproic acid	1	0	0	0	Female	47
PGx_Sample1230321	valproic acid	0	1	0	0	Female	81
PGx_Sample1234268	valproic acid	1	0	0	0	Female	47
PGx_Sample1233514	valproic acid	1	0	0	0	Male	39
PGx_Sample1234269	valproic acid	1	0	0	0	Male	48
PGx_Sample1230099	valproic acid	0	1	0	0	Female	62
PGx_Sample1230606	valproic acid	1	0	0	0	Male	46
PGx_Sample1231275	valproic acid	1	0	0	0	Male	31
PGx_Sample1234263	valproic acid	0	1	0	0	Female	44
PGx_Sample1230664	valproic acid	1	0	0	0	Female	39
PGx_Sample1233552	valproic acid	0	1	0	0	Female	47
PGx_Sample1230832	valproic acid	0	1	0	0	Male	28
PGx_Sample1232691	valproic acid	0	1	0	0	Male	40
PGx_Sample1233220	valproic acid	1	0	0	0	Male	71
PGx_Sample1232696	valproic acid	1	0	0	0	Male	64
PGx_Sample1230320	valproic acid	1	0	0	0	Female	14
PGx_Sample1230446	valproic acid	0	0	1	0	Female	76
PGx_Sample1232695	valproic acid	1	0	0	0	Male	44
PGx_Sample1232697	valproic acid	1	0	0	0	Female	76
PGx_Sample1230448	valproic acid	0	1	0	0	Female	45
PGx_Sample1230888	valproic acid	1	0	0	0	Male	80
PGx_Sample1232694	valproic acid	1	0	0	0	Male	28
PGx_Sample1232693	valproic acid	1	0	0	0	Female	84
PGx_Sample1233358	valproic acid	1	0	0	0	Female	42
PGx_Sample1233359	valproic acid	0	1	0	0	Female	37
PGx_Sample1232373	valproic acid	0	1	0	0	Female	35
PGx_Sample1234270	valproic acid	0	1	0	0	Female	31
PGx_Sample1232930	valproic acid	1	0	0	0	Female	49
PGx_Sample1230027	valproic acid	1	0	0	0	Female	40
PGx_Sample1233460	valproic acid	1	0	0	0	Female	64
PGx_Sample1230973	valproic acid	1	0	0	0	Male	77
PGx_Sample1232700	valproic acid	1	0	0	0	Male	48
PGx_Sample1232699	valproic acid	1	0	0	0	Female	68
PGx_Sample1231123	valproic acid	1	0	0	0	Female	34
PGx_Sample1230887	valproic acid	0	1	0	0	Male	51
PGx_Sample1233462	valproic acid	0	1	0	0	Female	31
PGx_Sample1230924	valproic acid	1	0	0	0	Male	40
PGx_Sample1230092	valproic acid	0	1	0	0	Female	88
PGx_Sample1230889	valproic acid	1	0	0	0	Male	46
PGx_Sample1233461	valproic acid	1	0	0	0	Male	17
PGx_Sample1233361	valproic acid	1	0	0	0	Male	50

## Sheet: CYP2C19 Analysis
Additional file 6: CYP2C19
sample	drug	success	warning	danger	not_found	sex	age	CYP2C19	CYP2C19_metabolizer		Alleles	Samples
PGx_Sample1230742	acetylsalicylic acid	1	0	0	0	Male	84	*1/*1	Extensive		*1/*1	201	Extensive
PGx_Sample1231231	acetylsalicylic acid	1	0	0	0	Female	51	*1/*1	Extensive		*1/*17	143	ultra-rapid
PGx_Sample1230191	acetylsalicylic acid	1	0	0	0	Female	12	*1/*1	Extensive		*1/*3	1	intermediate
PGx_Sample1230190	acetylsalicylic acid	1	0	0	0	Male	71	*1/*1	Extensive		*2	23	intermediate
PGx_Sample1230180	acetylsalicylic acid	1	0	0	0	Female	68	*1/*1	Extensive		*2/*17	4	intermediate
PGx_Sample1231645	acetylsalicylic acid	1	0	0	0	Female	34	*1/*1	Extensive		*4	4	intermediate
PGx_Sample1230220	acetylsalicylic acid	1	0	0	0	Male	76	*1/*1	Extensive		*1/*2	91	intermediate
PGx_Sample1230487	acetylsalicylic acid	1	0	0	0	Female	72	*1/*1	Extensive		*2/*2	9	poor
PGx_Sample1230491	acetylsalicylic acid	1	0	0	0	Female	53	*1/*1	Extensive		*4/*4	1	poor
PGx_Sample1230488	acetylsalicylic acid	1	0	0	0	Male	49	*1/*1	Extensive		*17/*17	24	ultra-rapid
PGx_Sample1230752	acetylsalicylic acid	1	0	0	0	Female	53	*1/*1	Extensive		T	501
PGx_Sample1230178	acetylsalicylic acid	1	0	0	0	Male	36	*1/*1	Extensive
PGx_Sample1231285	acetylsalicylic acid	1	0	0	0	Female	60	*1/*1	Extensive
PGx_Sample1231878	acetylsalicylic acid	1	0	0	0	Male	46	*1/*1	Extensive
PGx_Sample1231890	acetylsalicylic acid	1	0	0	0	Male	45	*1/*1	Extensive
PGx_Sample1232177	acetylsalicylic acid	1	0	0	0	Male	43	*1/*1	Extensive		Metabolizing activity	Samples	Samples %
PGx_Sample1230189	acetylsalicylic acid	1	0	0	0	Female	38	*1/*1	Extensive		Extensive	201	40.1198
PGx_Sample1231299	acetylsalicylic acid	1	0	0	0	Female	39	*1/*1	Extensive		intermediate	123	24.5509
PGx_Sample1232710	acetylsalicylic acid	1	0	0	0	Female	36	*1/*1	Extensive		poor	10	1.99601
PGx_Sample1230074	acetylsalicylic acid	1	0	0	0	Male	51	*1/*1	Extensive		ultra-rapid	167	33.3333
PGx_Sample1231694	acetylsalicylic acid	1	0	0	0	Male	32	*1/*1	Extensive		T	501	100
PGx_Sample1231877	acetylsalicylic acid	1	0	0	0	Female	60	*1/*1	Extensive
PGx_Sample1231494	acetylsalicylic acid	1	0	0	0	Female	56	*1/*1	Extensive
PGx_Sample1230070	acetylsalicylic acid	1	0	0	0	Male	37	*1/*1	Extensive
PGx_Sample1230179	acetylsalicylic acid	1	0	0	0	Male	38	*1/*1	Extensive
PGx_Sample1232282	acetylsalicylic acid	1	0	0	0	Male	35	*1/*1	Extensive
PGx_Sample1230750	acetylsalicylic acid	1	0	0	0	Female	18	*1/*1	Extensive
PGx_Sample1230483	acetylsalicylic acid	1	0	0	0	Female	74	*1/*1	Extensive
PGx_Sample1231230	acetylsalicylic acid	1	0	0	0	Male	61	*1/*1	Extensive
PGx_Sample1230447	acetylsalicylic acid	1	0	0	0	Female	59	*1/*1	Extensive
PGx_Sample1230779	acetylsalicylic acid	1	0	0	0	Male	22	*1/*1	Extensive
PGx_Sample1230461	acetylsalicylic acid	1	0	0	0	Female	53	*1/*1	Extensive
PGx_Sample1232283	acetylsalicylic acid	1	0	0	0	Female	46	*1/*1	Extensive
PGx_Sample1230748	acetylsalicylic acid	1	0	0	0	Female	42	*1/*1	Extensive
PGx_Sample1230449	acetylsalicylic acid	1	0	0	0	Female	48	*1/*1	Extensive
PGx_Sample1232103	acetylsalicylic acid	1	0	0	0	Male	44	*1/*1	Extensive
PGx_Sample1232104	acetylsalicylic acid	1	0	0	0	Male	19	*1/*1	Extensive
PGx_Sample1231648	acetylsalicylic acid	1	0	0	0	Male	44	*1/*1	Extensive
PGx_Sample1230989	acetylsalicylic acid	1	0	0	0	Female	82	*1/*1	Extensive
PGx_Sample1230918	acetylsalicylic acid	1	0	0	0	Female	48	*1/*1	Extensive
PGx_Sample1231647	acetylsalicylic acid	1	0	0	0	Female	47	*1/*1	Extensive
PGx_Sample1231641	acetylsalicylic acid	1	0	0	0	Female	21	*1/*1	Extensive
PGx_Sample1230917	acetylsalicylic acid	1	0	0	0	Female	51	*1/*1	Extensive
PGx_Sample1230421	acetylsalicylic acid	1	0	0	0	Male	28	*1/*1	Extensive
PGx_Sample1230915	acetylsalicylic acid	1	0	0	0	Female	26	*1/*1	Extensive
PGx_Sample1233879	acetylsalicylic acid	1	0	0	0	Male	45	*1/*1	Extensive
PGx_Sample1232277	acetylsalicylic acid	1	0	0	0	Male	48	*1/*1	Extensive
PGx_Sample1232306	acetylsalicylic acid	1	0	0	0	Female	62	*1/*1	Extensive
PGx_Sample1233878	acetylsalicylic acid	1	0	0	0	Female	65	*1/*1	Extensive
PGx_Sample1231640	acetylsalicylic acid	1	0	0	0	Female	48	*1/*1	Extensive
PGx_Sample1232307	acetylsalicylic acid	1	0	0	0	Male	35	*1/*1	Extensive
PGx_Sample1233882	acetylsalicylic acid	1	0	0	0	Male	44	*1/*1	Extensive
PGx_Sample1230240	acetylsalicylic acid	1	0	0	0	Female	35	*1/*1	Extensive
PGx_Sample1232888	acetylsalicylic acid	1	0	0	0	Male	22	*1/*1	Extensive
PGx_Sample1230781	acetylsalicylic acid	1	0	0	0	Male	57	*1/*1	Extensive
PGx_Sample1233880	acetylsalicylic acid	1	0	0	0	Male	56	*1/*1	Extensive
PGx_Sample1230916	acetylsalicylic acid	1	0	0	0	Female	25	*1/*1	Extensive
PGx_Sample1230735	acetylsalicylic acid	1	0	0	0	Female	65	*1/*1	Extensive
PGx_Sample1230293	acetylsalicylic acid	1	0	0	0	Female	70	*1/*1	Extensive
PGx_Sample1234221	acetylsalicylic acid	1	0	0	0	Female	40	*1/*1	Extensive
PGx_Sample1231539	acetylsalicylic acid	1	0	0	0	Male	42	*1/*1	Extensive
PGx_Sample1231643	acetylsalicylic acid	1	0	0	0	Female	37	*1/*1	Extensive
PGx_Sample1230219	acetylsalicylic acid	1	0	0	0	Male	61	*1/*1	Extensive
PGx_Sample1232613	acetylsalicylic acid	1	0	0	0	Female	32	*1/*1	Extensive
PGx_Sample1230652	acetylsalicylic acid	1	0	0	0	Male	33	*1/*1	Extensive
PGx_Sample1230177	acetylsalicylic acid	1	0	0	0	Male	83	*1/*1	Extensive
PGx_Sample1233354	acetylsalicylic acid	1	0	0	0	Male	37	*1/*1	Extensive
PGx_Sample1230608	acetylsalicylic acid	1	0	0	0	Female	72	*1/*1	Extensive
PGx_Sample1230679	acetylsalicylic acid	1	0	0	0	Female	72	*1/*1	Extensive
PGx_Sample1231232	acetylsalicylic acid	1	0	0	0	Male	31	*1/*1	Extensive
PGx_Sample1231984	acetylsalicylic acid	1	0	0	0	Female	51	*1/*1	Extensive
PGx_Sample1230913	acetylsalicylic acid	1	0	0	0	Male	41	*1/*1	Extensive
PGx_Sample1231903	acetylsalicylic acid	1	0	0	0	Female	67	*1/*1	Extensive
PGx_Sample1231474	acetylsalicylic acid	1	0	0	0	Male	24	*1/*1	Extensive
PGx_Sample1232617	acetylsalicylic acid	1	0	0	0	Male	43	*1/*1	Extensive
PGx_Sample1231476	acetylsalicylic acid	1	0	0	0	Female	52	*1/*1	Extensive
PGx_Sample1231901	acetylsalicylic acid	1	0	0	0	Female	34	*1/*1	Extensive
PGx_Sample1231550	acetylsalicylic acid	1	0	0	0	Male	32	*1/*1	Extensive
PGx_Sample1232627	acetylsalicylic acid	1	0	0	0	Female	46	*1/*1	Extensive
PGx_Sample1232279	acetylsalicylic acid	1	0	0	0	Female	31	*1/*1	Extensive
PGx_Sample1231022	acetylsalicylic acid	1	0	0	0	Female	36	*1/*1	Extensive
PGx_Sample1230548	acetylsalicylic acid	1	0	0	0	Female	84	*1/*1	Extensive
PGx_Sample1232619	acetylsalicylic acid	1	0	0	0	Female	38	*1/*1	Extensive
PGx_Sample1232873	acetylsalicylic acid	1	0	0	0	Male	31	*1/*1	Extensive
PGx_Sample1234227	acetylsalicylic acid	1	0	0	0	Male	60	*1/*1	Extensive
PGx_Sample1233350	acetylsalicylic acid	1	0	0	0	Female	63	*1/*1	Extensive
PGx_Sample1232616	acetylsalicylic acid	1	0	0	0	Female	57	*1/*1	Extensive
PGx_Sample1230112	acetylsalicylic acid	1	0	0	0	Male	36	*1/*1	Extensive
PGx_Sample1230279	acetylsalicylic acid	1	0	0	0	Female	47	*1/*1	Extensive
PGx_Sample1230531	acetylsalicylic acid	1	0	0	0	Male	65	*1/*1	Extensive
PGx_Sample1231298	acetylsalicylic acid	1	0	0	0	Male	26	*1/*1	Extensive
PGx_Sample1230677	acetylsalicylic acid	1	0	0	0	Female	72	*1/*1	Extensive
PGx_Sample1230843	acetylsalicylic acid	1	0	0	0	Male	34	*1/*1	Extensive
PGx_Sample1231791	acetylsalicylic acid	1	0	0	0	Female	48	*1/*1	Extensive
PGx_Sample1230807	acetylsalicylic acid	1	0	0	0	Female	36	*1/*1	Extensive
PGx_Sample1232831	acetylsalicylic acid	1	0	0	0	Female	45	*1/*1	Extensive
PGx_Sample1230277	acetylsalicylic acid	1	0	0	0	Female	69	*1/*1	Extensive
PGx_Sample1234101	acetylsalicylic acid	1	0	0	0	Female	42	*1/*1	Extensive
PGx_Sample1234104	acetylsalicylic acid	1	0	0	0	Female	17	*1/*1	Extensive
PGx_Sample1230827	acetylsalicylic acid	1	0	0	0	Female	64	*1/*1	Extensive
PGx_Sample1232210	acetylsalicylic acid	1	0	0	0	Male	45	*1/*1	Extensive
PGx_Sample1230678	acetylsalicylic acid	1	0	0	0	Female	71	*1/*1	Extensive
PGx_Sample1233291	acetylsalicylic acid	1	0	0	0	Female	31	*1/*1	Extensive
PGx_Sample1231222	acetylsalicylic acid	1	0	0	0	Female	60	*1/*1	Extensive
PGx_Sample1231980	acetylsalicylic acid	1	0	0	0	Male	40	*1/*1	Extensive
PGx_Sample1233414	acetylsalicylic acid	1	0	0	0	Female	49	*1/*1	Extensive
PGx_Sample1233351	acetylsalicylic acid	1	0	0	0	Female	44	*1/*1	Extensive
PGx_Sample1231541	acetylsalicylic acid	1	0	0	0	Female	51	*1/*1	Extensive
PGx_Sample1231691	acetylsalicylic acid	1	0	0	0	Female	29	*1/*1	Extensive
PGx_Sample1232631	acetylsalicylic acid	1	0	0	0	Male	48	*1/*1	Extensive
PGx_Sample1232650	acetylsalicylic acid	1	0	0	0	Male	36	*1/*1	Extensive
PGx_Sample1230274	acetylsalicylic acid	1	0	0	0	Male	46	*1/*1	Extensive
PGx_Sample1231551	acetylsalicylic acid	1	0	0	0	Female	35	*1/*1	Extensive
PGx_Sample1234112	acetylsalicylic acid	1	0	0	0	Male	32	*1/*1	Extensive
PGx_Sample1230276	acetylsalicylic acid	1	0	0	0	Female	21	*1/*1	Extensive
PGx_Sample1230216	acetylsalicylic acid	1	0	0	0	Male	44	*1/*1	Extensive
PGx_Sample1230824	acetylsalicylic acid	1	0	0	0	Female	30	*1/*1	Extensive
PGx_Sample1230554	acetylsalicylic acid	1	0	0	0	Female	76	*1/*1	Extensive
PGx_Sample1232982	acetylsalicylic acid	1	0	0	0	Female	71	*1/*1	Extensive
PGx_Sample1230823	acetylsalicylic acid	1	0	0	0	Male	83	*1/*1	Extensive
PGx_Sample1233288	acetylsalicylic acid	1	0	0	0	Male	36	*1/*1	Extensive
PGx_Sample1230537	acetylsalicylic acid	1	0	0	0	Female	72	*1/*1	Extensive
PGx_Sample1232651	acetylsalicylic acid	1	0	0	0	Female	62	*1/*1	Extensive
PGx_Sample1230930	acetylsalicylic acid	1	0	0	0	Male	67	*1/*1	Extensive
PGx_Sample1232880	acetylsalicylic acid	1	0	0	0	Male	36	*1/*1	Extensive
PGx_Sample1230612	acetylsalicylic acid	1	0	0	0	Female	68	*1/*1	Extensive
PGx_Sample1232668	acetylsalicylic acid	1	0	0	0	Female	43	*1/*1	Extensive
PGx_Sample1231246	acetylsalicylic acid	1	0	0	0	Male	55	*1/*1	Extensive
PGx_Sample1231294	acetylsalicylic acid	1	0	0	0	Female	58	*1/*1	Extensive
PGx_Sample1233698	acetylsalicylic acid	1	0	0	0	Female	53	*1/*1	Extensive
PGx_Sample1233356	acetylsalicylic acid	1	0	0	0	Female	39	*1/*1	Extensive
PGx_Sample1231480	acetylsalicylic acid	1	0	0	0	Female	34	*1/*1	Extensive
PGx_Sample1233905	acetylsalicylic acid	1	0	0	0	Male	23	*1/*1	Extensive
PGx_Sample1233413	acetylsalicylic acid	1	0	0	0	Female	69	*1/*1	Extensive
PGx_Sample1230129	acetylsalicylic acid	1	0	0	0	Female	25	*1/*1	Extensive
PGx_Sample1233400	acetylsalicylic acid	1	0	0	0	Female	62	*1/*1	Extensive
PGx_Sample1230659	acetylsalicylic acid	1	0	0	0	Female	74	*1/*1	Extensive
PGx_Sample1230130	acetylsalicylic acid	1	0	0	0	Female	71	*1/*1	Extensive
PGx_Sample1232666	acetylsalicylic acid	1	0	0	0	Female	50	*1/*1	Extensive
PGx_Sample1233292	acetylsalicylic acid	1	0	0	0	Male	46	*1/*1	Extensive
PGx_Sample1234182	acetylsalicylic acid	1	0	0	0	Female	25	*1/*1	Extensive
PGx_Sample1233405	acetylsalicylic acid	1	0	0	0	Male	18	*1/*1	Extensive
PGx_Sample1232878	acetylsalicylic acid	1	0	0	0	Male	23	*1/*1	Extensive
PGx_Sample1230940	acetylsalicylic acid	1	0	0	0	Female	77	*1/*1	Extensive
PGx_Sample1230829	acetylsalicylic acid	1	0	0	0	Female	39	*1/*1	Extensive
PGx_Sample1233403	acetylsalicylic acid	1	0	0	0	Female	26	*1/*1	Extensive
PGx_Sample1233724	acetylsalicylic acid	1	0	0	0	Male	73	*1/*1	Extensive
PGx_Sample1233399	acetylsalicylic acid	1	0	0	0	Male	62	*1/*1	Extensive
PGx_Sample1233401	acetylsalicylic acid	1	0	0	0	Male	37	*1/*1	Extensive
PGx_Sample1230885	acetylsalicylic acid	1	0	0	0	Female	44	*1/*1	Extensive
PGx_Sample1232874	acetylsalicylic acid	1	0	0	0	Male	29	*1/*1	Extensive
PGx_Sample1230767	acetylsalicylic acid	1	0	0	0	Male	20	*1/*1	Extensive
PGx_Sample1230770	acetylsalicylic acid	1	0	0	0	Female	55	*1/*1	Extensive
PGx_Sample1230209	acetylsalicylic acid	1	0	0	0	Female	51	*1/*1	Extensive
PGx_Sample1230030	acetylsalicylic acid	1	0	0	0	Female	23	*1/*1	Extensive
PGx_Sample1234174	acetylsalicylic acid	1	0	0	0	Male	52	*1/*1	Extensive
PGx_Sample1234176	acetylsalicylic acid	1	0	0	0	Female	42	*1/*1	Extensive
PGx_Sample1231510	acetylsalicylic acid	1	0	0	0	Male	35	*1/*1	Extensive
PGx_Sample1233357	acetylsalicylic acid	1	0	0	0	Female	60	*1/*1	Extensive
PGx_Sample1234180	acetylsalicylic acid	1	0	0	0	Male	65	*1/*1	Extensive
PGx_Sample1234203	acetylsalicylic acid	1	0	0	0	Male	18	*1/*1	Extensive
PGx_Sample1234202	acetylsalicylic acid	1	0	0	0	Female	69	*1/*1	Extensive
PGx_Sample1234022	acetylsalicylic acid	1	0	0	0	Male	33	*1/*1	Extensive
PGx_Sample1231012	acetylsalicylic acid	1	0	0	0	Female	76	*1/*1	Extensive
PGx_Sample1234206	acetylsalicylic acid	1	0	0	0	Male	66	*1/*1	Extensive
PGx_Sample1234235	acetylsalicylic acid	1	0	0	0	Male	22	*1/*1	Extensive
PGx_Sample1232295	acetylsalicylic acid	1	0	0	0	Male	21	*1/*1	Extensive
PGx_Sample1230650	acetylsalicylic acid	1	0	0	0	Male	26	*1/*1	Extensive
PGx_Sample1234271	acetylsalicylic acid	1	0	0	0	Female	32	*1/*1	Extensive
PGx_Sample1233396	acetylsalicylic acid	1	0	0	0	Male	43	*1/*1	Extensive
PGx_Sample1233195	acetylsalicylic acid	1	0	0	0	Female	58	*1/*1	Extensive
PGx_Sample1233992	acetylsalicylic acid	1	0	0	0	Female	60	*1/*1	Extensive
PGx_Sample1232597	acetylsalicylic acid	1	0	0	0	Female	54	*1/*1	Extensive
PGx_Sample1231873	acetylsalicylic acid	1	0	0	0	Female	26	*1/*1	Extensive
PGx_Sample1230939	acetylsalicylic acid	1	0	0	0	Female	48	*1/*1	Extensive
PGx_Sample1233223	acetylsalicylic acid	1	0	0	0	Female	27	*1/*1	Extensive
PGx_Sample1234264	acetylsalicylic acid	1	0	0	0	Female	29	*1/*1	Extensive
PGx_Sample1230125	acetylsalicylic acid	1	0	0	0	Female	70	*1/*1	Extensive
PGx_Sample1232879	acetylsalicylic acid	1	0	0	0	Male	29	*1/*1	Extensive
PGx_Sample1230671	acetylsalicylic acid	1	0	0	0	Male	61	*1/*1	Extensive
PGx_Sample1231203	acetylsalicylic acid	1	0	0	0	Male	26	*1/*1	Extensive
PGx_Sample1230317	acetylsalicylic acid	1	0	0	0	Female	47	*1/*1	Extensive
PGx_Sample1230606	acetylsalicylic acid	1	0	0	0	Male	46	*1/*1	Extensive
PGx_Sample1232698	acetylsalicylic acid	0	1	0	0	Male	42	*1/*1	Extensive
PGx_Sample1230027	acetylsalicylic acid	0	1	0	0	Female	40	*1/*1	Extensive
PGx_Sample1230151	acetylsalicylic acid	1	0	0	0	Female	62	*1/*17	intermediate
PGx_Sample1230738	acetylsalicylic acid	1	0	0	0	Female	83	*1/*17	intermediate
PGx_Sample1231300	acetylsalicylic acid	1	0	0	0	Male	46	*1/*17	intermediate
PGx_Sample1230522	acetylsalicylic acid	1	0	0	0	Female	61	*1/*17	intermediate
PGx_Sample1230490	acetylsalicylic acid	1	0	0	0	Female	61	*1/*17	intermediate
PGx_Sample1230485	acetylsalicylic acid	1	0	0	0	Female	45	*1/*17	intermediate
PGx_Sample1231822	acetylsalicylic acid	1	0	0	0	Male	78	*1/*17	intermediate
PGx_Sample1231552	acetylsalicylic acid	1	0	0	0	Female	42	*1/*17	intermediate
PGx_Sample1230241	acetylsalicylic acid	1	0	0	0	Female	47	*1/*17	intermediate
PGx_Sample1231549	acetylsalicylic acid	1	0	0	0	Male	30	*1/*17	intermediate
PGx_Sample1230900	acetylsalicylic acid	1	0	0	0	Male	25	*1/*17	intermediate
PGx_Sample1230740	acetylsalicylic acid	1	0	0	0	Male	89	*1/*17	intermediate
PGx_Sample1230452	acetylsalicylic acid	1	0	0	0	Male	44	*1/*17	intermediate
PGx_Sample1232789	acetylsalicylic acid	1	0	0	0	Male	42	*1/*17	intermediate
PGx_Sample1230484	acetylsalicylic acid	1	0	0	0	Male	31	*1/*17	intermediate
PGx_Sample1231283	acetylsalicylic acid	1	0	0	0	Male	70	*1/*17	intermediate
PGx_Sample1231880	acetylsalicylic acid	1	0	0	0	Female	58	*1/*17	intermediate
PGx_Sample1231846	acetylsalicylic acid	1	0	0	0	Male	24	*1/*17	intermediate
PGx_Sample1230986	acetylsalicylic acid	1	0	0	0	Female	61	*1/*17	intermediate
PGx_Sample1232892	acetylsalicylic acid	1	0	0	0	Male	43	*1/*17	intermediate
PGx_Sample1232284	acetylsalicylic acid	1	0	0	0	Male	44	*1/*17	intermediate
PGx_Sample1231848	acetylsalicylic acid	1	0	0	0	Female	34	*1/*17	intermediate
PGx_Sample1232105	acetylsalicylic acid	1	0	0	0	Female	36	*1/*17	intermediate
PGx_Sample1230782	acetylsalicylic acid	1	0	0	0	Male	56	*1/*17	intermediate
PGx_Sample1230921	acetylsalicylic acid	1	0	0	0	Male	27	*1/*17	intermediate
PGx_Sample1230450	acetylsalicylic acid	1	0	0	0	Male	35	*1/*17	intermediate
PGx_Sample1230922	acetylsalicylic acid	1	0	0	0	Female	18	*1/*17	intermediate
PGx_Sample1230281	acetylsalicylic acid	1	0	0	0	Female	36	*1/*17	intermediate
PGx_Sample1230747	acetylsalicylic acid	1	0	0	0	Male	35	*1/*17	intermediate
PGx_Sample1231644	acetylsalicylic acid	1	0	0	0	Male	19	*1/*17	intermediate
PGx_Sample1230280	acetylsalicylic acid	1	0	0	0	Male	31	*1/*17	intermediate
PGx_Sample1230278	acetylsalicylic acid	1	0	0	0	Male	25	*1/*17	intermediate
PGx_Sample1230745	acetylsalicylic acid	1	0	0	0	Female	44	*1/*17	intermediate
PGx_Sample1231297	acetylsalicylic acid	1	0	0	0	Male	48	*1/*17	intermediate
PGx_Sample1230300	acetylsalicylic acid	1	0	0	0	Male	75	*1/*17	intermediate
PGx_Sample1230301	acetylsalicylic acid	1	0	0	0	Male	32	*1/*17	intermediate
PGx_Sample1233881	acetylsalicylic acid	1	0	0	0	Female	29	*1/*17	intermediate
PGx_Sample1230898	acetylsalicylic acid	1	0	0	0	Female	68	*1/*17	intermediate
PGx_Sample1233847	acetylsalicylic acid	1	0	0	0	Male	35	*1/*17	intermediate
PGx_Sample1230893	acetylsalicylic acid	1	0	0	0	Male	28	*1/*17	intermediate
PGx_Sample1231296	acetylsalicylic acid	1	0	0	0	Female	64	*1/*17	intermediate
PGx_Sample1230299	acetylsalicylic acid	1	0	0	0	Female	23	*1/*17	intermediate
PGx_Sample1230736	acetylsalicylic acid	1	0	0	0	Male	82	*1/*17	intermediate
PGx_Sample1230720	acetylsalicylic acid	1	0	0	0	Female	71	*1/*17	intermediate
PGx_Sample1230896	acetylsalicylic acid	1	0	0	0	Female	48	*1/*17	intermediate
PGx_Sample1233884	acetylsalicylic acid	1	0	0	0	Male	17	*1/*17	intermediate
PGx_Sample1230895	acetylsalicylic acid	1	0	0	0	Female	59	*1/*17	intermediate
PGx_Sample1232612	acetylsalicylic acid	1	0	0	0	Female	45	*1/*17	intermediate
PGx_Sample1230714	acetylsalicylic acid	1	0	0	0	Female	82	*1/*17	intermediate
PGx_Sample1230716	acetylsalicylic acid	1	0	0	0	Female	69	*1/*17	intermediate
PGx_Sample1232308	acetylsalicylic acid	1	0	0	0	Female	24	*1/*17	intermediate
PGx_Sample1230717	acetylsalicylic acid	1	0	0	0	Female	89	*1/*17	intermediate
PGx_Sample1230719	acetylsalicylic acid	1	0	0	0	Female	71	*1/*17	intermediate
PGx_Sample1232615	acetylsalicylic acid	1	0	0	0	Female	54	*1/*17	intermediate
PGx_Sample1230680	acetylsalicylic acid	1	0	0	0	Female	68	*1/*17	intermediate
PGx_Sample1231902	acetylsalicylic acid	1	0	0	0	Female	33	*1/*17	intermediate
PGx_Sample1232312	acetylsalicylic acid	1	0	0	0	Male	20	*1/*17	intermediate
PGx_Sample1232313	acetylsalicylic acid	1	0	0	0	Male	19	*1/*17	intermediate
PGx_Sample1232377	acetylsalicylic acid	1	0	0	0	Female	40	*1/*17	intermediate
PGx_Sample1230722	acetylsalicylic acid	1	0	0	0	Female	33	*1/*17	intermediate
PGx_Sample1230713	acetylsalicylic acid	1	0	0	0	Female	81	*1/*17	intermediate
PGx_Sample1231511	acetylsalicylic acid	1	0	0	0	Female	40	*1/*17	intermediate
PGx_Sample1231520	acetylsalicylic acid	1	0	0	0	Male	69	*1/*17	intermediate
PGx_Sample1232629	acetylsalicylic acid	1	0	0	0	Female	27	*1/*17	intermediate
PGx_Sample1230661	acetylsalicylic acid	1	0	0	0	Male	73	*1/*17	intermediate
PGx_Sample1232376	acetylsalicylic acid	1	0	0	0	Male	28	*1/*17	intermediate
PGx_Sample1230811	acetylsalicylic acid	1	0	0	0	Female	69	*1/*17	intermediate
PGx_Sample1231985	acetylsalicylic acid	1	0	0	0	Female	39	*1/*17	intermediate
PGx_Sample1232600	acetylsalicylic acid	1	0	0	0	Male	20	*1/*17	intermediate
PGx_Sample1232374	acetylsalicylic acid	1	0	0	0	Female	46	*1/*17	intermediate
PGx_Sample1231553	acetylsalicylic acid	1	0	0	0	Male	64	*1/*17	intermediate
PGx_Sample1232382	acetylsalicylic acid	1	0	0	0	Female	44	*1/*17	intermediate
PGx_Sample1232620	acetylsalicylic acid	1	0	0	0	Female	35	*1/*17	intermediate
PGx_Sample1232630	acetylsalicylic acid	1	0	0	0	Female	49	*1/*17	intermediate
PGx_Sample1232626	acetylsalicylic acid	1	0	0	0	Male	48	*1/*17	intermediate
PGx_Sample1230715	acetylsalicylic acid	1	0	0	0	Male	80	*1/*17	intermediate
PGx_Sample1232051	acetylsalicylic acid	1	0	0	0	Male	28	*1/*17	intermediate
PGx_Sample1232632	acetylsalicylic acid	1	0	0	0	Male	47	*1/*17	intermediate
PGx_Sample1230610	acetylsalicylic acid	1	0	0	0	Male	69	*1/*17	intermediate
PGx_Sample1230113	acetylsalicylic acid	1	0	0	0	Female	46	*1/*17	intermediate
PGx_Sample1232669	acetylsalicylic acid	1	0	0	0	Male	59	*1/*17	intermediate
PGx_Sample1230981	acetylsalicylic acid	1	0	0	0	Female	45	*1/*17	intermediate
PGx_Sample1232938	acetylsalicylic acid	1	0	0	0	Female	39	*1/*17	intermediate
PGx_Sample1231829	acetylsalicylic acid	1	0	0	0	Female	17	*1/*17	intermediate
PGx_Sample1234103	acetylsalicylic acid	1	0	0	0	Female	42	*1/*17	intermediate
PGx_Sample1232670	acetylsalicylic acid	1	0	0	0	Male	47	*1/*17	intermediate
PGx_Sample1231349	acetylsalicylic acid	1	0	0	0	Female	57	*1/*17	intermediate
PGx_Sample1232388	acetylsalicylic acid	1	0	0	0	Female	76	*1/*17	intermediate
PGx_Sample1233410	acetylsalicylic acid	1	0	0	0	Female	75	*1/*17	intermediate
PGx_Sample1230214	acetylsalicylic acid	1	0	0	0	Male	57	*1/*17	intermediate
PGx_Sample1231109	acetylsalicylic acid	1	0	0	0	Female	56	*1/*17	intermediate
PGx_Sample1232623	acetylsalicylic acid	1	0	0	0	Female	34	*1/*17	intermediate
PGx_Sample1231544	acetylsalicylic acid	1	0	0	0	Female	59	*1/*17	intermediate
PGx_Sample1230982	acetylsalicylic acid	1	0	0	0	Female	79	*1/*17	intermediate
PGx_Sample1232383	acetylsalicylic acid	1	0	0	0	Male	16	*1/*17	intermediate
PGx_Sample1230275	acetylsalicylic acid	1	0	0	0	Female	61	*1/*17	intermediate
PGx_Sample1232414	acetylsalicylic acid	1	0	0	0	Female	59	*1/*17	intermediate
PGx_Sample1231343	acetylsalicylic acid	1	0	0	0	Female	73	*1/*17	intermediate
PGx_Sample1232876	acetylsalicylic acid	1	0	0	0	Male	37	*1/*17	intermediate
PGx_Sample1233673	acetylsalicylic acid	1	0	0	0	Male	52	*1/*17	intermediate
PGx_Sample1230318	acetylsalicylic acid	1	0	0	0	Female	54	*1/*17	intermediate
PGx_Sample1232621	acetylsalicylic acid	1	0	0	0	Female	45	*1/*17	intermediate
PGx_Sample1230972	acetylsalicylic acid	1	0	0	0	Male	85	*1/*17	intermediate
PGx_Sample1232599	acetylsalicylic acid	1	0	0	0	Female	64	*1/*17	intermediate
PGx_Sample1231495	acetylsalicylic acid	1	0	0	0	Female	45	*1/*17	intermediate
PGx_Sample1230660	acetylsalicylic acid	1	0	0	0	Male	28	*1/*17	intermediate
PGx_Sample1231930	acetylsalicylic acid	1	0	0	0	Female	77	*1/*17	intermediate
PGx_Sample1233397	acetylsalicylic acid	1	0	0	0	Male	28	*1/*17	intermediate
PGx_Sample1234171	acetylsalicylic acid	1	0	0	0	Male	32	*1/*17	intermediate
PGx_Sample1230884	acetylsalicylic acid	1	0	0	0	Female	42	*1/*17	intermediate
PGx_Sample1233525	acetylsalicylic acid	1	0	0	0	Female	45	*1/*17	intermediate
PGx_Sample1230611	acetylsalicylic acid	1	0	0	0	Male	34	*1/*17	intermediate
PGx_Sample1233411	acetylsalicylic acid	1	0	0	0	Female	62	*1/*17	intermediate
PGx_Sample1231497	acetylsalicylic acid	1	0	0	0	Female	54	*1/*17	intermediate
PGx_Sample1232779	acetylsalicylic acid	1	0	0	0	Female	24	*1/*17	intermediate
PGx_Sample1231280	acetylsalicylic acid	1	0	0	0	Male	31	*1/*17	intermediate
PGx_Sample1231874	acetylsalicylic acid	1	0	0	0	Female	32	*1/*17	intermediate
PGx_Sample1230098	acetylsalicylic acid	1	0	0	0	Male	59	*1/*17	intermediate
PGx_Sample1230055	acetylsalicylic acid	1	0	0	0	Male	34	*1/*17	intermediate
PGx_Sample1231492	acetylsalicylic acid	1	0	0	0	Female	68	*1/*17	intermediate
PGx_Sample1230273	acetylsalicylic acid	1	0	0	0	Male	53	*1/*17	intermediate
PGx_Sample1234179	acetylsalicylic acid	1	0	0	0	Male	59	*1/*17	intermediate
PGx_Sample1234172	acetylsalicylic acid	1	0	0	0	Male	45	*1/*17	intermediate
PGx_Sample1230208	acetylsalicylic acid	1	0	0	0	Male	36	*1/*17	intermediate
PGx_Sample1230676	acetylsalicylic acid	1	0	0	0	Female	63	*1/*17	intermediate
PGx_Sample1230272	acetylsalicylic acid	1	0	0	0	Female	29	*1/*17	intermediate
PGx_Sample1234205	acetylsalicylic acid	1	0	0	0	Male	72	*1/*17	intermediate
PGx_Sample1234210	acetylsalicylic acid	1	0	0	0	Male	38	*1/*17	intermediate
PGx_Sample1232785	acetylsalicylic acid	1	0	0	0	Male	60	*1/*17	intermediate
PGx_Sample1233189	acetylsalicylic acid	1	0	0	0	Female	47	*1/*17	intermediate
PGx_Sample1230974	acetylsalicylic acid	1	0	0	0	Male	81	*1/*17	intermediate
PGx_Sample1233514	acetylsalicylic acid	0	1	0	0	Male	39	*1/*17	intermediate
PGx_Sample1232930	acetylsalicylic acid	1	0	0	0	Female	49	*1/*17	intermediate
PGx_Sample1230984	acetylsalicylic acid	0	0	1	0	Female	43	*1/*2	poor
PGx_Sample1230451	acetylsalicylic acid	0	1	0	0	Female	30	*1/*2	poor
PGx_Sample1230150	acetylsalicylic acid	0	0	1	0	Male	68	*1/*2	poor
PGx_Sample1230260	acetylsalicylic acid	0	0	1	0	Male	46	*1/*2	poor
PGx_Sample1230489	acetylsalicylic acid	0	0	1	0	Female	29	*1/*2	poor
PGx_Sample1230492	acetylsalicylic acid	0	1	0	0	Male	27	*1/*2	poor
PGx_Sample1230805	acetylsalicylic acid	0	0	1	0	Male	49	*1/*2	poor
PGx_Sample1230992	acetylsalicylic acid	0	0	1	0	Female	20	*1/*2	poor
PGx_Sample1230181	acetylsalicylic acid	0	1	0	0	Male	42	*1/*2	poor
PGx_Sample1230848	acetylsalicylic acid	0	1	0	0	Female	30	*1/*2	poor
PGx_Sample1231849	acetylsalicylic acid	0	1	0	0	Male	26	*1/*2	poor
PGx_Sample1232802	acetylsalicylic acid	0	1	0	0	Female	40	*1/*2	poor
PGx_Sample1230902	acetylsalicylic acid	0	1	0	0	Female	65	*1/*2	poor
PGx_Sample1230183	acetylsalicylic acid	0	1	0	0	Female	59	*1/*2	poor
PGx_Sample1230983	acetylsalicylic acid	0	1	0	0	Female	78	*1/*2	poor
PGx_Sample1233877	acetylsalicylic acid	0	1	0	0	Male	35	*1/*2	poor
PGx_Sample1230182	acetylsalicylic acid	0	1	0	0	Male	44	*1/*2	poor
PGx_Sample1231642	acetylsalicylic acid	0	1	0	0	Male	55	*1/*2	poor
PGx_Sample1230990	acetylsalicylic acid	0	1	0	0	Male	46	*1/*2	poor
PGx_Sample1230920	acetylsalicylic acid	0	1	0	0	Female	21	*1/*2	poor
PGx_Sample1232305	acetylsalicylic acid	0	1	0	0	Female	59	*1/*2	poor
PGx_Sample1231646	acetylsalicylic acid	0	1	0	0	Female	42	*1/*2	poor
PGx_Sample1230891	acetylsalicylic acid	0	1	0	0	Female	47	*1/*2	poor
PGx_Sample1232309	acetylsalicylic acid	0	1	0	0	Female	66	*1/*2	poor
PGx_Sample1230681	acetylsalicylic acid	0	1	0	0	Male	63	*1/*2	poor
PGx_Sample1232005	acetylsalicylic acid	0	1	0	0	Female	26	*1/*2	poor
PGx_Sample1231493	acetylsalicylic acid	0	1	0	0	Female	59	*1/*2	poor
PGx_Sample1230733	acetylsalicylic acid	0	1	0	0	Female	83	*1/*2	poor
PGx_Sample1232939	acetylsalicylic acid	0	1	0	0	Female	61	*1/*2	poor
PGx_Sample1230894	acetylsalicylic acid	0	1	0	0	Male	64	*1/*2	poor
PGx_Sample1230721	acetylsalicylic acid	0	1	0	0	Male	63	*1/*2	poor
PGx_Sample1230341	acetylsalicylic acid	0	1	0	0	Male	57	*1/*2	poor
PGx_Sample1231879	acetylsalicylic acid	0	1	0	0	Male	31	*1/*2	poor
PGx_Sample1232614	acetylsalicylic acid	0	1	0	0	Male	70	*1/*2	poor
PGx_Sample1233885	acetylsalicylic acid	0	1	0	0	Female	43	*1/*2	poor
PGx_Sample1233355	acetylsalicylic acid	0	1	0	0	Male	34	*1/*2	poor
PGx_Sample1230296	acetylsalicylic acid	0	1	0	0	Female	46	*1/*2	poor
PGx_Sample1230297	acetylsalicylic acid	0	1	0	0	Female	42	*1/*2	poor
PGx_Sample1230294	acetylsalicylic acid	0	1	0	0	Female	67	*1/*2	poor
PGx_Sample1230892	acetylsalicylic acid	0	1	0	0	Male	81	*1/*2	poor
PGx_Sample1231933	acetylsalicylic acid	0	1	0	0	Male	61	*1/*2	poor
PGx_Sample1230662	acetylsalicylic acid	0	1	0	0	Male	34	*1/*2	poor
PGx_Sample1232611	acetylsalicylic acid	0	1	0	0	Female	75	*1/*2	poor
PGx_Sample1232276	acetylsalicylic acid	0	1	0	0	Female	44	*1/*2	poor
PGx_Sample1230056	acetylsalicylic acid	0	1	0	0	Female	56	*1/*2	poor
PGx_Sample1232375	acetylsalicylic acid	0	1	0	0	Female	54	*1/*2	poor
PGx_Sample1231651	acetylsalicylic acid	0	1	0	0	Male	64	*1/*2	poor
PGx_Sample1232416	acetylsalicylic acid	0	1	0	0	Female	48	*1/*2	poor
PGx_Sample1232381	acetylsalicylic acid	0	1	0	0	Female	68	*1/*2	poor
PGx_Sample1233352	acetylsalicylic acid	0	1	0	0	Female	52	*1/*2	poor
PGx_Sample1230914	acetylsalicylic acid	0	1	0	0	Female	38	*1/*2	poor
PGx_Sample1230734	acetylsalicylic acid	0	1	0	0	Male	48	*1/*2	poor
PGx_Sample1231282	acetylsalicylic acid	0	1	0	0	Female	55	*1/*2	poor
PGx_Sample1230941	acetylsalicylic acid	0	1	0	0	Female	60	*1/*2	poor
PGx_Sample1231932	acetylsalicylic acid	0	1	0	0	Male	44	*1/*2	poor
PGx_Sample1232625	acetylsalicylic acid	0	1	0	0	Female	40	*1/*2	poor
PGx_Sample1232622	acetylsalicylic acid	0	1	0	0	Male	23	*1/*2	poor
PGx_Sample1232667	acetylsalicylic acid	0	1	0	0	Male	71	*1/*2	poor
PGx_Sample1232663	acetylsalicylic acid	0	1	0	0	Female	59	*1/*2	poor
PGx_Sample1230975	acetylsalicylic acid	0	1	0	0	Female	66	*1/*2	poor
PGx_Sample1233903	acetylsalicylic acid	0	1	0	0	Male	68	*1/*2	poor
PGx_Sample1232664	acetylsalicylic acid	0	1	0	0	Male	24	*1/*2	poor
PGx_Sample1232925	acetylsalicylic acid	0	1	0	0	Female	41	*1/*2	poor
PGx_Sample1230674	acetylsalicylic acid	0	1	0	0	Male	46	*1/*2	poor
PGx_Sample1232415	acetylsalicylic acid	0	1	0	0	Female	44	*1/*2	poor
PGx_Sample1234173	acetylsalicylic acid	0	1	0	0	Male	67	*1/*2	poor
PGx_Sample1234175	acetylsalicylic acid	0	1	0	0	Female	68	*1/*2	poor
PGx_Sample1234111	acetylsalicylic acid	0	1	0	0	Male	53	*1/*2	poor
PGx_Sample1231928	acetylsalicylic acid	0	1	0	0	Female	58	*1/*2	poor
PGx_Sample1230760	acetylsalicylic acid	0	1	0	0	Male	88	*1/*2	poor
PGx_Sample1234204	acetylsalicylic acid	0	1	0	0	Female	39	*1/*2	poor
PGx_Sample1233901	acetylsalicylic acid	0	1	0	0	Male	35	*1/*2	poor
PGx_Sample1230926	acetylsalicylic acid	0	1	0	0	Male	31	*1/*2	poor
PGx_Sample1230210	acetylsalicylic acid	0	1	0	0	Male	66	*1/*2	poor
PGx_Sample1232278	acetylsalicylic acid	0	1	0	0	Male	44	*1/*2	poor
PGx_Sample1230928	acetylsalicylic acid	0	1	0	0	Female	51	*1/*2	poor
PGx_Sample1230028	acetylsalicylic acid	0	1	0	0	Female	52	*1/*2	poor
PGx_Sample1231496	acetylsalicylic acid	0	1	0	0	Female	44	*1/*2	poor
PGx_Sample1230068	acetylsalicylic acid	0	1	0	0	Female	42	*1/*2	poor
PGx_Sample1230099	acetylsalicylic acid	1	0	0	0	Female	62	*1/*2	poor
PGx_Sample1230832	acetylsalicylic acid	0	1	0	0	Male	28	*1/*2	poor
PGx_Sample1232697	acetylsalicylic acid	1	0	0	0	Female	76	*1/*2	poor
PGx_Sample1234270	acetylsalicylic acid	1	0	0	0	Female	31	*1/*2	poor
PGx_Sample1231286	acetylsalicylic acid	1	0	0	0	Female	65	*17/*17	intermediate
PGx_Sample1230901	acetylsalicylic acid	1	0	0	0	Male	19	*17/*17	intermediate
PGx_Sample1230185	acetylsalicylic acid	1	0	0	0	Female	46	*17/*17	intermediate
PGx_Sample1230186	acetylsalicylic acid	1	0	0	0	Female	43	*17/*17	intermediate
PGx_Sample1232285	acetylsalicylic acid	1	0	0	0	Male	68	*17/*17	intermediate
PGx_Sample1230899	acetylsalicylic acid	1	0	0	0	Male	69	*17/*17	intermediate
PGx_Sample1233883	acetylsalicylic acid	1	0	0	0	Female	59	*17/*17	intermediate
PGx_Sample1230298	acetylsalicylic acid	1	0	0	0	Female	23	*17/*17	intermediate
PGx_Sample1230101	acetylsalicylic acid	1	0	0	0	Female	69	*17/*17	intermediate
PGx_Sample1234226	acetylsalicylic acid	1	0	0	0	Female	37	*17/*17	intermediate
PGx_Sample1230812	acetylsalicylic acid	1	0	0	0	Male	41	*17/*17	intermediate
PGx_Sample1231792	acetylsalicylic acid	1	0	0	0	Female	35	*17/*17	intermediate
PGx_Sample1230942	acetylsalicylic acid	1	0	0	0	Male	87	*17/*17	intermediate
PGx_Sample1231982	acetylsalicylic acid	1	0	0	0	Male	37	*17/*17	intermediate
PGx_Sample1233347	acetylsalicylic acid	1	0	0	0	Male	30	*17/*17	intermediate
PGx_Sample1230769	acetylsalicylic acid	1	0	0	0	Female	69	*17/*17	intermediate
PGx_Sample1232379	acetylsalicylic acid	1	0	0	0	Male	22	*17/*17	intermediate
PGx_Sample1233398	acetylsalicylic acid	1	0	0	0	Female	82	*17/*17	intermediate
PGx_Sample1230609	acetylsalicylic acid	1	0	0	0	Male	57	*17/*17	intermediate
PGx_Sample1230176	acetylsalicylic acid	1	0	0	0	Female	35	*17/*17	intermediate
PGx_Sample1232661	acetylsalicylic acid	1	0	0	0	Female	25	*17/*17	intermediate
PGx_Sample1232596	acetylsalicylic acid	1	0	0	0	Male	50	*17/*17	intermediate
PGx_Sample1231921	acetylsalicylic acid	0	1	0	0	Male	38	*2	poor
PGx_Sample1230919	acetylsalicylic acid	0	1	0	0	Male	42	*2	poor
PGx_Sample1231295	acetylsalicylic acid	0	1	0	0	Male	20	*2	poor
PGx_Sample1230751	acetylsalicylic acid	0	1	0	0	Male	33	*2	poor
PGx_Sample1230462	acetylsalicylic acid	0	1	0	0	Female	62	*2	poor
PGx_Sample1230718	acetylsalicylic acid	0	1	0	0	Female	74	*2	poor
PGx_Sample1230292	acetylsalicylic acid	0	1	0	0	Female	66	*2	poor
PGx_Sample1231650	acetylsalicylic acid	0	1	0	0	Female	35	*2	poor
PGx_Sample1230104	acetylsalicylic acid	0	1	0	0	Female	53	*2	poor
PGx_Sample1231475	acetylsalicylic acid	0	1	0	0	Male	27	*2	poor
PGx_Sample1232628	acetylsalicylic acid	0	1	0	0	Female	47	*2	poor
PGx_Sample1231512	acetylsalicylic acid	0	1	0	0	Male	30	*2	poor
PGx_Sample1233857	acetylsalicylic acid	0	1	0	0	Male	48	*2	poor
PGx_Sample1231293	acetylsalicylic acid	0	1	0	0	Female	35	*2	poor
PGx_Sample1233415	acetylsalicylic acid	0	1	0	0	Female	83	*2	poor
PGx_Sample1232624	acetylsalicylic acid	0	1	0	0	Female	54	*2	poor
PGx_Sample1233519	acetylsalicylic acid	0	1	0	0	Female	36	*2	poor
PGx_Sample1233348	acetylsalicylic acid	0	1	0	0	Female	55	*2	poor
PGx_Sample1233404	acetylsalicylic acid	0	1	0	0	Male	23	*2	poor
PGx_Sample1233697	acetylsalicylic acid	0	1	0	0	Male	23	*2	poor
PGx_Sample1233349	acetylsalicylic acid	0	1	0	0	Female	61	*2	poor
PGx_Sample1233555	acetylsalicylic acid	0	1	0	0	Female	44	*2	poor
PGx_Sample1234209	acetylsalicylic acid	0	1	0	0	Male	44	*2	poor
PGx_Sample1232691	acetylsalicylic acid	1	0	0	0	Male	40	*2/*17	poor
PGx_Sample1232373	acetylsalicylic acid	1	0	0	0	Female	35	*2/*17	poor
PGx_Sample1230749	acetylsalicylic acid	0	0	1	0	Male	47	*2/*2	poor
PGx_Sample1230985	acetylsalicylic acid	0	0	1	0	Female	59	*2/*2	poor
PGx_Sample1230897	acetylsalicylic acid	0	0	1	0	Male	34	*2/*2	poor
PGx_Sample1230806	acetylsalicylic acid	0	0	1	0	Male	45	*2/*2	poor
PGx_Sample1232618	acetylsalicylic acid	0	0	1	0	Male	45	*2/*2	poor
PGx_Sample1231509	acetylsalicylic acid	0	0	1	0	Male	38	*2/*2	poor
PGx_Sample1233305	acetylsalicylic acid	0	0	1	0	Female	70	*2/*2	poor
PGx_Sample1230102	acetylsalicylic acid	0	1	0	0	Female	72	*4	unknown
PGx_Sample1231178	acetylsalicylic acid	0	1	0	0	Male	28	*4	unknown
PGx_Sample1234178	acetylsalicylic acid	0	1	0	0	Male	36	*4	unknown
PGx_Sample1233346	acetylsalicylic acid	0	1	0	0	Female	31	*4	unknown
PGx_Sample1230069	acetylsalicylic acid	0	1	0	0	Male	24	*4/*4	unknown
PGx_Sample1230486	acetylsalicylic acid	0	0	0	1	Male	63
PGx_Sample1230607	acetylsalicylic acid	1	0	0	0	Male	63
PGx_Sample1230319	acetylsalicylic acid	1	0	0	0	Female	46
PGx_Sample1234265	acetylsalicylic acid	1	0	0	0	Male	32
PGx_Sample1231978	acetylsalicylic acid	0	1	0	0	Male	66
PGx_Sample1234233	acetylsalicylic acid	1	0	0	0	Male	47
PGx_Sample1234190	acetylsalicylic acid	0	1	0	0	Female	42
PGx_Sample1230315	acetylsalicylic acid	1	0	0	0	Male	24
PGx_Sample1234266	acetylsalicylic acid	0	1	0	0	Male	45
PGx_Sample1234267	acetylsalicylic acid	1	0	0	0	Female	54
PGx_Sample1230321	acetylsalicylic acid	0	1	0	0	Female	81
PGx_Sample1234268	acetylsalicylic acid	1	0	0	0	Female	47
PGx_Sample1234269	acetylsalicylic acid	1	0	0	0	Male	48
PGx_Sample1231275	acetylsalicylic acid	0	1	0	0	Male	31
PGx_Sample1234263	acetylsalicylic acid	1	0	0	0	Female	44
PGx_Sample1230664	acetylsalicylic acid	0	1	0	0	Female	39
PGx_Sample1233552	acetylsalicylic acid	0	1	0	0	Female	47
PGx_Sample1233220	acetylsalicylic acid	1	0	0	0	Male	71
PGx_Sample1232696	acetylsalicylic acid	0	1	0	0	Male	64
PGx_Sample1230320	acetylsalicylic acid	0	1	0	0	Female	14
PGx_Sample1230446	acetylsalicylic acid	1	0	0	0	Female	76
PGx_Sample1232695	acetylsalicylic acid	1	0	0	0	Male	44
PGx_Sample1230448	acetylsalicylic acid	1	0	0	0	Female	45
PGx_Sample1230888	acetylsalicylic acid	1	0	0	0	Male	80
PGx_Sample1232694	acetylsalicylic acid	1	0	0	0	Male	28
PGx_Sample1232693	acetylsalicylic acid	0	1	0	0	Female	84
PGx_Sample1233360	acetylsalicylic acid	1	0	0	0	Male	62
PGx_Sample1233358	acetylsalicylic acid	1	0	0	0	Female	42
PGx_Sample1233359	acetylsalicylic acid	1	0	0	0	Female	37
PGx_Sample1233460	acetylsalicylic acid	1	0	0	0	Female	64
PGx_Sample1230973	acetylsalicylic acid	0	1	0	0	Male	77
PGx_Sample1232700	acetylsalicylic acid	0	1	0	0	Male	48
PGx_Sample1232699	acetylsalicylic acid	1	0	0	0	Female	68
PGx_Sample1231123	acetylsalicylic acid	1	0	0	0	Female	34
PGx_Sample1230887	acetylsalicylic acid	1	0	0	0	Male	51
PGx_Sample1233462	acetylsalicylic acid	1	0	0	0	Female	31
PGx_Sample1230924	acetylsalicylic acid	1	0	0	0	Male	40
PGx_Sample1230092	acetylsalicylic acid	1	0	0	0	Female	88
PGx_Sample1230889	acetylsalicylic acid	1	0	0	0	Male	46
PGx_Sample1233461	acetylsalicylic acid	0	0	1	0	Male	17
PGx_Sample1233361	acetylsalicylic acid	1	0	0	0	Male	50

## Sheet: CYP2D6 Analysis
Additional file 6: CYP2D6
sample	drug	success	warning	danger	not_found	sex	age	CYP2D6	CYP2D6_metabolizer		Alleles	Samples
PGx_Sample1230984	clozapine	0	0	1	0	Female	43				*1/*1	218	Extensive
PGx_Sample1230984	olanzapine	0	0	1	0	Female	43				*1/*10	4	intermediate
PGx_Sample1230984	amisulpride	1	0	0	0	Female	43				*1/*2	1	Extensive
PGx_Sample1230984	aripiprazole	1	0	0	0	Female	43				*1/*3	12	intermediate
PGx_Sample1230984	haloperidol	1	0	0	0	Female	43				*1/*4	2	Extensive
PGx_Sample1230984	paliperidone	1	0	0	0	Female	43				*1/*41	83	Extensive
PGx_Sample1230984	quetiapine	1	0	0	0	Female	43				*1/*6	5	intermediate
PGx_Sample1230984	risperidone	1	0	0	0	Female	43	*1/*1	Extensive		*1/*9	2	intermediate
PGx_Sample1230984	ziprasidone	1	0	0	0	Female	43				*10	19	intermediate
PGx_Sample1230984	amitriptyline	0	1	0	0	Female	43	*1/*1	Extensive		*3/*3	1	poor
PGx_Sample1230984	citalopram	0	1	0	0	Female	43				*3/*4	2	poor
PGx_Sample1230984	escitalopram	0	1	0	0	Female	43				*3/*41	3	intermediate
PGx_Sample1230984	fluoxetine	0	1	0	0	Female	43				*3/*9	2	intermediate
PGx_Sample1230984	sertraline	0	1	0	0	Female	43				*4	81	poor
PGx_Sample1230984	clomipramine	1	0	0	0	Female	43	*1/*1	Extensive		*4/*10	27	intermediate
PGx_Sample1230984	duloxetine	1	0	0	0	Female	43				*4/*4	26	poor
PGx_Sample1230984	fluvoxamine	1	0	0	0	Female	43	*1/*1	Extensive		*4/*41	2	intermediate
PGx_Sample1230984	mirtazapine	1	0	0	0	Female	43	*1/*1	Extensive		*41	1	Extensive
PGx_Sample1230984	paroxetine	1	0	0	0	Female	43	*1/*1	Extensive		*41/*41	8	Extensive
PGx_Sample1230984	venlafaxine	1	0	0	0	Female	43	*1/*1	Extensive		*10/*10	2	intermediate
PGx_Sample1230984	lamotrigine	0	1	0	0	Female	43				T	501
PGx_Sample1230984	carbamazepine	0	1	0	0	Female	43
PGx_Sample1230984	topiramate	1	0	0	0	Female	43
PGx_Sample1230984	valproic acid	1	0	0	0	Female	43				Metabolizing activity	Samples	Samples %	Tredici et al, 2018
PGx_Sample1230984	phenytoin	1	0	0	0	Female	43				Extensive	313	62.475	62
PGx_Sample1230984	acetylsalicylic acid	0	0	1	0	Female	43				intermediate	78	15.5689	18
PGx_Sample1230984	clobazam	0	1	0	0	Female	43				poor	110	21.9561	20
PGx_Sample1230984	diazepam	1	0	0	0	Female	43				T	501	100
PGx_Sample1230742	amisulpride	0	0	1	0	Male	84
PGx_Sample1230742	clozapine	0	0	1	0	Male	84
PGx_Sample1230742	olanzapine	0	0	1	0	Male	84
PGx_Sample1230742	quetiapine	0	0	1	0	Male	84
PGx_Sample1230742	risperidone	0	0	1	0	Male	84
PGx_Sample1230742	aripiprazole	1	0	0	0	Male	84
PGx_Sample1230742	haloperidol	1	0	0	0	Male	84
PGx_Sample1230742	paliperidone	1	0	0	0	Male	84
PGx_Sample1230742	ziprasidone	1	0	0	0	Male	84
PGx_Sample1230742	fluoxetine	0	1	0	0	Male	84
PGx_Sample1230742	mirtazapine	0	1	0	0	Male	84
PGx_Sample1230742	paroxetine	0	1	0	0	Male	84
PGx_Sample1230742	amitriptyline	1	0	0	0	Male	84	*1/*1	Extensive
PGx_Sample1230742	citalopram	1	0	0	0	Male	84
PGx_Sample1230742	clomipramine	1	0	0	0	Male	84	*1/*1	Extensive
PGx_Sample1230742	duloxetine	1	0	0	0	Male	84
PGx_Sample1230742	escitalopram	1	0	0	0	Male	84
PGx_Sample1230742	fluvoxamine	1	0	0	0	Male	84	*1/*41	Extensive
PGx_Sample1230742	sertraline	1	0	0	0	Male	84
PGx_Sample1230742	venlafaxine	1	0	0	0	Male	84	*1/*41	Extensive
PGx_Sample1230742	lamotrigine	0	1	0	0	Male	84
PGx_Sample1230742	valproic acid	0	1	0	0	Male	84
PGx_Sample1230742	carbamazepine	0	1	0	0	Male	84
PGx_Sample1230742	phenytoin	0	1	0	0	Male	84
PGx_Sample1230742	topiramate	1	0	0	0	Male	84
PGx_Sample1230742	acetylsalicylic acid	1	0	0	0	Male	84
PGx_Sample1230742	diazepam	1	0	0	0	Male	84
PGx_Sample1230742	clobazam	1	0	0	0	Male	84
PGx_Sample1231231	amisulpride	0	0	1	0	Female	51
PGx_Sample1231231	clozapine	0	0	1	0	Female	51
PGx_Sample1231231	olanzapine	0	0	1	0	Female	51
PGx_Sample1231231	quetiapine	0	0	1	0	Female	51
PGx_Sample1231231	aripiprazole	1	0	0	0	Female	51
PGx_Sample1231231	haloperidol	1	0	0	0	Female	51
PGx_Sample1231231	paliperidone	1	0	0	0	Female	51
PGx_Sample1231231	risperidone	1	0	0	0	Female	51	*1/*1	Extensive
PGx_Sample1231231	ziprasidone	1	0	0	0	Female	51
PGx_Sample1231231	sertraline	0	1	0	0	Female	51
PGx_Sample1231231	amitriptyline	1	0	0	0	Female	51	*1/*1	Extensive
PGx_Sample1231231	citalopram	1	0	0	0	Female	51
PGx_Sample1231231	clomipramine	1	0	0	0	Female	51	*1/*1	Extensive
PGx_Sample1231231	duloxetine	1	0	0	0	Female	51
PGx_Sample1231231	escitalopram	1	0	0	0	Female	51
PGx_Sample1231231	fluoxetine	1	0	0	0	Female	51
PGx_Sample1231231	fluvoxamine	1	0	0	0	Female	51	*1/*1	Extensive
PGx_Sample1231231	mirtazapine	1	0	0	0	Female	51	*1/*1	Extensive
PGx_Sample1231231	paroxetine	1	0	0	0	Female	51	*1/*1	Extensive
PGx_Sample1231231	venlafaxine	1	0	0	0	Female	51	*1/*1	Extensive
PGx_Sample1231231	lamotrigine	0	1	0	0	Female	51
PGx_Sample1231231	valproic acid	0	1	0	0	Female	51
PGx_Sample1231231	carbamazepine	0	1	0	0	Female	51
PGx_Sample1231231	phenytoin	0	1	0	0	Female	51
PGx_Sample1231231	topiramate	1	0	0	0	Female	51
PGx_Sample1231231	acetylsalicylic acid	1	0	0	0	Female	51
PGx_Sample1231231	diazepam	1	0	0	0	Female	51
PGx_Sample1231231	clobazam	1	0	0	0	Female	51
PGx_Sample1230451	clozapine	0	0	1	0	Female	30
PGx_Sample1230451	olanzapine	0	0	1	0	Female	30
PGx_Sample1230451	amisulpride	1	0	0	0	Female	30
PGx_Sample1230451	aripiprazole	1	0	0	0	Female	30
PGx_Sample1230451	haloperidol	1	0	0	0	Female	30
PGx_Sample1230451	paliperidone	1	0	0	0	Female	30
PGx_Sample1230451	quetiapine	1	0	0	0	Female	30
PGx_Sample1230451	risperidone	1	0	0	0	Female	30	*1/*1	Extensive
PGx_Sample1230451	ziprasidone	1	0	0	0	Female	30
PGx_Sample1230451	amitriptyline	0	1	0	0	Female	30	*1/*2	unknown
PGx_Sample1230451	citalopram	0	1	0	0	Female	30
PGx_Sample1230451	escitalopram	0	1	0	0	Female	30
PGx_Sample1230451	fluoxetine	0	1	0	0	Female	30
PGx_Sample1230451	sertraline	0	1	0	0	Female	30
PGx_Sample1230451	clomipramine	1	0	0	0	Female	30	*1/*2	unknown
PGx_Sample1230451	duloxetine	1	0	0	0	Female	30
PGx_Sample1230451	fluvoxamine	1	0	0	0	Female	30	*1/*1	Extensive
PGx_Sample1230451	mirtazapine	1	0	0	0	Female	30	*1/*1	Extensive
PGx_Sample1230451	paroxetine	1	0	0	0	Female	30	*1/*1	Extensive
PGx_Sample1230451	venlafaxine	1	0	0	0	Female	30	*1/*1	Extensive
PGx_Sample1230451	lamotrigine	0	1	0	0	Female	30
PGx_Sample1230451	topiramate	0	1	0	0	Female	30
PGx_Sample1230451	valproic acid	0	1	0	0	Female	30
PGx_Sample1230451	carbamazepine	0	1	0	0	Female	30
PGx_Sample1230451	phenytoin	0	1	0	0	Female	30
PGx_Sample1230451	acetylsalicylic acid	0	1	0	0	Female	30
PGx_Sample1230451	clobazam	0	1	0	0	Female	30
PGx_Sample1230451	diazepam	1	0	0	0	Female	30
PGx_Sample1230191	clozapine	0	0	1	0	Female	12
PGx_Sample1230191	olanzapine	0	0	1	0	Female	12
PGx_Sample1230191	amisulpride	1	0	0	0	Female	12
PGx_Sample1230191	aripiprazole	1	0	0	0	Female	12
PGx_Sample1230191	haloperidol	1	0	0	0	Female	12
PGx_Sample1230191	paliperidone	1	0	0	0	Female	12
PGx_Sample1230191	quetiapine	1	0	0	0	Female	12
PGx_Sample1230191	risperidone	1	0	0	0	Female	12	*1/*1	Extensive
PGx_Sample1230191	ziprasidone	1	0	0	0	Female	12
PGx_Sample1230191	fluoxetine	0	1	0	0	Female	12
PGx_Sample1230191	citalopram	0	1	0	0	Female	12
PGx_Sample1230191	escitalopram	0	1	0	0	Female	12
PGx_Sample1230191	mirtazapine	0	1	0	0	Female	12	*1/*1	Extensive
PGx_Sample1230191	paroxetine	0	1	0	0	Female	12	*1/*1	Extensive
PGx_Sample1230191	sertraline	0	1	0	0	Female	12
PGx_Sample1230191	venlafaxine	0	1	0	0	Female	12	*1/*1	Extensive
PGx_Sample1230191	amitriptyline	1	0	0	0	Female	12	*1/*1	Extensive
PGx_Sample1230191	clomipramine	1	0	0	0	Female	12	*1/*1	Extensive
PGx_Sample1230191	duloxetine	1	0	0	0	Female	12
PGx_Sample1230191	fluvoxamine	1	0	0	0	Female	12	*1/*1	Extensive
PGx_Sample1230191	lamotrigine	0	1	0	0	Female	12
PGx_Sample1230191	valproic acid	0	1	0	0	Female	12
PGx_Sample1230191	carbamazepine	0	1	0	0	Female	12
PGx_Sample1230191	phenytoin	0	1	0	0	Female	12
PGx_Sample1230191	topiramate	1	0	0	0	Female	12
PGx_Sample1230191	acetylsalicylic acid	1	0	0	0	Female	12
PGx_Sample1230191	diazepam	1	0	0	0	Female	12
PGx_Sample1230191	clobazam	1	0	0	0	Female	12
PGx_Sample1230190	clozapine	0	0	1	0	Male	71
PGx_Sample1230190	olanzapine	0	0	1	0	Male	71
PGx_Sample1230190	amisulpride	1	0	0	0	Male	71
PGx_Sample1230190	aripiprazole	1	0	0	0	Male	71
PGx_Sample1230190	haloperidol	1	0	0	0	Male	71
PGx_Sample1230190	paliperidone	1	0	0	0	Male	71
PGx_Sample1230190	quetiapine	1	0	0	0	Male	71
PGx_Sample1230190	risperidone	1	0	0	0	Male	71
PGx_Sample1230190	ziprasidone	1	0	0	0	Male	71
PGx_Sample1230190	fluoxetine	0	1	0	0	Male	71
PGx_Sample1230190	mirtazapine	0	1	0	0	Male	71
PGx_Sample1230190	paroxetine	0	1	0	0	Male	71
PGx_Sample1230190	amitriptyline	1	0	0	0	Male	71	*1/*1	Extensive
PGx_Sample1230190	citalopram	1	0	0	0	Male	71
PGx_Sample1230190	clomipramine	1	0	0	0	Male	71	*1/*1	Extensive
PGx_Sample1230190	duloxetine	1	0	0	0	Male	71
PGx_Sample1230190	escitalopram	1	0	0	0	Male	71
PGx_Sample1230190	fluvoxamine	1	0	0	0	Male	71	*1/*41	Extensive
PGx_Sample1230190	sertraline	1	0	0	0	Male	71
PGx_Sample1230190	venlafaxine	1	0	0	0	Male	71	*1/*41	Extensive
PGx_Sample1230190	lamotrigine	0	1	0	0	Male	71
PGx_Sample1230190	topiramate	0	1	0	0	Male	71
PGx_Sample1230190	carbamazepine	0	1	0	0	Male	71
PGx_Sample1230190	valproic acid	1	0	0	0	Male	71
PGx_Sample1230190	phenytoin	1	0	0	0	Male	71
PGx_Sample1230190	acetylsalicylic acid	1	0	0	0	Male	71
PGx_Sample1230190	diazepam	1	0	0	0	Male	71
PGx_Sample1230190	clobazam	1	0	0	0	Male	71
PGx_Sample1230151	clozapine	0	0	1	0	Female	62
PGx_Sample1230151	olanzapine	0	0	1	0	Female	62
PGx_Sample1230151	amisulpride	1	0	0	0	Female	62
PGx_Sample1230151	aripiprazole	1	0	0	0	Female	62
PGx_Sample1230151	haloperidol	1	0	0	0	Female	62
PGx_Sample1230151	paliperidone	1	0	0	0	Female	62
PGx_Sample1230151	quetiapine	1	0	0	0	Female	62
PGx_Sample1230151	risperidone	1	0	0	0	Female	62	*4/*4	poor
PGx_Sample1230151	ziprasidone	1	0	0	0	Female	62
PGx_Sample1230151	amitriptyline	0	0	1	0	Female	62	*1/*17	unknown
PGx_Sample1230151	clomipramine	0	0	1	0	Female	62	*1/*17	unknown
PGx_Sample1230151	citalopram	0	1	0	0	Female	62
PGx_Sample1230151	escitalopram	0	1	0	0	Female	62
PGx_Sample1230151	fluoxetine	0	1	0	0	Female	62
PGx_Sample1230151	fluvoxamine	0	1	0	0	Female	62	*4/*4	poor
PGx_Sample1230151	mirtazapine	0	1	0	0	Female	62	*4/*4	poor
PGx_Sample1230151	paroxetine	0	1	0	0	Female	62	*4/*4	poor
PGx_Sample1230151	venlafaxine	0	1	0	0	Female	62	*4/*4	poor
PGx_Sample1230151	duloxetine	1	0	0	0	Female	62
PGx_Sample1230151	sertraline	1	0	0	0	Female	62
PGx_Sample1230151	lamotrigine	0	1	0	0	Female	62
PGx_Sample1230151	carbamazepine	0	1	0	0	Female	62
PGx_Sample1230151	topiramate	1	0	0	0	Female	62
PGx_Sample1230151	valproic acid	1	0	0	0	Female	62
PGx_Sample1230151	phenytoin	1	0	0	0	Female	62
PGx_Sample1230151	diazepam	0	1	0	0	Female	62
PGx_Sample1230151	clobazam	0	1	0	0	Female	62
PGx_Sample1230151	acetylsalicylic acid	1	0	0	0	Female	62
PGx_Sample1230150	clozapine	0	0	1	0	Male	68
PGx_Sample1230150	olanzapine	0	0	1	0	Male	68
PGx_Sample1230150	amisulpride	0	1	0	0	Male	68
PGx_Sample1230150	aripiprazole	1	0	0	0	Male	68
PGx_Sample1230150	haloperidol	1	0	0	0	Male	68
PGx_Sample1230150	paliperidone	1	0	0	0	Male	68
PGx_Sample1230150	quetiapine	1	0	0	0	Male	68
PGx_Sample1230150	risperidone	1	0	0	0	Male	68	*1/*1	Extensive
PGx_Sample1230150	ziprasidone	1	0	0	0	Male	68
PGx_Sample1230150	amitriptyline	0	1	0	0	Male	68	*1/*1	Extensive
PGx_Sample1230150	citalopram	0	1	0	0	Male	68
PGx_Sample1230150	escitalopram	0	1	0	0	Male	68
PGx_Sample1230150	fluoxetine	0	1	0	0	Male	68
PGx_Sample1230150	sertraline	0	1	0	0	Male	68
PGx_Sample1230150	clomipramine	1	0	0	0	Male	68	*1/*1	Extensive
PGx_Sample1230150	duloxetine	1	0	0	0	Male	68
PGx_Sample1230150	fluvoxamine	1	0	0	0	Male	68	*1/*1	Extensive
PGx_Sample1230150	mirtazapine	1	0	0	0	Male	68	*1/*1	Extensive
PGx_Sample1230150	paroxetine	1	0	0	0	Male	68	*1/*1	Extensive
PGx_Sample1230150	venlafaxine	1	0	0	0	Male	68	*1/*1	Extensive
PGx_Sample1230150	lamotrigine	0	1	0	0	Male	68
PGx_Sample1230150	carbamazepine	0	1	0	0	Male	68
PGx_Sample1230150	topiramate	1	0	0	0	Male	68
PGx_Sample1230150	valproic acid	1	0	0	0	Male	68
PGx_Sample1230150	phenytoin	1	0	0	0	Male	68
PGx_Sample1230150	acetylsalicylic acid	0	0	1	0	Male	68
PGx_Sample1230150	clobazam	0	1	0	0	Male	68
PGx_Sample1230150	diazepam	1	0	0	0	Male	68
PGx_Sample1230180	clozapine	0	0	1	0	Female	68
PGx_Sample1230180	olanzapine	0	0	1	0	Female	68
PGx_Sample1230180	amisulpride	1	0	0	0	Female	68
PGx_Sample1230180	aripiprazole	1	0	0	0	Female	68
PGx_Sample1230180	haloperidol	1	0	0	0	Female	68
PGx_Sample1230180	paliperidone	1	0	0	0	Female	68
PGx_Sample1230180	quetiapine	1	0	0	0	Female	68
PGx_Sample1230180	risperidone	1	0	0	0	Female	68	*4	unknown
PGx_Sample1230180	ziprasidone	1	0	0	0	Female	68
PGx_Sample1230180	clomipramine	0	0	1	0	Female	68	*1/*1	Extensive
PGx_Sample1230180	amitriptyline	0	1	0	0	Female	68	*1/*1	Extensive
PGx_Sample1230180	duloxetine	0	1	0	0	Female	68
PGx_Sample1230180	fluoxetine	0	1	0	0	Female	68
PGx_Sample1230180	fluvoxamine	0	1	0	0	Female	68	*4	unknown
PGx_Sample1230180	mirtazapine	0	1	0	0	Female	68	*4	unknown
PGx_Sample1230180	paroxetine	0	1	0	0	Female	68	*4	unknown
PGx_Sample1230180	venlafaxine	0	1	0	0	Female	68	*4	unknown
PGx_Sample1230180	citalopram	1	0	0	0	Female	68
PGx_Sample1230180	escitalopram	1	0	0	0	Female	68
PGx_Sample1230180	sertraline	1	0	0	0	Female	68
PGx_Sample1230180	valproic acid	0	0	1	0	Female	68
PGx_Sample1230180	lamotrigine	0	1	0	0	Female	68
PGx_Sample1230180	topiramate	0	1	0	0	Female	68
PGx_Sample1230180	carbamazepine	0	1	0	0	Female	68
PGx_Sample1230180	phenytoin	0	1	0	0	Female	68
PGx_Sample1230180	acetylsalicylic acid	1	0	0	0	Female	68
PGx_Sample1230180	diazepam	1	0	0	0	Female	68
PGx_Sample1230180	clobazam	1	0	0	0	Female	68
PGx_Sample1231645	amisulpride	0	0	1	0	Female	34
PGx_Sample1231645	clozapine	0	0	1	0	Female	34
PGx_Sample1231645	olanzapine	0	0	1	0	Female	34
PGx_Sample1231645	quetiapine	0	0	1	0	Female	34
PGx_Sample1231645	risperidone	0	1	0	0	Female	34	*3	unknown
PGx_Sample1231645	aripiprazole	1	0	0	0	Female	34
PGx_Sample1231645	haloperidol	1	0	0	0	Female	34
PGx_Sample1231645	paliperidone	1	0	0	0	Female	34
PGx_Sample1231645	ziprasidone	1	0	0	0	Female	34
PGx_Sample1231645	amitriptyline	0	1	0	0	Female	34	*1/*1	Extensive
PGx_Sample1231645	clomipramine	0	1	0	0	Female	34	*1/*1	Extensive
PGx_Sample1231645	fluoxetine	0	1	0	0	Female	34
PGx_Sample1231645	citalopram	1	0	0	0	Female	34
PGx_Sample1231645	duloxetine	1	0	0	0	Female	34
PGx_Sample1231645	escitalopram	1	0	0	0	Female	34
PGx_Sample1231645	fluvoxamine	1	0	0	0	Female	34	*1/*3	unknown
PGx_Sample1231645	mirtazapine	1	0	0	0	Female	34	*1/*3	unknown
PGx_Sample1231645	paroxetine	1	0	0	0	Female	34	*1/*3	unknown
PGx_Sample1231645	sertraline	1	0	0	0	Female	34
PGx_Sample1231645	venlafaxine	1	0	0	0	Female	34	*1/*3	unknown
PGx_Sample1231645	lamotrigine	0	1	0	0	Female	34
PGx_Sample1231645	topiramate	0	1	0	0	Female	34
PGx_Sample1231645	carbamazepine	0	1	0	0	Female	34
PGx_Sample1231645	valproic acid	1	0	0	0	Female	34
PGx_Sample1231645	phenytoin	1	0	0	0	Female	34
PGx_Sample1231645	acetylsalicylic acid	1	0	0	0	Female	34
PGx_Sample1231645	diazepam	1	0	0	0	Female	34
PGx_Sample1231645	clobazam	1	0	0	0	Female	34
PGx_Sample1230738	clozapine	0	1	0	0	Female	83
PGx_Sample1230738	olanzapine	0	1	0	0	Female	83
PGx_Sample1230738	amisulpride	1	0	0	0	Female	83
PGx_Sample1230738	aripiprazole	1	0	0	0	Female	83
PGx_Sample1230738	haloperidol	1	0	0	0	Female	83
PGx_Sample1230738	paliperidone	1	0	0	0	Female	83
PGx_Sample1230738	quetiapine	1	0	0	0	Female	83
PGx_Sample1230738	risperidone	1	0	0	0	Female	83	*1/*1	Extensive
PGx_Sample1230738	ziprasidone	1	0	0	0	Female	83
PGx_Sample1230738	amitriptyline	0	0	1	0	Female	83	*1/*17	unknown
PGx_Sample1230738	citalopram	0	1	0	0	Female	83
PGx_Sample1230738	escitalopram	0	1	0	0	Female	83
PGx_Sample1230738	fluoxetine	0	1	0	0	Female	83
PGx_Sample1230738	clomipramine	1	0	0	0	Female	83	*1/*17	unknown
PGx_Sample1230738	duloxetine	1	0	0	0	Female	83
PGx_Sample1230738	fluvoxamine	1	0	0	0	Female	83	*1/*1	Extensive
PGx_Sample1230738	mirtazapine	1	0	0	0	Female	83	*1/*1	Extensive
PGx_Sample1230738	paroxetine	1	0	0	0	Female	83	*1/*1	Extensive
PGx_Sample1230738	sertraline	1	0	0	0	Female	83
PGx_Sample1230738	venlafaxine	1	0	0	0	Female	83	*1/*1	Extensive
PGx_Sample1230738	lamotrigine	0	1	0	0	Female	83
PGx_Sample1230738	valproic acid	0	1	0	0	Female	83
PGx_Sample1230738	carbamazepine	0	1	0	0	Female	83
PGx_Sample1230738	phenytoin	0	1	0	0	Female	83
PGx_Sample1230738	topiramate	1	0	0	0	Female	83
PGx_Sample1230738	diazepam	0	1	0	0	Female	83
PGx_Sample1230738	clobazam	0	1	0	0	Female	83
PGx_Sample1230738	acetylsalicylic acid	1	0	0	0	Female	83
PGx_Sample1231300	clozapine	0	0	1	0	Male	46
PGx_Sample1231300	olanzapine	0	0	1	0	Male	46
PGx_Sample1231300	aripiprazole	0	1	0	0	Male	46
PGx_Sample1231300	risperidone	0	1	0	0	Male	46	*4	unknown
PGx_Sample1231300	haloperidol	0	1	0	0	Male	46
PGx_Sample1231300	paliperidone	0	1	0	0	Male	46
PGx_Sample1231300	ziprasidone	0	1	0	0	Male	46
PGx_Sample1231300	amisulpride	1	0	0	0	Male	46
PGx_Sample1231300	quetiapine	1	0	0	0	Male	46
PGx_Sample1231300	amitriptyline	0	0	1	0	Male	46	*1/*17	unknown
PGx_Sample1231300	clomipramine	0	0	1	0	Male	46	*1/*17	unknown
PGx_Sample1231300	citalopram	0	1	0	0	Male	46
PGx_Sample1231300	escitalopram	0	1	0	0	Male	46
PGx_Sample1231300	fluoxetine	0	1	0	0	Male	46
PGx_Sample1231300	paroxetine	0	1	0	0	Male	46	*1/*4	Extensive
PGx_Sample1231300	duloxetine	1	0	0	0	Male	46
PGx_Sample1231300	fluvoxamine	1	0	0	0	Male	46	*1/*4	Extensive
PGx_Sample1231300	mirtazapine	1	0	0	0	Male	46	*1/*4	Extensive
PGx_Sample1231300	sertraline	1	0	0	0	Male	46
PGx_Sample1231300	venlafaxine	1	0	0	0	Male	46	*1/*4	Extensive
PGx_Sample1231300	lamotrigine	0	1	0	0	Male	46
PGx_Sample1231300	carbamazepine	0	1	0	0	Male	46
PGx_Sample1231300	topiramate	1	0	0	0	Male	46
PGx_Sample1231300	valproic acid	1	0	0	0	Male	46
PGx_Sample1231300	phenytoin	1	0	0	0	Male	46
PGx_Sample1231300	diazepam	0	1	0	0	Male	46
PGx_Sample1231300	clobazam	0	1	0	0	Male	46
PGx_Sample1231300	acetylsalicylic acid	1	0	0	0	Male	46
PGx_Sample1230102	amisulpride	0	0	1	0	Female	72
PGx_Sample1230102	clozapine	0	0	1	0	Female	72
PGx_Sample1230102	olanzapine	0	0	1	0	Female	72
PGx_Sample1230102	quetiapine	0	0	1	0	Female	72
PGx_Sample1230102	risperidone	0	1	0	0	Female	72	*10	unknown
PGx_Sample1230102	aripiprazole	1	0	0	0	Female	72
PGx_Sample1230102	haloperidol	1	0	0	0	Female	72
PGx_Sample1230102	paliperidone	1	0	0	0	Female	72
PGx_Sample1230102	ziprasidone	1	0	0	0	Female	72
PGx_Sample1230102	citalopram	0	0	1	0	Female	72
PGx_Sample1230102	amitriptyline	0	1	0	0	Female	72	*1/*10	unknown
PGx_Sample1230102	clomipramine	0	1	0	0	Female	72
PGx_Sample1230102	escitalopram	0	1	0	0	Female	72
PGx_Sample1230102	fluvoxamine	0	1	0	0	Female	72	*1/*10	unknown
PGx_Sample1230102	paroxetine	0	1	0	0	Female	72	*1/*10	unknown
PGx_Sample1230102	sertraline	0	1	0	0	Female	72
PGx_Sample1230102	duloxetine	1	0	0	0	Female	72
PGx_Sample1230102	fluoxetine	1	0	0	0	Female	72
PGx_Sample1230102	mirtazapine	1	0	0	0	Female	72
PGx_Sample1230102	venlafaxine	1	0	0	0	Female	72	*1/*10	unknown
PGx_Sample1230102	lamotrigine	0	1	0	0	Female	72
PGx_Sample1230102	carbamazepine	0	1	0	0	Female	72
PGx_Sample1230102	topiramate	1	0	0	0	Female	72
PGx_Sample1230102	valproic acid	1	0	0	0	Female	72
PGx_Sample1230102	phenytoin	1	0	0	0	Female	72
PGx_Sample1230102	acetylsalicylic acid	0	1	0	0	Female	72
PGx_Sample1230102	diazepam	0	1	0	0	Female	72
PGx_Sample1230102	clobazam	0	1	0	0	Female	72
PGx_Sample1230220	aripiprazole	0	1	0	0	Male	76
PGx_Sample1230220	clozapine	0	1	0	0	Male	76
PGx_Sample1230220	haloperidol	0	1	0	0	Male	76
PGx_Sample1230220	olanzapine	0	1	0	0	Male	76
PGx_Sample1230220	paliperidone	0	1	0	0	Male	76
PGx_Sample1230220	ziprasidone	0	1	0	0	Male	76
PGx_Sample1230220	amisulpride	1	0	0	0	Male	76
PGx_Sample1230220	quetiapine	1	0	0	0	Male	76
PGx_Sample1230220	risperidone	1	0	0	0	Male	76	*4	unknown
PGx_Sample1230220	clomipramine	0	0	1	0	Male	76	*1/*1	Extensive
PGx_Sample1230220	amitriptyline	0	1	0	0	Male	76	*1/*1	Extensive
PGx_Sample1230220	duloxetine	0	1	0	0	Male	76
PGx_Sample1230220	fluoxetine	0	1	0	0	Male	76
PGx_Sample1230220	fluvoxamine	0	1	0	0	Male	76	*4	unknown
PGx_Sample1230220	mirtazapine	0	1	0	0	Male	76	*4	unknown
PGx_Sample1230220	paroxetine	0	1	0	0	Male	76	*4	unknown
PGx_Sample1230220	venlafaxine	0	1	0	0	Male	76	*4	unknown
PGx_Sample1230220	citalopram	1	0	0	0	Male	76
PGx_Sample1230220	escitalopram	1	0	0	0	Male	76
PGx_Sample1230220	sertraline	1	0	0	0	Male	76
PGx_Sample1230220	lamotrigine	0	1	0	0	Male	76
PGx_Sample1230220	valproic acid	0	1	0	0	Male	76
PGx_Sample1230220	carbamazepine	0	1	0	0	Male	76
PGx_Sample1230220	phenytoin	0	1	0	0	Male	76
PGx_Sample1230220	topiramate	1	0	0	0	Male	76
PGx_Sample1230220	acetylsalicylic acid	1	0	0	0	Male	76
PGx_Sample1230220	diazepam	1	0	0	0	Male	76
PGx_Sample1230220	clobazam	1	0	0	0	Male	76
PGx_Sample1230260	clozapine	0	0	1	0	Male	46
PGx_Sample1230260	olanzapine	0	0	1	0	Male	46
PGx_Sample1230260	risperidone	0	0	1	0	Male	46	*10	unknown
PGx_Sample1230260	amisulpride	1	0	0	0	Male	46
PGx_Sample1230260	aripiprazole	1	0	0	0	Male	46
PGx_Sample1230260	haloperidol	1	0	0	0	Male	46
PGx_Sample1230260	paliperidone	1	0	0	0	Male	46
PGx_Sample1230260	quetiapine	1	0	0	0	Male	46
PGx_Sample1230260	ziprasidone	1	0	0	0	Male	46
PGx_Sample1230260	amitriptyline	0	1	0	0	Male	46	*1/*10	unknown
PGx_Sample1230260	citalopram	0	1	0	0	Male	46
PGx_Sample1230260	clomipramine	0	1	0	0	Male	46
PGx_Sample1230260	escitalopram	0	1	0	0	Male	46
PGx_Sample1230260	fluoxetine	0	1	0	0	Male	46
PGx_Sample1230260	fluvoxamine	0	1	0	0	Male	46	*1/*10	unknown
PGx_Sample1230260	mirtazapine	0	1	0	0	Male	46
PGx_Sample1230260	paroxetine	0	1	0	0	Male	46	*1/*10	unknown
PGx_Sample1230260	sertraline	0	1	0	0	Male	46
PGx_Sample1230260	duloxetine	1	0	0	0	Male	46
PGx_Sample1230260	venlafaxine	1	0	0	0	Male	46	*1/*10	unknown
PGx_Sample1230260	lamotrigine	0	1	0	0	Male	46
PGx_Sample1230260	topiramate	0	1	0	0	Male	46
PGx_Sample1230260	valproic acid	0	1	0	0	Male	46
PGx_Sample1230260	carbamazepine	0	1	0	0	Male	46
PGx_Sample1230260	phenytoin	0	1	0	0	Male	46
PGx_Sample1230260	acetylsalicylic acid	0	0	1	0	Male	46
PGx_Sample1230260	clobazam	0	1	0	0	Male	46
PGx_Sample1230260	diazepam	1	0	0	0	Male	46
PGx_Sample1230522	clozapine	0	0	1	0	Female	61
PGx_Sample1230522	olanzapine	0	0	1	0	Female	61
PGx_Sample1230522	amisulpride	1	0	0	0	Female	61
PGx_Sample1230522	aripiprazole	1	0	0	0	Female	61
PGx_Sample1230522	haloperidol	1	0	0	0	Female	61
PGx_Sample1230522	paliperidone	1	0	0	0	Female	61
PGx_Sample1230522	quetiapine	1	0	0	0	Female	61
PGx_Sample1230522	risperidone	1	0	0	0	Female	61	*1/*1	Extensive
PGx_Sample1230522	ziprasidone	1	0	0	0	Female	61
PGx_Sample1230522	amitriptyline	0	0	1	0	Female	61	*1/*17	unknown
PGx_Sample1230522	citalopram	0	1	0	0	Female	61
PGx_Sample1230522	duloxetine	0	1	0	0	Female	61
PGx_Sample1230522	escitalopram	0	1	0	0	Female	61
PGx_Sample1230522	fluoxetine	0	1	0	0	Female	61
PGx_Sample1230522	clomipramine	1	0	0	0	Female	61	*1/*17	unknown
PGx_Sample1230522	fluvoxamine	1	0	0	0	Female	61	*1/*1	Extensive
PGx_Sample1230522	mirtazapine	1	0	0	0	Female	61	*1/*1	Extensive
PGx_Sample1230522	paroxetine	1	0	0	0	Female	61	*1/*1	Extensive
PGx_Sample1230522	sertraline	1	0	0	0	Female	61
PGx_Sample1230522	venlafaxine	1	0	0	0	Female	61	*1/*1	Extensive
PGx_Sample1230522	lamotrigine	0	1	0	0	Female	61
PGx_Sample1230522	topiramate	0	1	0	0	Female	61
PGx_Sample1230522	carbamazepine	0	1	0	0	Female	61
PGx_Sample1230522	valproic acid	1	0	0	0	Female	61
PGx_Sample1230522	phenytoin	1	0	0	0	Female	61
PGx_Sample1230522	diazepam	0	1	0	0	Female	61
PGx_Sample1230522	clobazam	0	1	0	0	Female	61
PGx_Sample1230522	acetylsalicylic acid	1	0	0	0	Female	61
PGx_Sample1230487	clozapine	0	0	1	0	Female	72
PGx_Sample1230487	olanzapine	0	0	1	0	Female	72
PGx_Sample1230487	amisulpride	1	0	0	0	Female	72
PGx_Sample1230487	aripiprazole	1	0	0	0	Female	72
PGx_Sample1230487	haloperidol	1	0	0	0	Female	72
PGx_Sample1230487	paliperidone	1	0	0	0	Female	72
PGx_Sample1230487	quetiapine	1	0	0	0	Female	72
PGx_Sample1230487	risperidone	1	0	0	0	Female	72	*1/*1	Extensive
PGx_Sample1230487	ziprasidone	1	0	0	0	Female	72
PGx_Sample1230487	duloxetine	0	1	0	0	Female	72
PGx_Sample1230487	fluoxetine	0	1	0	0	Female	72
PGx_Sample1230487	citalopram	0	1	0	0	Female	72
PGx_Sample1230487	escitalopram	0	1	0	0	Female	72
PGx_Sample1230487	mirtazapine	0	1	0	0	Female	72	*1/*1	Extensive
PGx_Sample1230487	paroxetine	0	1	0	0	Female	72	*1/*1	Extensive
PGx_Sample1230487	sertraline	0	1	0	0	Female	72
PGx_Sample1230487	venlafaxine	0	1	0	0	Female	72	*1/*1	Extensive
PGx_Sample1230487	amitriptyline	1	0	0	0	Female	72	*1/*1	Extensive
PGx_Sample1230487	clomipramine	1	0	0	0	Female	72	*1/*1	Extensive
PGx_Sample1230487	fluvoxamine	1	0	0	0	Female	72	*1/*1	Extensive
PGx_Sample1230487	lamotrigine	0	1	0	0	Female	72
PGx_Sample1230487	topiramate	0	1	0	0	Female	72
PGx_Sample1230487	valproic acid	0	1	0	0	Female	72
PGx_Sample1230487	carbamazepine	0	1	0	0	Female	72
PGx_Sample1230487	phenytoin	0	1	0	0	Female	72
PGx_Sample1230487	acetylsalicylic acid	1	0	0	0	Female	72
PGx_Sample1230487	diazepam	1	0	0	0	Female	72
PGx_Sample1230487	clobazam	1	0	0	0	Female	72
PGx_Sample1230490	clozapine	0	1	0	0	Female	61
PGx_Sample1230490	olanzapine	0	1	0	0	Female	61
PGx_Sample1230490	risperidone	0	1	0	0	Female	61	*3	unknown
PGx_Sample1230490	amisulpride	1	0	0	0	Female	61
PGx_Sample1230490	aripiprazole	1	0	0	0	Female	61
PGx_Sample1230490	haloperidol	1	0	0	0	Female	61
PGx_Sample1230490	paliperidone	1	0	0	0	Female	61
PGx_Sample1230490	quetiapine	1	0	0	0	Female	61
PGx_Sample1230490	ziprasidone	1	0	0	0	Female	61
PGx_Sample1230490	amitriptyline	0	0	1	0	Female	61	*1/*17	unknown
PGx_Sample1230490	citalopram	0	1	0	0	Female	61
PGx_Sample1230490	clomipramine	0	1	0	0	Female	61	*1/*17	unknown
PGx_Sample1230490	escitalopram	0	1	0	0	Female	61
PGx_Sample1230490	fluoxetine	0	1	0	0	Female	61
PGx_Sample1230490	duloxetine	1	0	0	0	Female	61
PGx_Sample1230490	fluvoxamine	1	0	0	0	Female	61	*1/*3	unknown
PGx_Sample1230490	mirtazapine	1	0	0	0	Female	61	*1/*3	unknown
PGx_Sample1230490	paroxetine	1	0	0	0	Female	61	*1/*3	unknown
PGx_Sample1230490	sertraline	1	0	0	0	Female	61
PGx_Sample1230490	venlafaxine	1	0	0	0	Female	61	*1/*3	unknown
PGx_Sample1230490	lamotrigine	0	1	0	0	Female	61
PGx_Sample1230490	carbamazepine	0	1	0	0	Female	61
PGx_Sample1230490	topiramate	1	0	0	0	Female	61
PGx_Sample1230490	valproic acid	1	0	0	0	Female	61
PGx_Sample1230490	phenytoin	1	0	0	0	Female	61
PGx_Sample1230490	diazepam	0	1	0	0	Female	61
PGx_Sample1230490	clobazam	0	1	0	0	Female	61
PGx_Sample1230490	acetylsalicylic acid	1	0	0	0	Female	61
PGx_Sample1230489	amisulpride	0	0	1	0	Female	29
PGx_Sample1230489	clozapine	0	0	1	0	Female	29
PGx_Sample1230489	olanzapine	0	0	1	0	Female	29
PGx_Sample1230489	quetiapine	0	0	1	0	Female	29
PGx_Sample1230489	risperidone	0	0	1	0	Female	29
PGx_Sample1230489	aripiprazole	1	0	0	0	Female	29
PGx_Sample1230489	haloperidol	1	0	0	0	Female	29
PGx_Sample1230489	paliperidone	1	0	0	0	Female	29
PGx_Sample1230489	ziprasidone	1	0	0	0	Female	29
PGx_Sample1230489	amitriptyline	0	1	0	0	Female	29	*1/*2	unknown
PGx_Sample1230489	citalopram	0	1	0	0	Female	29
PGx_Sample1230489	escitalopram	0	1	0	0	Female	29
PGx_Sample1230489	fluoxetine	0	1	0	0	Female	29
PGx_Sample1230489	mirtazapine	0	1	0	0	Female	29
PGx_Sample1230489	paroxetine	0	1	0	0	Female	29
PGx_Sample1230489	sertraline	0	1	0	0	Female	29
PGx_Sample1230489	clomipramine	1	0	0	0	Female	29	*1/*2	unknown
PGx_Sample1230489	duloxetine	1	0	0	0	Female	29
PGx_Sample1230489	fluvoxamine	1	0	0	0	Female	29	*1/*41	Extensive
PGx_Sample1230489	venlafaxine	1	0	0	0	Female	29	*1/*41	Extensive
PGx_Sample1230489	lamotrigine	0	1	0	0	Female	29
PGx_Sample1230489	carbamazepine	0	1	0	0	Female	29
PGx_Sample1230489	topiramate	1	0	0	0	Female	29
PGx_Sample1230489	valproic acid	1	0	0	0	Female	29
PGx_Sample1230489	phenytoin	1	0	0	0	Female	29
PGx_Sample1230489	acetylsalicylic acid	0	0	1	0	Female	29
PGx_Sample1230489	clobazam	0	1	0	0	Female	29
PGx_Sample1230489	diazepam	1	0	0	0	Female	29
PGx_Sample1230492	clozapine	0	0	1	0	Male	27
PGx_Sample1230492	olanzapine	0	0	1	0	Male	27
PGx_Sample1230492	amisulpride	1	0	0	0	Male	27
PGx_Sample1230492	aripiprazole	1	0	0	0	Male	27
PGx_Sample1230492	haloperidol	1	0	0	0	Male	27
PGx_Sample1230492	paliperidone	1	0	0	0	Male	27
PGx_Sample1230492	quetiapine	1	0	0	0	Male	27
PGx_Sample1230492	risperidone	1	0	0	0	Male	27
PGx_Sample1230492	ziprasidone	1	0	0	0	Male	27
PGx_Sample1230492	amitriptyline	0	1	0	0	Male	27	*1/*2	unknown
PGx_Sample1230492	citalopram	0	1	0	0	Male	27
PGx_Sample1230492	duloxetine	0	1	0	0	Male	27
PGx_Sample1230492	escitalopram	0	1	0	0	Male	27
PGx_Sample1230492	fluoxetine	0	1	0	0	Male	27
PGx_Sample1230492	mirtazapine	0	1	0	0	Male	27
PGx_Sample1230492	paroxetine	0	1	0	0	Male	27
PGx_Sample1230492	sertraline	0	1	0	0	Male	27
PGx_Sample1230492	clomipramine	1	0	0	0	Male	27	*1/*2	unknown
PGx_Sample1230492	fluvoxamine	1	0	0	0	Male	27	*1/*41	Extensive
PGx_Sample1230492	venlafaxine	1	0	0	0	Male	27	*1/*41	Extensive
PGx_Sample1230492	lamotrigine	0	1	0	0	Male	27
PGx_Sample1230492	topiramate	0	1	0	0	Male	27
PGx_Sample1230492	carbamazepine	0	1	0	0	Male	27
PGx_Sample1230492	valproic acid	1	0	0	0	Male	27
PGx_Sample1230492	phenytoin	1	0	0	0	Male	27
PGx_Sample1230492	acetylsalicylic acid	0	1	0	0	Male	27
PGx_Sample1230492	clobazam	0	1	0	0	Male	27
PGx_Sample1230492	diazepam	1	0	0	0	Male	27
PGx_Sample1230491	amisulpride	0	0	1	0	Female	53
PGx_Sample1230491	clozapine	0	0	1	0	Female	53
PGx_Sample1230491	olanzapine	0	0	1	0	Female	53
PGx_Sample1230491	quetiapine	0	0	1	0	Female	53
PGx_Sample1230491	aripiprazole	1	0	0	0	Female	53
PGx_Sample1230491	haloperidol	1	0	0	0	Female	53
PGx_Sample1230491	paliperidone	1	0	0	0	Female	53
PGx_Sample1230491	risperidone	1	0	0	0	Female	53	*1/*1	Extensive
PGx_Sample1230491	ziprasidone	1	0	0	0	Female	53
PGx_Sample1230491	duloxetine	0	1	0	0	Female	53
PGx_Sample1230491	fluoxetine	0	1	0	0	Female	53
PGx_Sample1230491	citalopram	0	1	0	0	Female	53
PGx_Sample1230491	escitalopram	0	1	0	0	Female	53
PGx_Sample1230491	mirtazapine	0	1	0	0	Female	53	*1/*1	Extensive
PGx_Sample1230491	paroxetine	0	1	0	0	Female	53	*1/*1	Extensive
PGx_Sample1230491	sertraline	0	1	0	0	Female	53
PGx_Sample1230491	venlafaxine	0	1	0	0	Female	53	*1/*1	Extensive
PGx_Sample1230491	amitriptyline	1	0	0	0	Female	53	*1/*1	Extensive
PGx_Sample1230491	clomipramine	1	0	0	0	Female	53	*1/*1	Extensive
PGx_Sample1230491	fluvoxamine	1	0	0	0	Female	53	*1/*1	Extensive
PGx_Sample1230491	lamotrigine	0	1	0	0	Female	53
PGx_Sample1230491	topiramate	0	1	0	0	Female	53
PGx_Sample1230491	carbamazepine	0	1	0	0	Female	53
PGx_Sample1230491	valproic acid	1	0	0	0	Female	53
PGx_Sample1230491	phenytoin	1	0	0	0	Female	53
PGx_Sample1230491	acetylsalicylic acid	1	0	0	0	Female	53
PGx_Sample1230491	diazepam	1	0	0	0	Female	53
PGx_Sample1230491	clobazam	1	0	0	0	Female	53
PGx_Sample1230488	clozapine	0	0	1	0	Male	49
PGx_Sample1230488	olanzapine	0	0	1	0	Male	49
PGx_Sample1230488	amisulpride	0	1	0	0	Male	49
PGx_Sample1230488	aripiprazole	1	0	0	0	Male	49
PGx_Sample1230488	haloperidol	1	0	0	0	Male	49
PGx_Sample1230488	paliperidone	1	0	0	0	Male	49
PGx_Sample1230488	quetiapine	1	0	0	0	Male	49
PGx_Sample1230488	risperidone	1	0	0	0	Male	49	*1/*1	Extensive
PGx_Sample1230488	ziprasidone	1	0	0	0	Male	49
PGx_Sample1230488	fluoxetine	0	1	0	0	Male	49
PGx_Sample1230488	citalopram	0	1	0	0	Male	49
PGx_Sample1230488	escitalopram	0	1	0	0	Male	49
PGx_Sample1230488	mirtazapine	0	1	0	0	Male	49	*1/*1	Extensive
PGx_Sample1230488	paroxetine	0	1	0	0	Male	49	*1/*1	Extensive
PGx_Sample1230488	sertraline	0	1	0	0	Male	49
PGx_Sample1230488	venlafaxine	0	1	0	0	Male	49	*1/*1	Extensive
PGx_Sample1230488	amitriptyline	1	0	0	0	Male	49	*1/*1	Extensive
PGx_Sample1230488	clomipramine	1	0	0	0	Male	49	*1/*1	Extensive
PGx_Sample1230488	duloxetine	1	0	0	0	Male	49
PGx_Sample1230488	fluvoxamine	1	0	0	0	Male	49	*1/*1	Extensive
PGx_Sample1230488	lamotrigine	0	1	0	0	Male	49
PGx_Sample1230488	topiramate	0	1	0	0	Male	49
PGx_Sample1230488	carbamazepine	0	1	0	0	Male	49
PGx_Sample1230488	valproic acid	1	0	0	0	Male	49
PGx_Sample1230488	phenytoin	1	0	0	0	Male	49
PGx_Sample1230488	acetylsalicylic acid	1	0	0	0	Male	49
PGx_Sample1230488	diazepam	1	0	0	0	Male	49
PGx_Sample1230488	clobazam	1	0	0	0	Male	49
PGx_Sample1230752	clozapine	0	1	0	0	Female	53
PGx_Sample1230752	olanzapine	0	1	0	0	Female	53
PGx_Sample1230752	amisulpride	1	0	0	0	Female	53
PGx_Sample1230752	aripiprazole	1	0	0	0	Female	53
PGx_Sample1230752	haloperidol	1	0	0	0	Female	53
PGx_Sample1230752	paliperidone	1	0	0	0	Female	53
PGx_Sample1230752	quetiapine	1	0	0	0	Female	53
PGx_Sample1230752	risperidone	1	0	0	0	Female	53	*1/*1	Extensive
PGx_Sample1230752	ziprasidone	1	0	0	0	Female	53
PGx_Sample1230752	fluoxetine	0	1	0	0	Female	53
PGx_Sample1230752	citalopram	0	1	0	0	Female	53
PGx_Sample1230752	escitalopram	0	1	0	0	Female	53
PGx_Sample1230752	mirtazapine	0	1	0	0	Female	53	*1/*1	Extensive
PGx_Sample1230752	paroxetine	0	1	0	0	Female	53	*1/*1	Extensive
PGx_Sample1230752	sertraline	0	1	0	0	Female	53
PGx_Sample1230752	venlafaxine	0	1	0	0	Female	53	*1/*1	Extensive
PGx_Sample1230752	amitriptyline	1	0	0	0	Female	53	*1/*1	Extensive
PGx_Sample1230752	clomipramine	1	0	0	0	Female	53	*1/*1	Extensive
PGx_Sample1230752	duloxetine	1	0	0	0	Female	53
PGx_Sample1230752	fluvoxamine	1	0	0	0	Female	53	*1/*1	Extensive
PGx_Sample1230752	lamotrigine	0	1	0	0	Female	53
PGx_Sample1230752	valproic acid	0	1	0	0	Female	53
PGx_Sample1230752	carbamazepine	0	1	0	0	Female	53
PGx_Sample1230752	phenytoin	0	1	0	0	Female	53
PGx_Sample1230752	topiramate	1	0	0	0	Female	53
PGx_Sample1230752	acetylsalicylic acid	1	0	0	0	Female	53
PGx_Sample1230752	diazepam	1	0	0	0	Female	53
PGx_Sample1230752	clobazam	1	0	0	0	Female	53
PGx_Sample1230178	clozapine	0	0	1	0	Male	36
PGx_Sample1230178	olanzapine	0	0	1	0	Male	36
PGx_Sample1230178	risperidone	0	1	0	0	Male	36	*9	unknown
PGx_Sample1230178	amisulpride	1	0	0	0	Male	36
PGx_Sample1230178	aripiprazole	1	0	0	0	Male	36
PGx_Sample1230178	haloperidol	1	0	0	0	Male	36
PGx_Sample1230178	paliperidone	1	0	0	0	Male	36
PGx_Sample1230178	quetiapine	1	0	0	0	Male	36
PGx_Sample1230178	ziprasidone	1	0	0	0	Male	36
PGx_Sample1230178	fluoxetine	0	1	0	0	Male	36
PGx_Sample1230178	mirtazapine	0	1	0	0	Male	36	*9	unknown
PGx_Sample1230178	paroxetine	0	1	0	0	Male	36	*9	unknown
PGx_Sample1230178	venlafaxine	0	1	0	0	Male	36	*9	unknown
PGx_Sample1230178	amitriptyline	1	0	0	0	Male	36	*1/*1	Extensive
PGx_Sample1230178	citalopram	1	0	0	0	Male	36
PGx_Sample1230178	clomipramine	1	0	0	0	Male	36	*1/*1	Extensive
PGx_Sample1230178	duloxetine	1	0	0	0	Male	36
PGx_Sample1230178	escitalopram	1	0	0	0	Male	36
PGx_Sample1230178	fluvoxamine	1	0	0	0	Male	36	*1/*9	unknown
PGx_Sample1230178	sertraline	1	0	0	0	Male	36
PGx_Sample1230178	lamotrigine	0	1	0	0	Male	36
PGx_Sample1230178	valproic acid	0	1	0	0	Male	36
PGx_Sample1230178	carbamazepine	0	1	0	0	Male	36
PGx_Sample1230178	phenytoin	0	1	0	0	Male	36
PGx_Sample1230178	topiramate	1	0	0	0	Male	36
PGx_Sample1230178	acetylsalicylic acid	1	0	0	0	Male	36
PGx_Sample1230178	diazepam	1	0	0	0	Male	36
PGx_Sample1230178	clobazam	1	0	0	0	Male	36
PGx_Sample1230805	clozapine	0	0	1	0	Male	49
PGx_Sample1230805	olanzapine	0	0	1	0	Male	49
PGx_Sample1230805	risperidone	0	0	1	0	Male	49	*4/*10	intermediate
PGx_Sample1230805	amisulpride	1	0	0	0	Male	49
PGx_Sample1230805	aripiprazole	1	0	0	0	Male	49
PGx_Sample1230805	haloperidol	1	0	0	0	Male	49
PGx_Sample1230805	paliperidone	1	0	0	0	Male	49
PGx_Sample1230805	quetiapine	1	0	0	0	Male	49
PGx_Sample1230805	ziprasidone	1	0	0	0	Male	49
PGx_Sample1230805	amitriptyline	0	1	0	0	Male	49	*1/*2	unknown
PGx_Sample1230805	citalopram	0	1	0	0	Male	49
PGx_Sample1230805	clomipramine	0	1	0	0	Male	49	*1/*2	unknown
PGx_Sample1230805	escitalopram	0	1	0	0	Male	49
PGx_Sample1230805	fluoxetine	0	1	0	0	Male	49
PGx_Sample1230805	fluvoxamine	0	1	0	0	Male	49	*4/*10	intermediate
PGx_Sample1230805	mirtazapine	0	1	0	0	Male	49	*4	unknown
PGx_Sample1230805	paroxetine	0	1	0	0	Male	49	*4/*10	intermediate
PGx_Sample1230805	sertraline	0	1	0	0	Male	49
PGx_Sample1230805	venlafaxine	0	1	0	0	Male	49	*4/*10	intermediate
PGx_Sample1230805	duloxetine	1	0	0	0	Male	49
PGx_Sample1230805	lamotrigine	0	1	0	0	Male	49
PGx_Sample1230805	topiramate	0	1	0	0	Male	49
PGx_Sample1230805	valproic acid	0	1	0	0	Male	49
PGx_Sample1230805	carbamazepine	0	1	0	0	Male	49
PGx_Sample1230805	phenytoin	0	1	0	0	Male	49
PGx_Sample1230805	acetylsalicylic acid	0	0	1	0	Male	49
PGx_Sample1230805	clobazam	0	1	0	0	Male	49
PGx_Sample1230805	diazepam	1	0	0	0	Male	49
PGx_Sample1230992	clozapine	0	1	0	0	Female	20
PGx_Sample1230992	olanzapine	0	1	0	0	Female	20
PGx_Sample1230992	risperidone	0	1	0	0	Female	20	*4/*10	intermediate
PGx_Sample1230992	amisulpride	1	0	0	0	Female	20
PGx_Sample1230992	aripiprazole	1	0	0	0	Female	20
PGx_Sample1230992	haloperidol	1	0	0	0	Female	20
PGx_Sample1230992	paliperidone	1	0	0	0	Female	20
PGx_Sample1230992	quetiapine	1	0	0	0	Female	20
PGx_Sample1230992	ziprasidone	1	0	0	0	Female	20
PGx_Sample1230992	amitriptyline	0	1	0	0	Female	20	*1/*2	unknown
PGx_Sample1230992	citalopram	0	1	0	0	Female	20
PGx_Sample1230992	clomipramine	0	1	0	0	Female	20	*1/*2	unknown
PGx_Sample1230992	escitalopram	0	1	0	0	Female	20
PGx_Sample1230992	fluoxetine	0	1	0	0	Female	20
PGx_Sample1230992	fluvoxamine	0	1	0	0	Female	20	*4/*10	intermediate
PGx_Sample1230992	mirtazapine	0	1	0	0	Female	20	*4	unknown
PGx_Sample1230992	paroxetine	0	1	0	0	Female	20	*4/*10	intermediate
PGx_Sample1230992	sertraline	0	1	0	0	Female	20
PGx_Sample1230992	venlafaxine	0	1	0	0	Female	20	*4/*10	intermediate
PGx_Sample1230992	duloxetine	1	0	0	0	Female	20
PGx_Sample1230992	lamotrigine	0	1	0	0	Female	20
PGx_Sample1230992	valproic acid	0	1	0	0	Female	20
PGx_Sample1230992	carbamazepine	0	1	0	0	Female	20
PGx_Sample1230992	phenytoin	0	1	0	0	Female	20
PGx_Sample1230992	topiramate	1	0	0	0	Female	20
PGx_Sample1230992	acetylsalicylic acid	0	0	1	0	Female	20
PGx_Sample1230992	clobazam	0	1	0	0	Female	20
PGx_Sample1230992	diazepam	1	0	0	0	Female	20
PGx_Sample1230485	clozapine	0	0	1	0	Female	45
PGx_Sample1230485	olanzapine	0	0	1	0	Female	45
PGx_Sample1230485	amisulpride	0	1	0	0	Female	45
PGx_Sample1230485	risperidone	0	1	0	0	Female	45	*4/*10	intermediate
PGx_Sample1230485	aripiprazole	1	0	0	0	Female	45
PGx_Sample1230485	haloperidol	1	0	0	0	Female	45
PGx_Sample1230485	paliperidone	1	0	0	0	Female	45
PGx_Sample1230485	quetiapine	1	0	0	0	Female	45
PGx_Sample1230485	ziprasidone	1	0	0	0	Female	45
PGx_Sample1230485	amitriptyline	0	0	1	0	Female	45	*1/*17	unknown
PGx_Sample1230485	citalopram	0	1	0	0	Female	45
PGx_Sample1230485	clomipramine	0	1	0	0	Female	45	*1/*17	unknown
PGx_Sample1230485	escitalopram	0	1	0	0	Female	45
PGx_Sample1230485	fluoxetine	0	1	0	0	Female	45
PGx_Sample1230485	fluvoxamine	0	1	0	0	Female	45	*4/*10	intermediate
PGx_Sample1230485	mirtazapine	0	1	0	0	Female	45	*4	unknown
PGx_Sample1230485	paroxetine	0	1	0	0	Female	45	*4/*10	intermediate
PGx_Sample1230485	venlafaxine	0	1	0	0	Female	45	*4/*10	intermediate
PGx_Sample1230485	duloxetine	1	0	0	0	Female	45
PGx_Sample1230485	sertraline	1	0	0	0	Female	45
PGx_Sample1230485	lamotrigine	0	1	0	0	Female	45
PGx_Sample1230485	topiramate	0	1	0	0	Female	45
PGx_Sample1230485	carbamazepine	0	1	0	0	Female	45
PGx_Sample1230485	valproic acid	1	0	0	0	Female	45
PGx_Sample1230485	phenytoin	1	0	0	0	Female	45
PGx_Sample1230485	diazepam	0	1	0	0	Female	45
PGx_Sample1230485	clobazam	0	1	0	0	Female	45
PGx_Sample1230485	acetylsalicylic acid	1	0	0	0	Female	45
PGx_Sample1231822	clozapine	0	0	1	0	Male	78
PGx_Sample1231822	olanzapine	0	0	1	0	Male	78
PGx_Sample1231822	risperidone	0	1	0	0	Male	78	*4/*10	intermediate
PGx_Sample1231822	amisulpride	1	0	0	0	Male	78
PGx_Sample1231822	aripiprazole	1	0	0	0	Male	78
PGx_Sample1231822	haloperidol	1	0	0	0	Male	78
PGx_Sample1231822	paliperidone	1	0	0	0	Male	78
PGx_Sample1231822	quetiapine	1	0	0	0	Male	78
PGx_Sample1231822	ziprasidone	1	0	0	0	Male	78
PGx_Sample1231822	amitriptyline	0	0	1	0	Male	78	*1/*17	unknown
PGx_Sample1231822	citalopram	0	1	0	0	Male	78
PGx_Sample1231822	clomipramine	0	1	0	0	Male	78	*1/*17	unknown
PGx_Sample1231822	escitalopram	0	1	0	0	Male	78
PGx_Sample1231822	fluoxetine	0	1	0	0	Male	78
PGx_Sample1231822	fluvoxamine	0	1	0	0	Male	78	*4/*10	intermediate
PGx_Sample1231822	mirtazapine	0	1	0	0	Male	78
PGx_Sample1231822	paroxetine	0	1	0	0	Male	78	*4/*10	intermediate
PGx_Sample1231822	venlafaxine	0	1	0	0	Male	78	*4/*10	intermediate
PGx_Sample1231822	duloxetine	1	0	0	0	Male	78
PGx_Sample1231822	sertraline	1	0	0	0	Male	78
PGx_Sample1231822	lamotrigine	0	1	0	0	Male	78
PGx_Sample1231822	topiramate	0	1	0	0	Male	78
PGx_Sample1231822	carbamazepine	0	1	0	0	Male	78
PGx_Sample1231822	valproic acid	1	0	0	0	Male	78
PGx_Sample1231822	phenytoin	1	0	0	0	Male	78
PGx_Sample1231822	diazepam	0	1	0	0	Male	78
PGx_Sample1231822	clobazam	0	1	0	0	Male	78
PGx_Sample1231822	acetylsalicylic acid	1	0	0	0	Male	78
PGx_Sample1231552	amisulpride	0	0	1	0	Female	42
PGx_Sample1231552	clozapine	0	0	1	0	Female	42
PGx_Sample1231552	olanzapine	0	0	1	0	Female	42
PGx_Sample1231552	quetiapine	0	0	1	0	Female	42
PGx_Sample1231552	aripiprazole	1	0	0	0	Female	42
PGx_Sample1231552	haloperidol	1	0	0	0	Female	42
PGx_Sample1231552	paliperidone	1	0	0	0	Female	42
PGx_Sample1231552	risperidone	1	0	0	0	Female	42	*1/*1	Extensive
PGx_Sample1231552	ziprasidone	1	0	0	0	Female	42
PGx_Sample1231552	amitriptyline	0	0	1	0	Female	42	*1/*17	unknown
PGx_Sample1231552	citalopram	0	1	0	0	Female	42
PGx_Sample1231552	escitalopram	0	1	0	0	Female	42
PGx_Sample1231552	fluoxetine	0	1	0	0	Female	42
PGx_Sample1231552	clomipramine	1	0	0	0	Female	42	*1/*17	unknown
PGx_Sample1231552	duloxetine	1	0	0	0	Female	42
PGx_Sample1231552	fluvoxamine	1	0	0	0	Female	42	*1/*1	Extensive
PGx_Sample1231552	mirtazapine	1	0	0	0	Female	42	*1/*1	Extensive
PGx_Sample1231552	paroxetine	1	0	0	0	Female	42	*1/*1	Extensive
PGx_Sample1231552	sertraline	1	0	0	0	Female	42
PGx_Sample1231552	venlafaxine	1	0	0	0	Female	42	*1/*1	Extensive
PGx_Sample1231552	lamotrigine	0	1	0	0	Female	42
PGx_Sample1231552	carbamazepine	0	1	0	0	Female	42
PGx_Sample1231552	topiramate	1	0	0	0	Female	42
PGx_Sample1231552	valproic acid	1	0	0	0	Female	42
PGx_Sample1231552	phenytoin	1	0	0	0	Female	42
PGx_Sample1231552	diazepam	0	1	0	0	Female	42
PGx_Sample1231552	clobazam	0	1	0	0	Female	42
PGx_Sample1231552	acetylsalicylic acid	1	0	0	0	Female	42
PGx_Sample1230181	clozapine	0	0	1	0	Male	42
PGx_Sample1230181	olanzapine	0	0	1	0	Male	42
PGx_Sample1230181	amisulpride	1	0	0	0	Male	42
PGx_Sample1230181	aripiprazole	1	0	0	0	Male	42
PGx_Sample1230181	haloperidol	1	0	0	0	Male	42
PGx_Sample1230181	paliperidone	1	0	0	0	Male	42
PGx_Sample1230181	quetiapine	1	0	0	0	Male	42
PGx_Sample1230181	risperidone	1	0	0	0	Male	42	*1/*1	Extensive
PGx_Sample1230181	ziprasidone	1	0	0	0	Male	42
PGx_Sample1230181	amitriptyline	0	1	0	0	Male	42	*1/*2	unknown
PGx_Sample1230181	citalopram	0	1	0	0	Male	42
PGx_Sample1230181	duloxetine	0	1	0	0	Male	42
PGx_Sample1230181	escitalopram	0	1	0	0	Male	42
PGx_Sample1230181	fluoxetine	0	1	0	0	Male	42
PGx_Sample1230181	sertraline	0	1	0	0	Male	42
PGx_Sample1230181	clomipramine	1	0	0	0	Male	42	*1/*2	unknown
PGx_Sample1230181	fluvoxamine	1	0	0	0	Male	42	*1/*1	Extensive
PGx_Sample1230181	mirtazapine	1	0	0	0	Male	42	*1/*1	Extensive
PGx_Sample1230181	paroxetine	1	0	0	0	Male	42	*1/*1	Extensive
PGx_Sample1230181	venlafaxine	1	0	0	0	Male	42	*1/*1	Extensive
PGx_Sample1230181	lamotrigine	0	1	0	0	Male	42
PGx_Sample1230181	topiramate	0	1	0	0	Male	42
PGx_Sample1230181	valproic acid	0	1	0	0	Male	42
PGx_Sample1230181	carbamazepine	0	1	0	0	Male	42
PGx_Sample1230181	phenytoin	0	1	0	0	Male	42
PGx_Sample1230181	acetylsalicylic acid	0	1	0	0	Male	42
PGx_Sample1230181	clobazam	0	1	0	0	Male	42
PGx_Sample1230181	diazepam	1	0	0	0	Male	42
PGx_Sample1231285	clozapine	0	0	1	0	Female	60
PGx_Sample1231285	olanzapine	0	0	1	0	Female	60
PGx_Sample1231285	amisulpride	1	0	0	0	Female	60
PGx_Sample1231285	aripiprazole	1	0	0	0	Female	60
PGx_Sample1231285	haloperidol	1	0	0	0	Female	60
PGx_Sample1231285	paliperidone	1	0	0	0	Female	60
PGx_Sample1231285	quetiapine	1	0	0	0	Female	60
PGx_Sample1231285	risperidone	1	0	0	0	Female	60	*4	unknown
PGx_Sample1231285	ziprasidone	1	0	0	0	Female	60
PGx_Sample1231285	clomipramine	0	0	1	0	Female	60	*1/*1	Extensive
PGx_Sample1231285	amitriptyline	0	1	0	0	Female	60	*1/*1	Extensive
PGx_Sample1231285	duloxetine	0	1	0	0	Female	60
PGx_Sample1231285	fluoxetine	0	1	0	0	Female	60
PGx_Sample1231285	fluvoxamine	0	1	0	0	Female	60	*4	unknown
PGx_Sample1231285	mirtazapine	0	1	0	0	Female	60	*4	unknown
PGx_Sample1231285	paroxetine	0	1	0	0	Female	60	*4	unknown
PGx_Sample1231285	venlafaxine	0	1	0	0	Female	60	*4	unknown
PGx_Sample1231285	citalopram	1	0	0	0	Female	60
PGx_Sample1231285	escitalopram	1	0	0	0	Female	60
PGx_Sample1231285	sertraline	1	0	0	0	Female	60
PGx_Sample1231285	lamotrigine	0	1	0	0	Female	60
PGx_Sample1231285	carbamazepine	0	1	0	0	Female	60
PGx_Sample1231285	topiramate	1	0	0	0	Female	60
PGx_Sample1231285	valproic acid	1	0	0	0	Female	60
PGx_Sample1231285	phenytoin	1	0	0	0	Female	60
PGx_Sample1231285	acetylsalicylic acid	1	0	0	0	Female	60
PGx_Sample1231285	diazepam	1	0	0	0	Female	60
PGx_Sample1231285	clobazam	1	0	0	0	Female	60
PGx_Sample1230848	clozapine	0	0	1	0	Female	30
PGx_Sample1230848	olanzapine	0	0	1	0	Female	30
PGx_Sample1230848	risperidone	0	1	0	0	Female	30	*3	unknown
PGx_Sample1230848	amisulpride	1	0	0	0	Female	30
PGx_Sample1230848	aripiprazole	1	0	0	0	Female	30
PGx_Sample1230848	haloperidol	1	0	0	0	Female	30
PGx_Sample1230848	paliperidone	1	0	0	0	Female	30
PGx_Sample1230848	quetiapine	1	0	0	0	Female	30
PGx_Sample1230848	ziprasidone	1	0	0	0	Female	30
PGx_Sample1230848	amitriptyline	0	1	0	0	Female	30	*1/*2	unknown
PGx_Sample1230848	citalopram	0	1	0	0	Female	30
PGx_Sample1230848	clomipramine	0	1	0	0	Female	30	*1/*2	unknown
PGx_Sample1230848	escitalopram	0	1	0	0	Female	30
PGx_Sample1230848	fluoxetine	0	1	0	0	Female	30
PGx_Sample1230848	sertraline	0	1	0	0	Female	30
PGx_Sample1230848	duloxetine	1	0	0	0	Female	30
PGx_Sample1230848	fluvoxamine	1	0	0	0	Female	30	*1/*3	unknown
PGx_Sample1230848	mirtazapine	1	0	0	0	Female	30	*1/*3	unknown
PGx_Sample1230848	paroxetine	1	0	0	0	Female	30	*1/*3	unknown
PGx_Sample1230848	venlafaxine	1	0	0	0	Female	30	*1/*3	unknown
PGx_Sample1230848	lamotrigine	0	1	0	0	Female	30
PGx_Sample1230848	carbamazepine	0	1	0	0	Female	30
PGx_Sample1230848	topiramate	1	0	0	0	Female	30
PGx_Sample1230848	valproic acid	1	0	0	0	Female	30
PGx_Sample1230848	phenytoin	1	0	0	0	Female	30
PGx_Sample1230848	acetylsalicylic acid	0	1	0	0	Female	30
PGx_Sample1230848	clobazam	0	1	0	0	Female	30
PGx_Sample1230848	diazepam	1	0	0	0	Female	30
PGx_Sample1231849	clozapine	0	0	1	0	Male	26
PGx_Sample1231849	olanzapine	0	0	1	0	Male	26
PGx_Sample1231849	aripiprazole	0	1	0	0	Male	26
PGx_Sample1231849	haloperidol	0	1	0	0	Male	26
PGx_Sample1231849	paliperidone	0	1	0	0	Male	26
PGx_Sample1231849	ziprasidone	0	1	0	0	Male	26
PGx_Sample1231849	amisulpride	1	0	0	0	Male	26
PGx_Sample1231849	quetiapine	1	0	0	0	Male	26
PGx_Sample1231849	risperidone	1	0	0	0	Male	26	*1/*1	Extensive
PGx_Sample1231849	amitriptyline	0	1	0	0	Male	26	*1/*2	unknown
PGx_Sample1231849	citalopram	0	1	0	0	Male	26
PGx_Sample1231849	escitalopram	0	1	0	0	Male	26
PGx_Sample1231849	fluoxetine	0	1	0	0	Male	26
PGx_Sample1231849	sertraline	0	1	0	0	Male	26
PGx_Sample1231849	clomipramine	1	0	0	0	Male	26	*1/*2	unknown
PGx_Sample1231849	duloxetine	1	0	0	0	Male	26
PGx_Sample1231849	fluvoxamine	1	0	0	0	Male	26	*1/*1	Extensive
PGx_Sample1231849	mirtazapine	1	0	0	0	Male	26	*1/*1	Extensive
PGx_Sample1231849	paroxetine	1	0	0	0	Male	26	*1/*1	Extensive
PGx_Sample1231849	venlafaxine	1	0	0	0	Male	26	*1/*1	Extensive
PGx_Sample1231849	lamotrigine	0	1	0	0	Male	26
PGx_Sample1231849	valproic acid	0	1	0	0	Male	26
PGx_Sample1231849	carbamazepine	0	1	0	0	Male	26
PGx_Sample1231849	phenytoin	0	1	0	0	Male	26
PGx_Sample1231849	topiramate	1	0	0	0	Male	26
PGx_Sample1231849	acetylsalicylic acid	0	1	0	0	Male	26
PGx_Sample1231849	clobazam	0	1	0	0	Male	26
PGx_Sample1231849	diazepam	1	0	0	0	Male	26
PGx_Sample1231878	amisulpride	0	0	1	0	Male	46
PGx_Sample1231878	clozapine	0	0	1	0	Male	46
PGx_Sample1231878	olanzapine	0	0	1	0	Male	46
PGx_Sample1231878	quetiapine	0	0	1	0	Male	46
PGx_Sample1231878	aripiprazole	0	1	0	0	Male	46
PGx_Sample1231878	haloperidol	0	1	0	0	Male	46
PGx_Sample1231878	paliperidone	0	1	0	0	Male	46
PGx_Sample1231878	risperidone	0	1	0	0	Male	46
PGx_Sample1231878	ziprasidone	0	1	0	0	Male	46
PGx_Sample1231878	fluoxetine	0	1	0	0	Male	46
PGx_Sample1231878	mirtazapine	0	1	0	0	Male	46
PGx_Sample1231878	paroxetine	0	1	0	0	Male	46
PGx_Sample1231878	venlafaxine	0	1	0	0	Male	46	*41/*41	Extensive
PGx_Sample1231878	amitriptyline	1	0	0	0	Male	46	*1/*1	Extensive
PGx_Sample1231878	citalopram	1	0	0	0	Male	46
PGx_Sample1231878	clomipramine	1	0	0	0	Male	46	*1/*1	Extensive
PGx_Sample1231878	duloxetine	1	0	0	0	Male	46
PGx_Sample1231878	escitalopram	1	0	0	0	Male	46
PGx_Sample1231878	fluvoxamine	1	0	0	0	Male	46	*41/*41	Extensive
PGx_Sample1231878	sertraline	1	0	0	0	Male	46
PGx_Sample1231878	lamotrigine	0	1	0	0	Male	46
PGx_Sample1231878	topiramate	0	1	0	0	Male	46
PGx_Sample1231878	carbamazepine	0	1	0	0	Male	46
PGx_Sample1231878	valproic acid	1	0	0	0	Male	46
PGx_Sample1231878	phenytoin	1	0	0	0	Male	46
PGx_Sample1231878	acetylsalicylic acid	1	0	0	0	Male	46
PGx_Sample1231878	diazepam	1	0	0	0	Male	46
PGx_Sample1231878	clobazam	1	0	0	0	Male	46
PGx_Sample1230241	clozapine	0	1	0	0	Female	47
PGx_Sample1230241	olanzapine	0	1	0	0	Female	47
PGx_Sample1230241	amisulpride	1	0	0	0	Female	47
PGx_Sample1230241	aripiprazole	1	0	0	0	Female	47
PGx_Sample1230241	haloperidol	1	0	0	0	Female	47
PGx_Sample1230241	paliperidone	1	0	0	0	Female	47
PGx_Sample1230241	quetiapine	1	0	0	0	Female	47
PGx_Sample1230241	risperidone	1	0	0	0	Female	47	*1/*1	Extensive
PGx_Sample1230241	ziprasidone	1	0	0	0	Female	47
PGx_Sample1230241	amitriptyline	0	0	1	0	Female	47	*1/*17	unknown
PGx_Sample1230241	citalopram	0	1	0	0	Female	47
PGx_Sample1230241	duloxetine	0	1	0	0	Female	47
PGx_Sample1230241	escitalopram	0	1	0	0	Female	47
PGx_Sample1230241	fluoxetine	0	1	0	0	Female	47
PGx_Sample1230241	clomipramine	1	0	0	0	Female	47	*1/*17	unknown
PGx_Sample1230241	fluvoxamine	1	0	0	0	Female	47	*1/*1	Extensive
PGx_Sample1230241	mirtazapine	1	0	0	0	Female	47	*1/*1	Extensive
PGx_Sample1230241	paroxetine	1	0	0	0	Female	47	*1/*1	Extensive
PGx_Sample1230241	sertraline	1	0	0	0	Female	47
PGx_Sample1230241	venlafaxine	1	0	0	0	Female	47	*1/*1	Extensive
PGx_Sample1230241	lamotrigine	0	1	0	0	Female	47
PGx_Sample1230241	carbamazepine	0	1	0	0	Female	47
PGx_Sample1230241	topiramate	1	0	0	0	Female	47
PGx_Sample1230241	valproic acid	1	0	0	0	Female	47
PGx_Sample1230241	phenytoin	1	0	0	0	Female	47
PGx_Sample1230241	diazepam	0	1	0	0	Female	47
PGx_Sample1230241	clobazam	0	1	0	0	Female	47
PGx_Sample1230241	acetylsalicylic acid	1	0	0	0	Female	47
PGx_Sample1231921	clozapine	0	0	1	0	Male	38
PGx_Sample1231921	olanzapine	0	0	1	0	Male	38
PGx_Sample1231921	amisulpride	1	0	0	0	Male	38
PGx_Sample1231921	aripiprazole	1	0	0	0	Male	38
PGx_Sample1231921	haloperidol	1	0	0	0	Male	38
PGx_Sample1231921	paliperidone	1	0	0	0	Male	38
PGx_Sample1231921	quetiapine	1	0	0	0	Male	38
PGx_Sample1231921	risperidone	1	0	0	0	Male	38	*4	unknown
PGx_Sample1231921	ziprasidone	1	0	0	0	Male	38
PGx_Sample1231921	clomipramine	0	0	1	0	Male	38	*2/*17	unknown
PGx_Sample1231921	amitriptyline	0	1	0	0	Male	38	*2/*17	unknown
PGx_Sample1231921	citalopram	0	1	0	0	Male	38
PGx_Sample1231921	duloxetine	0	1	0	0	Male	38
PGx_Sample1231921	escitalopram	0	1	0	0	Male	38
PGx_Sample1231921	fluoxetine	0	1	0	0	Male	38
PGx_Sample1231921	fluvoxamine	0	1	0	0	Male	38	*4	unknown
PGx_Sample1231921	mirtazapine	0	1	0	0	Male	38	*4	unknown
PGx_Sample1231921	paroxetine	0	1	0	0	Male	38	*4	unknown
PGx_Sample1231921	sertraline	0	1	0	0	Male	38
PGx_Sample1231921	venlafaxine	0	1	0	0	Male	38	*4	unknown
PGx_Sample1231921	lamotrigine	0	1	0	0	Male	38
PGx_Sample1231921	carbamazepine	0	1	0	0	Male	38
PGx_Sample1231921	topiramate	1	0	0	0	Male	38
PGx_Sample1231921	valproic acid	1	0	0	0	Male	38
PGx_Sample1231921	phenytoin	1	0	0	0	Male	38
PGx_Sample1231921	acetylsalicylic acid	0	1	0	0	Male	38
PGx_Sample1231921	diazepam	0	1	0	0	Male	38
PGx_Sample1231921	clobazam	0	1	0	0	Male	38
PGx_Sample1231549	clozapine	0	1	0	0	Male	30
PGx_Sample1231549	olanzapine	0	1	0	0	Male	30
PGx_Sample1231549	amisulpride	1	0	0	0	Male	30
PGx_Sample1231549	aripiprazole	1	0	0	0	Male	30
PGx_Sample1231549	haloperidol	1	0	0	0	Male	30
PGx_Sample1231549	paliperidone	1	0	0	0	Male	30
PGx_Sample1231549	quetiapine	1	0	0	0	Male	30
PGx_Sample1231549	risperidone	1	0	0	0	Male	30
PGx_Sample1231549	ziprasidone	1	0	0	0	Male	30
PGx_Sample1231549	amitriptyline	0	0	1	0	Male	30	*1/*17	unknown
PGx_Sample1231549	citalopram	0	1	0	0	Male	30
PGx_Sample1231549	duloxetine	0	1	0	0	Male	30
PGx_Sample1231549	escitalopram	0	1	0	0	Male	30
PGx_Sample1231549	fluoxetine	0	1	0	0	Male	30
PGx_Sample1231549	mirtazapine	0	1	0	0	Male	30
PGx_Sample1231549	paroxetine	0	1	0	0	Male	30
PGx_Sample1231549	clomipramine	1	0	0	0	Male	30	*1/*17	unknown
PGx_Sample1231549	fluvoxamine	1	0	0	0	Male	30	*1/*41	Extensive
PGx_Sample1231549	sertraline	1	0	0	0	Male	30
PGx_Sample1231549	venlafaxine	1	0	0	0	Male	30	*1/*41	Extensive
PGx_Sample1231549	lamotrigine	0	1	0	0	Male	30
PGx_Sample1231549	valproic acid	0	1	0	0	Male	30
PGx_Sample1231549	carbamazepine	0	1	0	0	Male	30
PGx_Sample1231549	phenytoin	0	1	0	0	Male	30
PGx_Sample1231549	topiramate	1	0	0	0	Male	30
PGx_Sample1231549	diazepam	0	1	0	0	Male	30
PGx_Sample1231549	clobazam	0	1	0	0	Male	30
PGx_Sample1231549	acetylsalicylic acid	1	0	0	0	Male	30
PGx_Sample1231890	clozapine	0	0	1	0	Male	45
PGx_Sample1231890	olanzapine	0	0	1	0	Male	45
PGx_Sample1231890	amisulpride	1	0	0	0	Male	45
PGx_Sample1231890	aripiprazole	1	0	0	0	Male	45
PGx_Sample1231890	haloperidol	1	0	0	0	Male	45
PGx_Sample1231890	paliperidone	1	0	0	0	Male	45
PGx_Sample1231890	quetiapine	1	0	0	0	Male	45
PGx_Sample1231890	risperidone	1	0	0	0	Male	45	*1/*1	Extensive
PGx_Sample1231890	ziprasidone	1	0	0	0	Male	45
PGx_Sample1231890	duloxetine	0	1	0	0	Male	45
PGx_Sample1231890	fluoxetine	0	1	0	0	Male	45
PGx_Sample1231890	citalopram	0	1	0	0	Male	45
PGx_Sample1231890	escitalopram	0	1	0	0	Male	45
PGx_Sample1231890	mirtazapine	0	1	0	0	Male	45	*1/*1	Extensive
PGx_Sample1231890	paroxetine	0	1	0	0	Male	45	*1/*1	Extensive
PGx_Sample1231890	sertraline	0	1	0	0	Male	45
PGx_Sample1231890	venlafaxine	0	1	0	0	Male	45	*1/*1	Extensive
PGx_Sample1231890	amitriptyline	1	0	0	0	Male	45	*1/*1	Extensive
PGx_Sample1231890	clomipramine	1	0	0	0	Male	45	*1/*1	Extensive
PGx_Sample1231890	fluvoxamine	1	0	0	0	Male	45	*1/*1	Extensive
PGx_Sample1231890	lamotrigine	0	1	0	0	Male	45
PGx_Sample1231890	carbamazepine	0	1	0	0	Male	45
PGx_Sample1231890	topiramate	1	0	0	0	Male	45
PGx_Sample1231890	valproic acid	1	0	0	0	Male	45
PGx_Sample1231890	phenytoin	1	0	0	0	Male	45
PGx_Sample1231890	acetylsalicylic acid	1	0	0	0	Male	45
PGx_Sample1231890	diazepam	1	0	0	0	Male	45
PGx_Sample1231890	clobazam	1	0	0	0	Male	45
PGx_Sample1232177	amisulpride	0	0	1	0	Male	43
PGx_Sample1232177	clozapine	0	0	1	0	Male	43
PGx_Sample1232177	olanzapine	0	0	1	0	Male	43
PGx_Sample1232177	quetiapine	0	0	1	0	Male	43
PGx_Sample1232177	risperidone	0	1	0	0	Male	43
PGx_Sample1232177	aripiprazole	1	0	0	0	Male	43
PGx_Sample1232177	haloperidol	1	0	0	0	Male	43
PGx_Sample1232177	paliperidone	1	0	0	0	Male	43
PGx_Sample1232177	ziprasidone	1	0	0	0	Male	43
PGx_Sample1232177	fluoxetine	0	1	0	0	Male	43
PGx_Sample1232177	mirtazapine	0	1	0	0	Male	43
PGx_Sample1232177	paroxetine	0	1	0	0	Male	43
PGx_Sample1232177	amitriptyline	1	0	0	0	Male	43	*1/*1	Extensive
PGx_Sample1232177	citalopram	1	0	0	0	Male	43
PGx_Sample1232177	clomipramine	1	0	0	0	Male	43	*1/*1	Extensive
PGx_Sample1232177	duloxetine	1	0	0	0	Male	43
PGx_Sample1232177	escitalopram	1	0	0	0	Male	43
PGx_Sample1232177	fluvoxamine	1	0	0	0	Male	43	*1/*41	Extensive
PGx_Sample1232177	sertraline	1	0	0	0	Male	43
PGx_Sample1232177	venlafaxine	1	0	0	0	Male	43	*1/*41	Extensive
PGx_Sample1232177	lamotrigine	0	1	0	0	Male	43
PGx_Sample1232177	carbamazepine	0	1	0	0	Male	43
PGx_Sample1232177	topiramate	1	0	0	0	Male	43
PGx_Sample1232177	valproic acid	1	0	0	0	Male	43
PGx_Sample1232177	phenytoin	1	0	0	0	Male	43
PGx_Sample1232177	acetylsalicylic acid	1	0	0	0	Male	43
PGx_Sample1232177	diazepam	1	0	0	0	Male	43
PGx_Sample1232177	clobazam	1	0	0	0	Male	43
PGx_Sample1230189	clozapine	0	1	0	0	Female	38
PGx_Sample1230189	olanzapine	0	1	0	0	Female	38
PGx_Sample1230189	amisulpride	1	0	0	0	Female	38
PGx_Sample1230189	aripiprazole	1	0	0	0	Female	38
PGx_Sample1230189	haloperidol	1	0	0	0	Female	38
PGx_Sample1230189	paliperidone	1	0	0	0	Female	38
PGx_Sample1230189	quetiapine	1	0	0	0	Female	38
PGx_Sample1230189	risperidone	1	0	0	0	Female	38
PGx_Sample1230189	ziprasidone	1	0	0	0	Female	38
PGx_Sample1230189	fluoxetine	0	1	0	0	Female	38
PGx_Sample1230189	mirtazapine	0	1	0	0	Female	38
PGx_Sample1230189	paroxetine	0	1	0	0	Female	38
PGx_Sample1230189	amitriptyline	1	0	0	0	Female	38	*1/*1	Extensive
PGx_Sample1230189	citalopram	1	0	0	0	Female	38
PGx_Sample1230189	clomipramine	1	0	0	0	Female	38	*1/*1	Extensive
PGx_Sample1230189	duloxetine	1	0	0	0	Female	38
PGx_Sample1230189	escitalopram	1	0	0	0	Female	38
PGx_Sample1230189	fluvoxamine	1	0	0	0	Female	38	*1/*41	Extensive
PGx_Sample1230189	sertraline	1	0	0	0	Female	38
PGx_Sample1230189	venlafaxine	1	0	0	0	Female	38	*1/*41	Extensive
PGx_Sample1230189	lamotrigine	0	1	0	0	Female	38
PGx_Sample1230189	valproic acid	0	1	0	0	Female	38
PGx_Sample1230189	carbamazepine	0	1	0	0	Female	38
PGx_Sample1230189	phenytoin	0	1	0	0	Female	38
PGx_Sample1230189	topiramate	1	0	0	0	Female	38
PGx_Sample1230189	acetylsalicylic acid	1	0	0	0	Female	38
PGx_Sample1230189	diazepam	1	0	0	0	Female	38
PGx_Sample1230189	clobazam	1	0	0	0	Female	38
PGx_Sample1231299	amisulpride	0	0	1	0	Female	39
PGx_Sample1231299	clozapine	0	0	1	0	Female	39
PGx_Sample1231299	olanzapine	0	0	1	0	Female	39
PGx_Sample1231299	quetiapine	0	0	1	0	Female	39
PGx_Sample1231299	risperidone	0	1	0	0	Female	39	*4/*10	intermediate
PGx_Sample1231299	aripiprazole	1	0	0	0	Female	39
PGx_Sample1231299	haloperidol	1	0	0	0	Female	39
PGx_Sample1231299	paliperidone	1	0	0	0	Female	39
PGx_Sample1231299	ziprasidone	1	0	0	0	Female	39
PGx_Sample1231299	amitriptyline	0	1	0	0	Female	39	*1/*1	Extensive
PGx_Sample1231299	clomipramine	0	1	0	0	Female	39	*1/*1	Extensive
PGx_Sample1231299	duloxetine	0	1	0	0	Female	39
PGx_Sample1231299	fluoxetine	0	1	0	0	Female	39
PGx_Sample1231299	fluvoxamine	0	1	0	0	Female	39	*4/*10	intermediate
PGx_Sample1231299	mirtazapine	0	1	0	0	Female	39
PGx_Sample1231299	paroxetine	0	1	0	0	Female	39	*4/*10	intermediate
PGx_Sample1231299	venlafaxine	0	1	0	0	Female	39	*4/*10	intermediate
PGx_Sample1231299	citalopram	1	0	0	0	Female	39
PGx_Sample1231299	escitalopram	1	0	0	0	Female	39
PGx_Sample1231299	sertraline	1	0	0	0	Female	39
PGx_Sample1231299	lamotrigine	0	1	0	0	Female	39
PGx_Sample1231299	topiramate	0	1	0	0	Female	39
PGx_Sample1231299	carbamazepine	0	1	0	0	Female	39
PGx_Sample1231299	valproic acid	1	0	0	0	Female	39
PGx_Sample1231299	phenytoin	1	0	0	0	Female	39
PGx_Sample1231299	acetylsalicylic acid	1	0	0	0	Female	39
PGx_Sample1231299	diazepam	1	0	0	0	Female	39
PGx_Sample1231299	clobazam	1	0	0	0	Female	39
PGx_Sample1230900	clozapine	0	0	1	0	Male	25
PGx_Sample1230900	olanzapine	0	0	1	0	Male	25
PGx_Sample1230900	amisulpride	1	0	0	0	Male	25
PGx_Sample1230900	aripiprazole	1	0	0	0	Male	25
PGx_Sample1230900	haloperidol	1	0	0	0	Male	25
PGx_Sample1230900	paliperidone	1	0	0	0	Male	25
PGx_Sample1230900	quetiapine	1	0	0	0	Male	25
PGx_Sample1230900	risperidone	1	0	0	0	Male	25	*4/*4	poor
PGx_Sample1230900	ziprasidone	1	0	0	0	Male	25
PGx_Sample1230900	amitriptyline	0	0	1	0	Male	25	*1/*17	unknown
PGx_Sample1230900	clomipramine	0	0	1	0	Male	25	*1/*17	unknown
PGx_Sample1230900	citalopram	0	1	0	0	Male	25
PGx_Sample1230900	escitalopram	0	1	0	0	Male	25
PGx_Sample1230900	fluoxetine	0	1	0	0	Male	25
PGx_Sample1230900	fluvoxamine	0	1	0	0	Male	25	*4/*4	poor
PGx_Sample1230900	mirtazapine	0	1	0	0	Male	25	*4/*4	poor
PGx_Sample1230900	paroxetine	0	1	0	0	Male	25	*4/*4	poor
PGx_Sample1230900	venlafaxine	0	1	0	0	Male	25	*4/*4	poor
PGx_Sample1230900	duloxetine	1	0	0	0	Male	25
PGx_Sample1230900	sertraline	1	0	0	0	Male	25
PGx_Sample1230900	lamotrigine	0	1	0	0	Male	25
PGx_Sample1230900	topiramate	0	1	0	0	Male	25
PGx_Sample1230900	carbamazepine	0	1	0	0	Male	25
PGx_Sample1230900	valproic acid	1	0	0	0	Male	25
PGx_Sample1230900	phenytoin	1	0	0	0	Male	25
PGx_Sample1230900	diazepam	0	1	0	0	Male	25
PGx_Sample1230900	clobazam	0	1	0	0	Male	25
PGx_Sample1230900	acetylsalicylic acid	1	0	0	0	Male	25
PGx_Sample1230740	amisulpride	0	0	1	0	Male	89
PGx_Sample1230740	clozapine	0	0	1	0	Male	89
PGx_Sample1230740	olanzapine	0	0	1	0	Male	89
PGx_Sample1230740	quetiapine	0	0	1	0	Male	89
PGx_Sample1230740	aripiprazole	1	0	0	0	Male	89
PGx_Sample1230740	haloperidol	1	0	0	0	Male	89
PGx_Sample1230740	paliperidone	1	0	0	0	Male	89
PGx_Sample1230740	risperidone	1	0	0	0	Male	89
PGx_Sample1230740	ziprasidone	1	0	0	0	Male	89
PGx_Sample1230740	amitriptyline	0	0	1	0	Male	89	*1/*17	unknown
PGx_Sample1230740	citalopram	0	1	0	0	Male	89
PGx_Sample1230740	escitalopram	0	1	0	0	Male	89
PGx_Sample1230740	fluoxetine	0	1	0	0	Male	89
PGx_Sample1230740	mirtazapine	0	1	0	0	Male	89
PGx_Sample1230740	paroxetine	0	1	0	0	Male	89
PGx_Sample1230740	clomipramine	1	0	0	0	Male	89	*1/*17	unknown
PGx_Sample1230740	duloxetine	1	0	0	0	Male	89
PGx_Sample1230740	fluvoxamine	1	0	0	0	Male	89	*1/*41	Extensive
PGx_Sample1230740	sertraline	1	0	0	0	Male	89
PGx_Sample1230740	venlafaxine	1	0	0	0	Male	89	*1/*41	Extensive
PGx_Sample1230740	lamotrigine	0	1	0	0	Male	89
PGx_Sample1230740	topiramate	0	1	0	0	Male	89
PGx_Sample1230740	carbamazepine	0	1	0	0	Male	89
PGx_Sample1230740	valproic acid	1	0	0	0	Male	89
PGx_Sample1230740	phenytoin	1	0	0	0	Male	89
PGx_Sample1230740	diazepam	0	1	0	0	Male	89
PGx_Sample1230740	clobazam	0	1	0	0	Male	89
PGx_Sample1230740	acetylsalicylic acid	1	0	0	0	Male	89
PGx_Sample1232802	clozapine	0	0	1	0	Female	40
PGx_Sample1232802	olanzapine	0	0	1	0	Female	40
PGx_Sample1232802	amisulpride	1	0	0	0	Female	40
PGx_Sample1232802	aripiprazole	1	0	0	0	Female	40
PGx_Sample1232802	haloperidol	1	0	0	0	Female	40
PGx_Sample1232802	paliperidone	1	0	0	0	Female	40
PGx_Sample1232802	quetiapine	1	0	0	0	Female	40
PGx_Sample1232802	risperidone	1	0	0	0	Female	40
PGx_Sample1232802	ziprasidone	1	0	0	0	Female	40
PGx_Sample1232802	amitriptyline	0	1	0	0	Female	40	*1/*2	unknown
PGx_Sample1232802	citalopram	0	1	0	0	Female	40
PGx_Sample1232802	duloxetine	0	1	0	0	Female	40
PGx_Sample1232802	escitalopram	0	1	0	0	Female	40
PGx_Sample1232802	fluoxetine	0	1	0	0	Female	40
PGx_Sample1232802	mirtazapine	0	1	0	0	Female	40
PGx_Sample1232802	paroxetine	0	1	0	0	Female	40
PGx_Sample1232802	sertraline	0	1	0	0	Female	40
PGx_Sample1232802	clomipramine	1	0	0	0	Female	40	*1/*2	unknown
PGx_Sample1232802	fluvoxamine	1	0	0	0	Female	40	*1/*41	Extensive
PGx_Sample1232802	venlafaxine	1	0	0	0	Female	40	*1/*41	Extensive
PGx_Sample1232802	lamotrigine	0	1	0	0	Female	40
PGx_Sample1232802	topiramate	0	1	0	0	Female	40
PGx_Sample1232802	carbamazepine	0	1	0	0	Female	40
PGx_Sample1232802	valproic acid	1	0	0	0	Female	40
PGx_Sample1232802	phenytoin	1	0	0	0	Female	40
PGx_Sample1232802	acetylsalicylic acid	0	1	0	0	Female	40
PGx_Sample1232802	clobazam	0	1	0	0	Female	40
PGx_Sample1232802	diazepam	1	0	0	0	Female	40
PGx_Sample1230452	clozapine	0	1	0	0	Male	44
PGx_Sample1230452	olanzapine	0	1	0	0	Male	44
PGx_Sample1230452	risperidone	0	1	0	0	Male	44	*4/*10	intermediate
PGx_Sample1230452	amisulpride	1	0	0	0	Male	44
PGx_Sample1230452	aripiprazole	1	0	0	0	Male	44
PGx_Sample1230452	haloperidol	1	0	0	0	Male	44
PGx_Sample1230452	paliperidone	1	0	0	0	Male	44
PGx_Sample1230452	quetiapine	1	0	0	0	Male	44
PGx_Sample1230452	ziprasidone	1	0	0	0	Male	44
PGx_Sample1230452	amitriptyline	0	0	1	0	Male	44	*1/*17	unknown
PGx_Sample1230452	clomipramine	0	0	1	0	Male	44	*1/*17	unknown
PGx_Sample1230452	citalopram	0	1	0	0	Male	44
PGx_Sample1230452	duloxetine	0	1	0	0	Male	44
PGx_Sample1230452	escitalopram	0	1	0	0	Male	44
PGx_Sample1230452	fluoxetine	0	1	0	0	Male	44
PGx_Sample1230452	fluvoxamine	0	1	0	0	Male	44	*4/*10	intermediate
PGx_Sample1230452	mirtazapine	0	1	0	0	Male	44
PGx_Sample1230452	paroxetine	0	1	0	0	Male	44	*4/*10	intermediate
PGx_Sample1230452	venlafaxine	0	1	0	0	Male	44	*4/*10	intermediate
PGx_Sample1230452	sertraline	1	0	0	0	Male	44
PGx_Sample1230452	lamotrigine	0	1	0	0	Male	44
PGx_Sample1230452	topiramate	0	1	0	0	Male	44
PGx_Sample1230452	carbamazepine	0	1	0	0	Male	44
PGx_Sample1230452	valproic acid	1	0	0	0	Male	44
PGx_Sample1230452	phenytoin	1	0	0	0	Male	44
PGx_Sample1230452	diazepam	0	1	0	0	Male	44
PGx_Sample1230452	clobazam	0	1	0	0	Male	44
PGx_Sample1230452	acetylsalicylic acid	1	0	0	0	Male	44
PGx_Sample1231286	clozapine	0	0	1	0	Female	65
PGx_Sample1231286	olanzapine	0	0	1	0	Female	65
PGx_Sample1231286	risperidone	0	1	0	0	Female	65	*3	unknown
PGx_Sample1231286	amisulpride	1	0	0	0	Female	65
PGx_Sample1231286	aripiprazole	1	0	0	0	Female	65
PGx_Sample1231286	haloperidol	1	0	0	0	Female	65
PGx_Sample1231286	paliperidone	1	0	0	0	Female	65
PGx_Sample1231286	quetiapine	1	0	0	0	Female	65
PGx_Sample1231286	ziprasidone	1	0	0	0	Female	65
PGx_Sample1231286	amitriptyline	0	0	1	0	Female	65
PGx_Sample1231286	clomipramine	0	0	1	0	Female	65
PGx_Sample1231286	citalopram	0	1	0	0	Female	65
PGx_Sample1231286	duloxetine	0	1	0	0	Female	65
PGx_Sample1231286	escitalopram	0	1	0	0	Female	65
PGx_Sample1231286	fluvoxamine	0	1	0	0	Female	65	*3/*41	unknown
PGx_Sample1231286	mirtazapine	0	1	0	0	Female	65	*3	unknown
PGx_Sample1231286	paroxetine	0	1	0	0	Female	65	*3	unknown
PGx_Sample1231286	sertraline	0	1	0	0	Female	65
PGx_Sample1231286	fluoxetine	1	0	0	0	Female	65
PGx_Sample1231286	venlafaxine	1	0	0	0	Female	65
PGx_Sample1231286	lamotrigine	0	1	0	0	Female	65
PGx_Sample1231286	topiramate	0	1	0	0	Female	65
PGx_Sample1231286	carbamazepine	0	1	0	0	Female	65
PGx_Sample1231286	valproic acid	1	0	0	0	Female	65
PGx_Sample1231286	phenytoin	1	0	0	0	Female	65
PGx_Sample1231286	diazepam	0	1	0	0	Female	65
PGx_Sample1231286	clobazam	0	1	0	0	Female	65
PGx_Sample1231286	acetylsalicylic acid	1	0	0	0	Female	65
PGx_Sample1232789	clozapine	0	0	1	0	Male	42
PGx_Sample1232789	olanzapine	0	0	1	0	Male	42
PGx_Sample1232789	risperidone	0	1	0	0	Male	42	*4/*10	intermediate
PGx_Sample1232789	amisulpride	1	0	0	0	Male	42
PGx_Sample1232789	aripiprazole	1	0	0	0	Male	42
PGx_Sample1232789	haloperidol	1	0	0	0	Male	42
PGx_Sample1232789	paliperidone	1	0	0	0	Male	42
PGx_Sample1232789	quetiapine	1	0	0	0	Male	42
PGx_Sample1232789	ziprasidone	1	0	0	0	Male	42
PGx_Sample1232789	amitriptyline	0	0	1	0	Male	42	*1/*17	unknown
PGx_Sample1232789	citalopram	0	1	0	0	Male	42
PGx_Sample1232789	clomipramine	0	1	0	0	Male	42	*1/*17	unknown
PGx_Sample1232789	escitalopram	0	1	0	0	Male	42
PGx_Sample1232789	fluoxetine	0	1	0	0	Male	42
PGx_Sample1232789	fluvoxamine	0	1	0	0	Male	42	*4/*10	intermediate
PGx_Sample1232789	mirtazapine	0	1	0	0	Male	42
PGx_Sample1232789	paroxetine	0	1	0	0	Male	42	*4/*10	intermediate
PGx_Sample1232789	venlafaxine	0	1	0	0	Male	42	*4/*10	intermediate
PGx_Sample1232789	duloxetine	1	0	0	0	Male	42
PGx_Sample1232789	sertraline	1	0	0	0	Male	42
PGx_Sample1232789	lamotrigine	0	1	0	0	Male	42
PGx_Sample1232789	valproic acid	0	1	0	0	Male	42
PGx_Sample1232789	carbamazepine	0	1	0	0	Male	42
PGx_Sample1232789	phenytoin	0	1	0	0	Male	42
PGx_Sample1232789	topiramate	1	0	0	0	Male	42
PGx_Sample1232789	diazepam	0	1	0	0	Male	42
PGx_Sample1232789	clobazam	0	1	0	0	Male	42
PGx_Sample1232789	acetylsalicylic acid	1	0	0	0	Male	42
PGx_Sample1230484	clozapine	0	0	1	0	Male	31
PGx_Sample1230484	olanzapine	0	0	1	0	Male	31
PGx_Sample1230484	amisulpride	1	0	0	0	Male	31
PGx_Sample1230484	aripiprazole	1	0	0	0	Male	31
PGx_Sample1230484	haloperidol	1	0	0	0	Male	31
PGx_Sample1230484	paliperidone	1	0	0	0	Male	31
PGx_Sample1230484	quetiapine	1	0	0	0	Male	31
PGx_Sample1230484	risperidone	1	0	0	0	Male	31	*4	unknown
PGx_Sample1230484	ziprasidone	1	0	0	0	Male	31
PGx_Sample1230484	amitriptyline	0	0	1	0	Male	31	*1/*17	unknown
PGx_Sample1230484	clomipramine	0	0	1	0	Male	31	*1/*17	unknown
PGx_Sample1230484	citalopram	0	1	0	0	Male	31
PGx_Sample1230484	escitalopram	0	1	0	0	Male	31
PGx_Sample1230484	fluoxetine	0	1	0	0	Male	31
PGx_Sample1230484	fluvoxamine	0	1	0	0	Male	31	*4	unknown
PGx_Sample1230484	mirtazapine	0	1	0	0	Male	31	*4	unknown
PGx_Sample1230484	paroxetine	0	1	0	0	Male	31	*4	unknown
PGx_Sample1230484	venlafaxine	0	1	0	0	Male	31	*4	unknown
PGx_Sample1230484	duloxetine	1	0	0	0	Male	31
PGx_Sample1230484	sertraline	1	0	0	0	Male	31
PGx_Sample1230484	lamotrigine	0	1	0	0	Male	31
PGx_Sample1230484	topiramate	0	1	0	0	Male	31
PGx_Sample1230484	carbamazepine	0	1	0	0	Male	31
PGx_Sample1230484	valproic acid	1	0	0	0	Male	31
PGx_Sample1230484	phenytoin	1	0	0	0	Male	31
PGx_Sample1230484	diazepam	0	1	0	0	Male	31
PGx_Sample1230484	clobazam	0	1	0	0	Male	31
PGx_Sample1230484	acetylsalicylic acid	1	0	0	0	Male	31
PGx_Sample1230749	clozapine	0	0	1	0	Male	47
PGx_Sample1230749	olanzapine	0	0	1	0	Male	47
PGx_Sample1230749	risperidone	0	1	0	0	Male	47	*4/*10	intermediate
PGx_Sample1230749	amisulpride	1	0	0	0	Male	47
PGx_Sample1230749	aripiprazole	1	0	0	0	Male	47
PGx_Sample1230749	haloperidol	1	0	0	0	Male	47
PGx_Sample1230749	paliperidone	1	0	0	0	Male	47
PGx_Sample1230749	quetiapine	1	0	0	0	Male	47
PGx_Sample1230749	ziprasidone	1	0	0	0	Male	47
PGx_Sample1230749	amitriptyline	0	0	1	0	Male	47	*2/*2	unknown
PGx_Sample1230749	citalopram	0	0	1	0	Male	47
PGx_Sample1230749	escitalopram	0	0	1	0	Male	47
PGx_Sample1230749	sertraline	0	0	1	0	Male	47
PGx_Sample1230749	clomipramine	0	1	0	0	Male	47	*2/*2	unknown
PGx_Sample1230749	fluvoxamine	0	1	0	0	Male	47	*4/*10	intermediate
PGx_Sample1230749	paroxetine	0	1	0	0	Male	47	*4/*10	intermediate
PGx_Sample1230749	venlafaxine	0	1	0	0	Male	47	*4/*10	intermediate
PGx_Sample1230749	duloxetine	1	0	0	0	Male	47
PGx_Sample1230749	fluoxetine	1	0	0	0	Male	47
PGx_Sample1230749	mirtazapine	1	0	0	0	Male	47
PGx_Sample1230749	lamotrigine	0	1	0	0	Male	47
PGx_Sample1230749	topiramate	0	1	0	0	Male	47
PGx_Sample1230749	carbamazepine	0	1	0	0	Male	47
PGx_Sample1230749	valproic acid	1	0	0	0	Male	47
PGx_Sample1230749	phenytoin	1	0	0	0	Male	47
PGx_Sample1230749	acetylsalicylic acid	0	0	1	0	Male	47
PGx_Sample1230749	diazepam	0	1	0	0	Male	47
PGx_Sample1230749	clobazam	0	1	0	0	Male	47
PGx_Sample1231283	clozapine	0	0	1	0	Male	70
PGx_Sample1231283	olanzapine	0	0	1	0	Male	70
PGx_Sample1231283	amisulpride	1	0	0	0	Male	70
PGx_Sample1231283	aripiprazole	1	0	0	0	Male	70
PGx_Sample1231283	haloperidol	1	0	0	0	Male	70
PGx_Sample1231283	paliperidone	1	0	0	0	Male	70
PGx_Sample1231283	quetiapine	1	0	0	0	Male	70
PGx_Sample1231283	risperidone	1	0	0	0	Male	70	*1/*1	Extensive
PGx_Sample1231283	ziprasidone	1	0	0	0	Male	70
PGx_Sample1231283	amitriptyline	0	0	1	0	Male	70	*1/*17	unknown
PGx_Sample1231283	citalopram	0	1	0	0	Male	70
PGx_Sample1231283	duloxetine	0	1	0	0	Male	70
PGx_Sample1231283	escitalopram	0	1	0	0	Male	70
PGx_Sample1231283	clomipramine	1	0	0	0	Male	70	*1/*17	unknown
PGx_Sample1231283	fluoxetine	1	0	0	0	Male	70
PGx_Sample1231283	fluvoxamine	1	0	0	0	Male	70	*1/*1	Extensive
PGx_Sample1231283	mirtazapine	1	0	0	0	Male	70	*1/*1	Extensive
PGx_Sample1231283	paroxetine	1	0	0	0	Male	70	*1/*1	Extensive
PGx_Sample1231283	sertraline	1	0	0	0	Male	70
PGx_Sample1231283	venlafaxine	1	0	0	0	Male	70	*1/*1	Extensive
PGx_Sample1231283	lamotrigine	0	1	0	0	Male	70
PGx_Sample1231283	topiramate	0	1	0	0	Male	70
PGx_Sample1231283	carbamazepine	0	1	0	0	Male	70
PGx_Sample1231283	valproic acid	1	0	0	0	Male	70
PGx_Sample1231283	phenytoin	1	0	0	0	Male	70
PGx_Sample1231283	diazepam	0	1	0	0	Male	70
PGx_Sample1231283	clobazam	0	1	0	0	Male	70
PGx_Sample1231283	acetylsalicylic acid	1	0	0	0	Male	70
PGx_Sample1232710	clozapine	0	1	0	0	Female	36
PGx_Sample1232710	olanzapine	0	1	0	0	Female	36
PGx_Sample1232710	amisulpride	1	0	0	0	Female	36
PGx_Sample1232710	aripiprazole	1	0	0	0	Female	36
PGx_Sample1232710	haloperidol	1	0	0	0	Female	36
PGx_Sample1232710	paliperidone	1	0	0	0	Female	36
PGx_Sample1232710	quetiapine	1	0	0	0	Female	36
PGx_Sample1232710	risperidone	1	0	0	0	Female	36	*1/*1	Extensive
PGx_Sample1232710	ziprasidone	1	0	0	0	Female	36
PGx_Sample1232710	sertraline	0	1	0	0	Female	36
PGx_Sample1232710	amitriptyline	1	0	0	0	Female	36	*1/*1	Extensive
PGx_Sample1232710	citalopram	1	0	0	0	Female	36
PGx_Sample1232710	clomipramine	1	0	0	0	Female	36	*1/*1	Extensive
PGx_Sample1232710	duloxetine	1	0	0	0	Female	36
PGx_Sample1232710	escitalopram	1	0	0	0	Female	36
PGx_Sample1232710	fluoxetine	1	0	0	0	Female	36
PGx_Sample1232710	fluvoxamine	1	0	0	0	Female	36	*1/*1	Extensive
PGx_Sample1232710	mirtazapine	1	0	0	0	Female	36	*1/*1	Extensive
PGx_Sample1232710	paroxetine	1	0	0	0	Female	36	*1/*1	Extensive
PGx_Sample1232710	venlafaxine	1	0	0	0	Female	36	*1/*1	Extensive
PGx_Sample1232710	lamotrigine	0	1	0	0	Female	36
PGx_Sample1232710	carbamazepine	0	1	0	0	Female	36
PGx_Sample1232710	topiramate	1	0	0	0	Female	36
PGx_Sample1232710	valproic acid	1	0	0	0	Female	36
PGx_Sample1232710	phenytoin	1	0	0	0	Female	36
PGx_Sample1232710	acetylsalicylic acid	1	0	0	0	Female	36
PGx_Sample1232710	diazepam	1	0	0	0	Female	36
PGx_Sample1232710	clobazam	1	0	0	0	Female	36
PGx_Sample1230074	amisulpride	0	0	1	0	Male	51
PGx_Sample1230074	quetiapine	0	0	1	0	Male	51
PGx_Sample1230074	clozapine	0	1	0	0	Male	51
PGx_Sample1230074	olanzapine	0	1	0	0	Male	51
PGx_Sample1230074	aripiprazole	1	0	0	0	Male	51
PGx_Sample1230074	haloperidol	1	0	0	0	Male	51
PGx_Sample1230074	paliperidone	1	0	0	0	Male	51
PGx_Sample1230074	risperidone	1	0	0	0	Male	51	*1/*1	Extensive
PGx_Sample1230074	ziprasidone	1	0	0	0	Male	51
PGx_Sample1230074	fluoxetine	0	1	0	0	Male	51
PGx_Sample1230074	citalopram	0	1	0	0	Male	51
PGx_Sample1230074	escitalopram	0	1	0	0	Male	51
PGx_Sample1230074	mirtazapine	0	1	0	0	Male	51	*1/*1	Extensive
PGx_Sample1230074	paroxetine	0	1	0	0	Male	51	*1/*1	Extensive
PGx_Sample1230074	sertraline	0	1	0	0	Male	51
PGx_Sample1230074	venlafaxine	0	1	0	0	Male	51	*1/*1	Extensive
PGx_Sample1230074	amitriptyline	1	0	0	0	Male	51	*1/*1	Extensive
PGx_Sample1230074	clomipramine	1	0	0	0	Male	51	*1/*1	Extensive
PGx_Sample1230074	duloxetine	1	0	0	0	Male	51
PGx_Sample1230074	fluvoxamine	1	0	0	0	Male	51	*1/*1	Extensive
PGx_Sample1230074	lamotrigine	0	1	0	0	Male	51
PGx_Sample1230074	topiramate	0	1	0	0	Male	51
PGx_Sample1230074	carbamazepine	0	1	0	0	Male	51
PGx_Sample1230074	valproic acid	1	0	0	0	Male	51
PGx_Sample1230074	phenytoin	1	0	0	0	Male	51
PGx_Sample1230074	acetylsalicylic acid	1	0	0	0	Male	51
PGx_Sample1230074	diazepam	1	0	0	0	Male	51
PGx_Sample1230074	clobazam	1	0	0	0	Male	51
PGx_Sample1231694	clozapine	0	0	1	0	Male	32
PGx_Sample1231694	olanzapine	0	0	1	0	Male	32
PGx_Sample1231694	amisulpride	1	0	0	0	Male	32
PGx_Sample1231694	aripiprazole	1	0	0	0	Male	32
PGx_Sample1231694	haloperidol	1	0	0	0	Male	32
PGx_Sample1231694	paliperidone	1	0	0	0	Male	32
PGx_Sample1231694	quetiapine	1	0	0	0	Male	32
PGx_Sample1231694	risperidone	1	0	0	0	Male	32	*1/*1	Extensive
PGx_Sample1231694	ziprasidone	1	0	0	0	Male	32
PGx_Sample1231694	fluoxetine	0	1	0	0	Male	32
PGx_Sample1231694	citalopram	0	1	0	0	Male	32
PGx_Sample1231694	escitalopram	0	1	0	0	Male	32
PGx_Sample1231694	mirtazapine	0	1	0	0	Male	32	*1/*1	Extensive
PGx_Sample1231694	paroxetine	0	1	0	0	Male	32	*1/*1	Extensive
PGx_Sample1231694	sertraline	0	1	0	0	Male	32
PGx_Sample1231694	venlafaxine	0	1	0	0	Male	32	*1/*1	Extensive
PGx_Sample1231694	amitriptyline	1	0	0	0	Male	32	*1/*1	Extensive
PGx_Sample1231694	clomipramine	1	0	0	0	Male	32	*1/*1	Extensive
PGx_Sample1231694	duloxetine	1	0	0	0	Male	32
PGx_Sample1231694	fluvoxamine	1	0	0	0	Male	32	*1/*1	Extensive
PGx_Sample1231694	lamotrigine	0	1	0	0	Male	32
PGx_Sample1231694	topiramate	0	1	0	0	Male	32
PGx_Sample1231694	carbamazepine	0	1	0	0	Male	32
PGx_Sample1231694	valproic acid	1	0	0	0	Male	32
PGx_Sample1231694	phenytoin	1	0	0	0	Male	32
PGx_Sample1231694	acetylsalicylic acid	1	0	0	0	Male	32
PGx_Sample1231694	diazepam	1	0	0	0	Male	32
PGx_Sample1231694	clobazam	1	0	0	0	Male	32
PGx_Sample1231877	clozapine	0	1	0	0	Female	60
PGx_Sample1231877	olanzapine	0	1	0	0	Female	60
PGx_Sample1231877	amisulpride	1	0	0	0	Female	60
PGx_Sample1231877	aripiprazole	1	0	0	0	Female	60
PGx_Sample1231877	haloperidol	1	0	0	0	Female	60
PGx_Sample1231877	paliperidone	1	0	0	0	Female	60
PGx_Sample1231877	quetiapine	1	0	0	0	Female	60
PGx_Sample1231877	risperidone	1	0	0	0	Female	60	*4	unknown
PGx_Sample1231877	ziprasidone	1	0	0	0	Female	60
PGx_Sample1231877	clomipramine	0	0	1	0	Female	60	*1/*1	Extensive
PGx_Sample1231877	fluvoxamine	0	0	1	0	Female	60	*3/*4	poor
PGx_Sample1231877	amitriptyline	0	1	0	0	Female	60	*1/*1	Extensive
PGx_Sample1231877	duloxetine	0	1	0	0	Female	60
PGx_Sample1231877	fluoxetine	0	1	0	0	Female	60
PGx_Sample1231877	mirtazapine	0	1	0	0	Female	60	*3/*4	poor
PGx_Sample1231877	paroxetine	0	1	0	0	Female	60	*4	unknown
PGx_Sample1231877	venlafaxine	0	1	0	0	Female	60	*4	unknown
PGx_Sample1231877	citalopram	1	0	0	0	Female	60
PGx_Sample1231877	escitalopram	1	0	0	0	Female	60
PGx_Sample1231877	sertraline	1	0	0	0	Female	60
PGx_Sample1231877	lamotrigine	0	1	0	0	Female	60
PGx_Sample1231877	valproic acid	0	1	0	0	Female	60
PGx_Sample1231877	carbamazepine	0	1	0	0	Female	60
PGx_Sample1231877	phenytoin	0	1	0	0	Female	60
PGx_Sample1231877	topiramate	1	0	0	0	Female	60
PGx_Sample1231877	acetylsalicylic acid	1	0	0	0	Female	60
PGx_Sample1231877	diazepam	1	0	0	0	Female	60
PGx_Sample1231877	clobazam	1	0	0	0	Female	60
PGx_Sample1231880	clozapine	0	1	0	0	Female	58
PGx_Sample1231880	olanzapine	0	1	0	0	Female	58
PGx_Sample1231880	amisulpride	1	0	0	0	Female	58
PGx_Sample1231880	aripiprazole	1	0	0	0	Female	58
PGx_Sample1231880	haloperidol	1	0	0	0	Female	58
PGx_Sample1231880	paliperidone	1	0	0	0	Female	58
PGx_Sample1231880	quetiapine	1	0	0	0	Female	58
PGx_Sample1231880	risperidone	1	0	0	0	Female	58	*1/*1	Extensive
PGx_Sample1231880	ziprasidone	1	0	0	0	Female	58
PGx_Sample1231880	amitriptyline	0	0	1	0	Female	58	*1/*17	unknown
PGx_Sample1231880	citalopram	0	1	0	0	Female	58
PGx_Sample1231880	duloxetine	0	1	0	0	Female	58
PGx_Sample1231880	escitalopram	0	1	0	0	Female	58
PGx_Sample1231880	fluoxetine	0	1	0	0	Female	58
PGx_Sample1231880	clomipramine	1	0	0	0	Female	58	*1/*17	unknown
PGx_Sample1231880	fluvoxamine	1	0	0	0	Female	58	*1/*1	Extensive
PGx_Sample1231880	mirtazapine	1	0	0	0	Female	58	*1/*1	Extensive
PGx_Sample1231880	paroxetine	1	0	0	0	Female	58	*1/*1	Extensive
PGx_Sample1231880	sertraline	1	0	0	0	Female	58
PGx_Sample1231880	venlafaxine	1	0	0	0	Female	58	*1/*1	Extensive
PGx_Sample1231880	valproic acid	0	0	1	0	Female	58
PGx_Sample1231880	lamotrigine	0	1	0	0	Female	58
PGx_Sample1231880	topiramate	0	1	0	0	Female	58
PGx_Sample1231880	carbamazepine	0	1	0	0	Female	58
PGx_Sample1231880	phenytoin	0	1	0	0	Female	58
PGx_Sample1231880	diazepam	0	1	0	0	Female	58
PGx_Sample1231880	clobazam	0	1	0	0	Female	58
PGx_Sample1231880	acetylsalicylic acid	1	0	0	0	Female	58
PGx_Sample1231846	clozapine	0	1	0	0	Male	24
PGx_Sample1231846	olanzapine	0	1	0	0	Male	24
PGx_Sample1231846	amisulpride	1	0	0	0	Male	24
PGx_Sample1231846	aripiprazole	1	0	0	0	Male	24
PGx_Sample1231846	haloperidol	1	0	0	0	Male	24
PGx_Sample1231846	paliperidone	1	0	0	0	Male	24
PGx_Sample1231846	quetiapine	1	0	0	0	Male	24
PGx_Sample1231846	risperidone	1	0	0	0	Male	24	*1/*1	Extensive
PGx_Sample1231846	ziprasidone	1	0	0	0	Male	24
PGx_Sample1231846	amitriptyline	0	0	1	0	Male	24	*1/*17	unknown
PGx_Sample1231846	citalopram	0	1	0	0	Male	24
PGx_Sample1231846	escitalopram	0	1	0	0	Male	24
PGx_Sample1231846	fluoxetine	0	1	0	0	Male	24
PGx_Sample1231846	clomipramine	1	0	0	0	Male	24	*1/*17	unknown
PGx_Sample1231846	duloxetine	1	0	0	0	Male	24
PGx_Sample1231846	fluvoxamine	1	0	0	0	Male	24	*1/*1	Extensive
PGx_Sample1231846	mirtazapine	1	0	0	0	Male	24	*1/*1	Extensive
PGx_Sample1231846	paroxetine	1	0	0	0	Male	24	*1/*1	Extensive
PGx_Sample1231846	sertraline	1	0	0	0	Male	24
PGx_Sample1231846	venlafaxine	1	0	0	0	Male	24	*1/*1	Extensive
PGx_Sample1231846	lamotrigine	0	1	0	0	Male	24
PGx_Sample1231846	valproic acid	0	1	0	0	Male	24
PGx_Sample1231846	carbamazepine	0	1	0	0	Male	24
PGx_Sample1231846	phenytoin	0	1	0	0	Male	24
PGx_Sample1231846	topiramate	1	0	0	0	Male	24
PGx_Sample1231846	diazepam	0	1	0	0	Male	24
PGx_Sample1231846	clobazam	0	1	0	0	Male	24
PGx_Sample1231846	acetylsalicylic acid	1	0	0	0	Male	24
PGx_Sample1231494	clozapine	0	0	1	0	Female	56
PGx_Sample1231494	olanzapine	0	0	1	0	Female	56
PGx_Sample1231494	amisulpride	1	0	0	0	Female	56
PGx_Sample1231494	aripiprazole	1	0	0	0	Female	56
PGx_Sample1231494	haloperidol	1	0	0	0	Female	56
PGx_Sample1231494	paliperidone	1	0	0	0	Female	56
PGx_Sample1231494	quetiapine	1	0	0	0	Female	56
PGx_Sample1231494	risperidone	1	0	0	0	Female	56
PGx_Sample1231494	ziprasidone	1	0	0	0	Female	56
PGx_Sample1231494	fluoxetine	0	1	0	0	Female	56
PGx_Sample1231494	mirtazapine	0	1	0	0	Female	56
PGx_Sample1231494	paroxetine	0	1	0	0	Female	56
PGx_Sample1231494	amitriptyline	1	0	0	0	Female	56	*1/*1	Extensive
PGx_Sample1231494	citalopram	1	0	0	0	Female	56
PGx_Sample1231494	clomipramine	1	0	0	0	Female	56	*1/*1	Extensive
PGx_Sample1231494	duloxetine	1	0	0	0	Female	56
PGx_Sample1231494	escitalopram	1	0	0	0	Female	56
PGx_Sample1231494	fluvoxamine	1	0	0	0	Female	56	*1/*41	Extensive
PGx_Sample1231494	sertraline	1	0	0	0	Female	56
PGx_Sample1231494	venlafaxine	1	0	0	0	Female	56	*1/*41	Extensive
PGx_Sample1231494	lamotrigine	0	1	0	0	Female	56
PGx_Sample1231494	topiramate	0	1	0	0	Female	56
PGx_Sample1231494	valproic acid	0	1	0	0	Female	56
PGx_Sample1231494	carbamazepine	0	1	0	0	Female	56
PGx_Sample1231494	phenytoin	0	1	0	0	Female	56
PGx_Sample1231494	acetylsalicylic acid	1	0	0	0	Female	56
PGx_Sample1231494	diazepam	1	0	0	0	Female	56
PGx_Sample1231494	clobazam	1	0	0	0	Female	56
PGx_Sample1230486	clozapine	0	0	1	0	Male	63
PGx_Sample1230486	olanzapine	0	0	1	0	Male	63
PGx_Sample1230486	risperidone	0	1	0	0	Male	63	*10	unknown
PGx_Sample1230486	amisulpride	1	0	0	0	Male	63
PGx_Sample1230486	aripiprazole	1	0	0	0	Male	63
PGx_Sample1230486	haloperidol	1	0	0	0	Male	63
PGx_Sample1230486	paliperidone	1	0	0	0	Male	63
PGx_Sample1230486	quetiapine	1	0	0	0	Male	63
PGx_Sample1230486	ziprasidone	1	0	0	0	Male	63
PGx_Sample1230486	amitriptyline	0	1	0	0	Male	63	*1/*3	unknown
PGx_Sample1230486	citalopram	0	1	0	0	Male	63
PGx_Sample1230486	clomipramine	0	1	0	0	Male	63
PGx_Sample1230486	escitalopram	0	1	0	0	Male	63
PGx_Sample1230486	fluoxetine	0	1	0	0	Male	63
PGx_Sample1230486	fluvoxamine	0	1	0	0	Male	63	*1/*10	unknown
PGx_Sample1230486	mirtazapine	0	1	0	0	Male	63
PGx_Sample1230486	paroxetine	0	1	0	0	Male	63	*1/*10	unknown
PGx_Sample1230486	sertraline	0	1	0	0	Male	63
PGx_Sample1230486	duloxetine	1	0	0	0	Male	63
PGx_Sample1230486	venlafaxine	1	0	0	0	Male	63	*1/*10	unknown
PGx_Sample1230486	lamotrigine	0	1	0	0	Male	63
PGx_Sample1230486	topiramate	0	1	0	0	Male	63
PGx_Sample1230486	carbamazepine	0	1	0	0	Male	63
PGx_Sample1230486	valproic acid	1	0	0	0	Male	63
PGx_Sample1230486	phenytoin	1	0	0	0	Male	63
PGx_Sample1230486	clobazam	0	1	0	0	Male	63
PGx_Sample1230486	diazepam	1	0	0	0	Male	63
PGx_Sample1230486	acetylsalicylic acid	0	0	0	1	Male	63
PGx_Sample1230901	amisulpride	0	0	1	0	Male	19
PGx_Sample1230901	clozapine	0	0	1	0	Male	19
PGx_Sample1230901	olanzapine	0	0	1	0	Male	19
PGx_Sample1230901	quetiapine	0	0	1	0	Male	19
PGx_Sample1230901	aripiprazole	1	0	0	0	Male	19
PGx_Sample1230901	haloperidol	1	0	0	0	Male	19
PGx_Sample1230901	paliperidone	1	0	0	0	Male	19
PGx_Sample1230901	risperidone	1	0	0	0	Male	19	*1/*1	Extensive
PGx_Sample1230901	ziprasidone	1	0	0	0	Male	19
PGx_Sample1230901	amitriptyline	0	0	1	0	Male	19	*17/*17	unknown
PGx_Sample1230901	citalopram	0	1	0	0	Male	19
PGx_Sample1230901	escitalopram	0	1	0	0	Male	19
PGx_Sample1230901	fluoxetine	0	1	0	0	Male	19
PGx_Sample1230901	sertraline	0	1	0	0	Male	19
PGx_Sample1230901	clomipramine	1	0	0	0	Male	19	*17/*17	unknown
PGx_Sample1230901	duloxetine	1	0	0	0	Male	19
PGx_Sample1230901	fluvoxamine	1	0	0	0	Male	19	*1/*1	Extensive
PGx_Sample1230901	mirtazapine	1	0	0	0	Male	19	*1/*1	Extensive
PGx_Sample1230901	paroxetine	1	0	0	0	Male	19	*1/*1	Extensive
PGx_Sample1230901	venlafaxine	1	0	0	0	Male	19	*1/*1	Extensive
PGx_Sample1230901	lamotrigine	0	1	0	0	Male	19
PGx_Sample1230901	topiramate	0	1	0	0	Male	19
PGx_Sample1230901	carbamazepine	0	1	0	0	Male	19
PGx_Sample1230901	valproic acid	1	0	0	0	Male	19
PGx_Sample1230901	phenytoin	1	0	0	0	Male	19
PGx_Sample1230901	diazepam	0	1	0	0	Male	19
PGx_Sample1230901	clobazam	0	1	0	0	Male	19
PGx_Sample1230901	acetylsalicylic acid	1	0	0	0	Male	19
PGx_Sample1230902	clozapine	0	0	1	0	Female	65
PGx_Sample1230902	olanzapine	0	0	1	0	Female	65
PGx_Sample1230902	amisulpride	1	0	0	0	Female	65
PGx_Sample1230902	aripiprazole	1	0	0	0	Female	65
PGx_Sample1230902	haloperidol	1	0	0	0	Female	65
PGx_Sample1230902	paliperidone	1	0	0	0	Female	65
PGx_Sample1230902	quetiapine	1	0	0	0	Female	65
PGx_Sample1230902	risperidone	1	0	0	0	Female	65
PGx_Sample1230902	ziprasidone	1	0	0	0	Female	65
PGx_Sample1230902	amitriptyline	0	1	0	0	Female	65	*1/*2	unknown
PGx_Sample1230902	citalopram	0	1	0	0	Female	65
PGx_Sample1230902	escitalopram	0	1	0	0	Female	65
PGx_Sample1230902	fluoxetine	0	1	0	0	Female	65
PGx_Sample1230902	mirtazapine	0	1	0	0	Female	65
PGx_Sample1230902	paroxetine	0	1	0	0	Female	65
PGx_Sample1230902	sertraline	0	1	0	0	Female	65
PGx_Sample1230902	clomipramine	1	0	0	0	Female	65	*1/*2	unknown
PGx_Sample1230902	duloxetine	1	0	0	0	Female	65
PGx_Sample1230902	fluvoxamine	1	0	0	0	Female	65	*1/*41	Extensive
PGx_Sample1230902	venlafaxine	1	0	0	0	Female	65	*1/*41	Extensive
PGx_Sample1230902	lamotrigine	0	1	0	0	Female	65
PGx_Sample1230902	carbamazepine	0	1	0	0	Female	65
PGx_Sample1230902	topiramate	1	0	0	0	Female	65
PGx_Sample1230902	valproic acid	1	0	0	0	Female	65
PGx_Sample1230902	phenytoin	1	0	0	0	Female	65
PGx_Sample1230902	acetylsalicylic acid	0	1	0	0	Female	65
PGx_Sample1230902	clobazam	0	1	0	0	Female	65
PGx_Sample1230902	diazepam	1	0	0	0	Female	65
PGx_Sample1230986	clozapine	0	1	0	0	Female	61
PGx_Sample1230986	olanzapine	0	1	0	0	Female	61
PGx_Sample1230986	amisulpride	1	0	0	0	Female	61
PGx_Sample1230986	aripiprazole	1	0	0	0	Female	61
PGx_Sample1230986	haloperidol	1	0	0	0	Female	61
PGx_Sample1230986	paliperidone	1	0	0	0	Female	61
PGx_Sample1230986	quetiapine	1	0	0	0	Female	61
PGx_Sample1230986	risperidone	1	0	0	0	Female	61	*1/*1	Extensive
PGx_Sample1230986	ziprasidone	1	0	0	0	Female	61
PGx_Sample1230986	amitriptyline	0	0	1	0	Female	61	*1/*17	unknown
PGx_Sample1230986	citalopram	0	1	0	0	Female	61
PGx_Sample1230986	escitalopram	0	1	0	0	Female	61
PGx_Sample1230986	fluoxetine	0	1	0	0	Female	61
PGx_Sample1230986	clomipramine	1	0	0	0	Female	61	*1/*17	unknown
PGx_Sample1230986	duloxetine	1	0	0	0	Female	61
PGx_Sample1230986	fluvoxamine	1	0	0	0	Female	61	*1/*1	Extensive
PGx_Sample1230986	mirtazapine	1	0	0	0	Female	61	*1/*1	Extensive
PGx_Sample1230986	paroxetine	1	0	0	0	Female	61	*1/*1	Extensive
PGx_Sample1230986	sertraline	1	0	0	0	Female	61
PGx_Sample1230986	venlafaxine	1	0	0	0	Female	61	*1/*1	Extensive
PGx_Sample1230986	lamotrigine	0	1	0	0	Female	61
PGx_Sample1230986	topiramate	0	1	0	0	Female	61
PGx_Sample1230986	carbamazepine	0	1	0	0	Female	61
PGx_Sample1230986	valproic acid	1	0	0	0	Female	61
PGx_Sample1230986	phenytoin	1	0	0	0	Female	61
PGx_Sample1230986	diazepam	0	1	0	0	Female	61
PGx_Sample1230986	clobazam	0	1	0	0	Female	61
PGx_Sample1230986	acetylsalicylic acid	1	0	0	0	Female	61
PGx_Sample1232892	amisulpride	0	0	1	0	Male	43
PGx_Sample1232892	clozapine	0	0	1	0	Male	43
PGx_Sample1232892	olanzapine	0	0	1	0	Male	43
PGx_Sample1232892	quetiapine	0	0	1	0	Male	43
PGx_Sample1232892	aripiprazole	1	0	0	0	Male	43
PGx_Sample1232892	haloperidol	1	0	0	0	Male	43
PGx_Sample1232892	paliperidone	1	0	0	0	Male	43
PGx_Sample1232892	risperidone	1	0	0	0	Male	43	*4	unknown
PGx_Sample1232892	ziprasidone	1	0	0	0	Male	43
PGx_Sample1232892	amitriptyline	0	0	1	0	Male	43	*1/*17	unknown
PGx_Sample1232892	clomipramine	0	0	1	0	Male	43	*1/*17	unknown
PGx_Sample1232892	citalopram	0	1	0	0	Male	43
PGx_Sample1232892	duloxetine	0	1	0	0	Male	43
PGx_Sample1232892	escitalopram	0	1	0	0	Male	43
PGx_Sample1232892	fluoxetine	0	1	0	0	Male	43
PGx_Sample1232892	fluvoxamine	0	1	0	0	Male	43	*4	unknown
PGx_Sample1232892	mirtazapine	0	1	0	0	Male	43	*4	unknown
PGx_Sample1232892	paroxetine	0	1	0	0	Male	43	*4	unknown
PGx_Sample1232892	venlafaxine	0	1	0	0	Male	43	*4	unknown
PGx_Sample1232892	sertraline	1	0	0	0	Male	43
PGx_Sample1232892	lamotrigine	0	1	0	0	Male	43
PGx_Sample1232892	carbamazepine	0	1	0	0	Male	43
PGx_Sample1232892	topiramate	1	0	0	0	Male	43
PGx_Sample1232892	valproic acid	1	0	0	0	Male	43
PGx_Sample1232892	phenytoin	1	0	0	0	Male	43
PGx_Sample1232892	diazepam	0	1	0	0	Male	43
PGx_Sample1232892	clobazam	0	1	0	0	Male	43
PGx_Sample1232892	acetylsalicylic acid	1	0	0	0	Male	43
PGx_Sample1232284	clozapine	0	0	1	0	Male	44
PGx_Sample1232284	olanzapine	0	0	1	0	Male	44
PGx_Sample1232284	amisulpride	1	0	0	0	Male	44
PGx_Sample1232284	aripiprazole	1	0	0	0	Male	44
PGx_Sample1232284	haloperidol	1	0	0	0	Male	44
PGx_Sample1232284	paliperidone	1	0	0	0	Male	44
PGx_Sample1232284	quetiapine	1	0	0	0	Male	44
PGx_Sample1232284	risperidone	1	0	0	0	Male	44	*4	unknown
PGx_Sample1232284	ziprasidone	1	0	0	0	Male	44
PGx_Sample1232284	amitriptyline	0	0	1	0	Male	44	*1/*17	unknown
PGx_Sample1232284	clomipramine	0	0	1	0	Male	44	*1/*17	unknown
PGx_Sample1232284	citalopram	0	1	0	0	Male	44
PGx_Sample1232284	duloxetine	0	1	0	0	Male	44
PGx_Sample1232284	escitalopram	0	1	0	0	Male	44
PGx_Sample1232284	fluoxetine	0	1	0	0	Male	44
PGx_Sample1232284	fluvoxamine	0	1	0	0	Male	44	*4	unknown
PGx_Sample1232284	mirtazapine	0	1	0	0	Male	44	*4	unknown
PGx_Sample1232284	paroxetine	0	1	0	0	Male	44	*4	unknown
PGx_Sample1232284	venlafaxine	0	1	0	0	Male	44	*4	unknown
PGx_Sample1232284	sertraline	1	0	0	0	Male	44
PGx_Sample1232284	lamotrigine	0	1	0	0	Male	44
PGx_Sample1232284	topiramate	0	1	0	0	Male	44
PGx_Sample1232284	valproic acid	0	1	0	0	Male	44
PGx_Sample1232284	carbamazepine	0	1	0	0	Male	44
PGx_Sample1232284	phenytoin	0	1	0	0	Male	44
PGx_Sample1232284	diazepam	0	1	0	0	Male	44
PGx_Sample1232284	clobazam	0	1	0	0	Male	44
PGx_Sample1232284	acetylsalicylic acid	1	0	0	0	Male	44
PGx_Sample1230070	clozapine	0	1	0	0	Male	37
PGx_Sample1230070	olanzapine	0	1	0	0	Male	37
PGx_Sample1230070	amisulpride	1	0	0	0	Male	37
PGx_Sample1230070	aripiprazole	1	0	0	0	Male	37
PGx_Sample1230070	haloperidol	1	0	0	0	Male	37
PGx_Sample1230070	paliperidone	1	0	0	0	Male	37
PGx_Sample1230070	quetiapine	1	0	0	0	Male	37
PGx_Sample1230070	risperidone	1	0	0	0	Male	37	*4	unknown
PGx_Sample1230070	ziprasidone	1	0	0	0	Male	37
PGx_Sample1230070	clomipramine	0	0	1	0	Male	37	*1/*1	Extensive
PGx_Sample1230070	amitriptyline	0	1	0	0	Male	37	*1/*1	Extensive
PGx_Sample1230070	duloxetine	0	1	0	0	Male	37
PGx_Sample1230070	fluoxetine	0	1	0	0	Male	37
PGx_Sample1230070	fluvoxamine	0	1	0	0	Male	37	*4	unknown
PGx_Sample1230070	mirtazapine	0	1	0	0	Male	37	*4	unknown
PGx_Sample1230070	paroxetine	0	1	0	0	Male	37	*4	unknown
PGx_Sample1230070	venlafaxine	0	1	0	0	Male	37	*4	unknown
PGx_Sample1230070	citalopram	1	0	0	0	Male	37
PGx_Sample1230070	escitalopram	1	0	0	0	Male	37
PGx_Sample1230070	sertraline	1	0	0	0	Male	37
PGx_Sample1230070	lamotrigine	0	1	0	0	Male	37
PGx_Sample1230070	topiramate	0	1	0	0	Male	37
PGx_Sample1230070	carbamazepine	0	1	0	0	Male	37
PGx_Sample1230070	valproic acid	1	0	0	0	Male	37
PGx_Sample1230070	phenytoin	1	0	0	0	Male	37
PGx_Sample1230070	acetylsalicylic acid	1	0	0	0	Male	37
PGx_Sample1230070	diazepam	1	0	0	0	Male	37
PGx_Sample1230070	clobazam	1	0	0	0	Male	37
PGx_Sample1231848	amisulpride	0	0	1	0	Female	34
PGx_Sample1231848	clozapine	0	0	1	0	Female	34
PGx_Sample1231848	olanzapine	0	0	1	0	Female	34
PGx_Sample1231848	quetiapine	0	0	1	0	Female	34
PGx_Sample1231848	aripiprazole	0	1	0	0	Female	34
PGx_Sample1231848	haloperidol	0	1	0	0	Female	34
PGx_Sample1231848	paliperidone	0	1	0	0	Female	34
PGx_Sample1231848	ziprasidone	0	1	0	0	Female	34
PGx_Sample1231848	risperidone	1	0	0	0	Female	34	*4/*4	poor
PGx_Sample1231848	amitriptyline	0	0	1	0	Female	34	*1/*17	unknown
PGx_Sample1231848	clomipramine	0	0	1	0	Female	34	*1/*17	unknown
PGx_Sample1231848	citalopram	0	1	0	0	Female	34
PGx_Sample1231848	escitalopram	0	1	0	0	Female	34
PGx_Sample1231848	fluoxetine	0	1	0	0	Female	34
PGx_Sample1231848	fluvoxamine	0	1	0	0	Female	34	*4/*4	poor
PGx_Sample1231848	mirtazapine	0	1	0	0	Female	34	*4/*4	poor
PGx_Sample1231848	paroxetine	0	1	0	0	Female	34	*4/*4	poor
PGx_Sample1231848	venlafaxine	0	1	0	0	Female	34	*4/*4	poor
PGx_Sample1231848	duloxetine	1	0	0	0	Female	34
PGx_Sample1231848	sertraline	1	0	0	0	Female	34
PGx_Sample1231848	lamotrigine	0	1	0	0	Female	34
PGx_Sample1231848	topiramate	0	1	0	0	Female	34
PGx_Sample1231848	carbamazepine	0	1	0	0	Female	34
PGx_Sample1231848	valproic acid	1	0	0	0	Female	34
PGx_Sample1231848	phenytoin	1	0	0	0	Female	34
PGx_Sample1231848	diazepam	0	1	0	0	Female	34
PGx_Sample1231848	clobazam	0	1	0	0	Female	34
PGx_Sample1231848	acetylsalicylic acid	1	0	0	0	Female	34
PGx_Sample1230179	clozapine	0	0	1	0	Male	38
PGx_Sample1230179	olanzapine	0	0	1	0	Male	38
PGx_Sample1230179	amisulpride	1	0	0	0	Male	38
PGx_Sample1230179	aripiprazole	1	0	0	0	Male	38
PGx_Sample1230179	haloperidol	1	0	0	0	Male	38
PGx_Sample1230179	paliperidone	1	0	0	0	Male	38
PGx_Sample1230179	quetiapine	1	0	0	0	Male	38
PGx_Sample1230179	risperidone	1	0	0	0	Male	38	*4	unknown
PGx_Sample1230179	ziprasidone	1	0	0	0	Male	38
PGx_Sample1230179	clomipramine	0	0	1	0	Male	38	*1/*1	Extensive
PGx_Sample1230179	amitriptyline	0	1	0	0	Male	38	*1/*1	Extensive
PGx_Sample1230179	duloxetine	0	1	0	0	Male	38
PGx_Sample1230179	fluoxetine	0	1	0	0	Male	38
PGx_Sample1230179	fluvoxamine	0	1	0	0	Male	38	*4	unknown
PGx_Sample1230179	mirtazapine	0	1	0	0	Male	38	*4	unknown
PGx_Sample1230179	paroxetine	0	1	0	0	Male	38	*4	unknown
PGx_Sample1230179	venlafaxine	0	1	0	0	Male	38	*4	unknown
PGx_Sample1230179	citalopram	1	0	0	0	Male	38
PGx_Sample1230179	escitalopram	1	0	0	0	Male	38
PGx_Sample1230179	sertraline	1	0	0	0	Male	38
PGx_Sample1230179	valproic acid	0	0	1	0	Male	38
PGx_Sample1230179	lamotrigine	0	1	0	0	Male	38
PGx_Sample1230179	topiramate	0	1	0	0	Male	38
PGx_Sample1230179	carbamazepine	0	1	0	0	Male	38
PGx_Sample1230179	phenytoin	0	1	0	0	Male	38
PGx_Sample1230179	acetylsalicylic acid	1	0	0	0	Male	38
PGx_Sample1230179	diazepam	1	0	0	0	Male	38
PGx_Sample1230179	clobazam	1	0	0	0	Male	38
PGx_Sample1230185	clozapine	0	0	1	0	Female	46
PGx_Sample1230185	olanzapine	0	0	1	0	Female	46
PGx_Sample1230185	amisulpride	1	0	0	0	Female	46
PGx_Sample1230185	aripiprazole	1	0	0	0	Female	46
PGx_Sample1230185	haloperidol	1	0	0	0	Female	46
PGx_Sample1230185	paliperidone	1	0	0	0	Female	46
PGx_Sample1230185	quetiapine	1	0	0	0	Female	46
PGx_Sample1230185	risperidone	1	0	0	0	Female	46	*1/*1	Extensive
PGx_Sample1230185	ziprasidone	1	0	0	0	Female	46
PGx_Sample1230185	amitriptyline	0	0	1	0	Female	46	*17/*17	unknown
PGx_Sample1230185	citalopram	0	1	0	0	Female	46
PGx_Sample1230185	duloxetine	0	1	0	0	Female	46
PGx_Sample1230185	escitalopram	0	1	0	0	Female	46
PGx_Sample1230185	fluoxetine	0	1	0	0	Female	46
PGx_Sample1230185	sertraline	0	1	0	0	Female	46
PGx_Sample1230185	clomipramine	1	0	0	0	Female	46	*17/*17	unknown
PGx_Sample1230185	fluvoxamine	1	0	0	0	Female	46	*1/*1	Extensive
PGx_Sample1230185	mirtazapine	1	0	0	0	Female	46	*1/*1	Extensive
PGx_Sample1230185	paroxetine	1	0	0	0	Female	46	*1/*1	Extensive
PGx_Sample1230185	venlafaxine	1	0	0	0	Female	46	*1/*1	Extensive
PGx_Sample1230185	lamotrigine	0	1	0	0	Female	46
PGx_Sample1230185	topiramate	0	1	0	0	Female	46
PGx_Sample1230185	carbamazepine	0	1	0	0	Female	46
PGx_Sample1230185	valproic acid	1	0	0	0	Female	46
PGx_Sample1230185	phenytoin	1	0	0	0	Female	46
PGx_Sample1230185	diazepam	0	1	0	0	Female	46
PGx_Sample1230185	clobazam	0	1	0	0	Female	46
PGx_Sample1230185	acetylsalicylic acid	1	0	0	0	Female	46
PGx_Sample1232105	amisulpride	0	0	1	0	Female	36
PGx_Sample1232105	clozapine	0	0	1	0	Female	36
PGx_Sample1232105	olanzapine	0	0	1	0	Female	36
PGx_Sample1232105	quetiapine	0	0	1	0	Female	36
PGx_Sample1232105	aripiprazole	1	0	0	0	Female	36
PGx_Sample1232105	haloperidol	1	0	0	0	Female	36
PGx_Sample1232105	paliperidone	1	0	0	0	Female	36
PGx_Sample1232105	risperidone	1	0	0	0	Female	36
PGx_Sample1232105	ziprasidone	1	0	0	0	Female	36
PGx_Sample1232105	amitriptyline	0	0	1	0	Female	36	*1/*17	unknown
PGx_Sample1232105	citalopram	0	1	0	0	Female	36
PGx_Sample1232105	duloxetine	0	1	0	0	Female	36
PGx_Sample1232105	escitalopram	0	1	0	0	Female	36
PGx_Sample1232105	fluoxetine	0	1	0	0	Female	36
PGx_Sample1232105	mirtazapine	0	1	0	0	Female	36
PGx_Sample1232105	paroxetine	0	1	0	0	Female	36
PGx_Sample1232105	clomipramine	1	0	0	0	Female	36	*1/*17	unknown
PGx_Sample1232105	fluvoxamine	1	0	0	0	Female	36	*1/*41	Extensive
PGx_Sample1232105	sertraline	1	0	0	0	Female	36
PGx_Sample1232105	venlafaxine	1	0	0	0	Female	36	*1/*41	Extensive
PGx_Sample1232105	lamotrigine	0	1	0	0	Female	36
PGx_Sample1232105	topiramate	0	1	0	0	Female	36
PGx_Sample1232105	carbamazepine	0	1	0	0	Female	36
PGx_Sample1232105	valproic acid	1	0	0	0	Female	36
PGx_Sample1232105	phenytoin	1	0	0	0	Female	36
PGx_Sample1232105	diazepam	0	1	0	0	Female	36
PGx_Sample1232105	clobazam	0	1	0	0	Female	36
PGx_Sample1232105	acetylsalicylic acid	1	0	0	0	Female	36
PGx_Sample1230183	amisulpride	0	0	1	0	Female	59
PGx_Sample1230183	clozapine	0	0	1	0	Female	59
PGx_Sample1230183	olanzapine	0	0	1	0	Female	59
PGx_Sample1230183	quetiapine	0	0	1	0	Female	59
PGx_Sample1230183	aripiprazole	1	0	0	0	Female	59
PGx_Sample1230183	haloperidol	1	0	0	0	Female	59
PGx_Sample1230183	paliperidone	1	0	0	0	Female	59
PGx_Sample1230183	risperidone	1	0	0	0	Female	59	*4	unknown
PGx_Sample1230183	ziprasidone	1	0	0	0	Female	59
PGx_Sample1230183	amitriptyline	0	1	0	0	Female	59	*1/*2	unknown
PGx_Sample1230183	citalopram	0	1	0	0	Female	59
PGx_Sample1230183	clomipramine	0	1	0	0	Female	59	*1/*2	unknown
PGx_Sample1230183	escitalopram	0	1	0	0	Female	59
PGx_Sample1230183	fluoxetine	0	1	0	0	Female	59
PGx_Sample1230183	fluvoxamine	0	1	0	0	Female	59	*4/*41	intermediate
PGx_Sample1230183	mirtazapine	0	1	0	0	Female	59	*4	unknown
PGx_Sample1230183	paroxetine	0	1	0	0	Female	59	*4	unknown
PGx_Sample1230183	sertraline	0	1	0	0	Female	59
PGx_Sample1230183	venlafaxine	0	1	0	0	Female	59	*4	unknown
PGx_Sample1230183	duloxetine	1	0	0	0	Female	59
PGx_Sample1230183	lamotrigine	0	1	0	0	Female	59
PGx_Sample1230183	topiramate	0	1	0	0	Female	59
PGx_Sample1230183	carbamazepine	0	1	0	0	Female	59
PGx_Sample1230183	valproic acid	1	0	0	0	Female	59
PGx_Sample1230183	phenytoin	1	0	0	0	Female	59
PGx_Sample1230183	acetylsalicylic acid	0	1	0	0	Female	59
PGx_Sample1230183	clobazam	0	1	0	0	Female	59
PGx_Sample1230183	diazepam	1	0	0	0	Female	59
PGx_Sample1230186	amisulpride	0	0	1	0	Female	43
PGx_Sample1230186	clozapine	0	0	1	0	Female	43
PGx_Sample1230186	olanzapine	0	0	1	0	Female	43
PGx_Sample1230186	quetiapine	0	0	1	0	Female	43
PGx_Sample1230186	risperidone	0	1	0	0	Female	43
PGx_Sample1230186	aripiprazole	1	0	0	0	Female	43
PGx_Sample1230186	haloperidol	1	0	0	0	Female	43
PGx_Sample1230186	paliperidone	1	0	0	0	Female	43
PGx_Sample1230186	ziprasidone	1	0	0	0	Female	43
PGx_Sample1230186	amitriptyline	0	0	1	0	Female	43	*17/*17	unknown
PGx_Sample1230186	citalopram	0	1	0	0	Female	43
PGx_Sample1230186	escitalopram	0	1	0	0	Female	43
PGx_Sample1230186	fluoxetine	0	1	0	0	Female	43
PGx_Sample1230186	mirtazapine	0	1	0	0	Female	43
PGx_Sample1230186	paroxetine	0	1	0	0	Female	43
PGx_Sample1230186	sertraline	0	1	0	0	Female	43
PGx_Sample1230186	clomipramine	1	0	0	0	Female	43	*17/*17	unknown
PGx_Sample1230186	duloxetine	1	0	0	0	Female	43
PGx_Sample1230186	fluvoxamine	1	0	0	0	Female	43	*1/*41	Extensive
PGx_Sample1230186	venlafaxine	1	0	0	0	Female	43	*1/*41	Extensive
PGx_Sample1230186	lamotrigine	0	1	0	0	Female	43
PGx_Sample1230186	topiramate	0	1	0	0	Female	43
PGx_Sample1230186	carbamazepine	0	1	0	0	Female	43
PGx_Sample1230186	valproic acid	1	0	0	0	Female	43
PGx_Sample1230186	phenytoin	1	0	0	0	Female	43
PGx_Sample1230186	diazepam	0	1	0	0	Female	43
PGx_Sample1230186	clobazam	0	1	0	0	Female	43
PGx_Sample1230186	acetylsalicylic acid	1	0	0	0	Female	43
PGx_Sample1232282	clozapine	0	0	1	0	Male	35
PGx_Sample1232282	olanzapine	0	0	1	0	Male	35
PGx_Sample1232282	amisulpride	1	0	0	0	Male	35
PGx_Sample1232282	aripiprazole	1	0	0	0	Male	35
PGx_Sample1232282	haloperidol	1	0	0	0	Male	35
PGx_Sample1232282	paliperidone	1	0	0	0	Male	35
PGx_Sample1232282	quetiapine	1	0	0	0	Male	35
PGx_Sample1232282	risperidone	1	0	0	0	Male	35	*4	unknown
PGx_Sample1232282	ziprasidone	1	0	0	0	Male	35
PGx_Sample1232282	clomipramine	0	0	1	0	Male	35	*1/*1	Extensive
PGx_Sample1232282	amitriptyline	0	1	0	0	Male	35	*1/*1	Extensive
PGx_Sample1232282	fluoxetine	0	1	0	0	Male	35
PGx_Sample1232282	fluvoxamine	0	1	0	0	Male	35	*4	unknown
PGx_Sample1232282	mirtazapine	0	1	0	0	Male	35	*4	unknown
PGx_Sample1232282	paroxetine	0	1	0	0	Male	35	*4	unknown
PGx_Sample1232282	venlafaxine	0	1	0	0	Male	35	*4	unknown
PGx_Sample1232282	citalopram	1	0	0	0	Male	35
PGx_Sample1232282	duloxetine	1	0	0	0	Male	35
PGx_Sample1232282	escitalopram	1	0	0	0	Male	35
PGx_Sample1232282	sertraline	1	0	0	0	Male	35
PGx_Sample1232282	lamotrigine	0	1	0	0	Male	35
PGx_Sample1232282	topiramate	0	1	0	0	Male	35
PGx_Sample1232282	valproic acid	0	1	0	0	Male	35
PGx_Sample1232282	carbamazepine	0	1	0	0	Male	35
PGx_Sample1232282	phenytoin	0	1	0	0	Male	35
PGx_Sample1232282	acetylsalicylic acid	1	0	0	0	Male	35
PGx_Sample1232282	diazepam	1	0	0	0	Male	35
PGx_Sample1232282	clobazam	1	0	0	0	Male	35
PGx_Sample1232285	amisulpride	0	0	1	0	Male	68
PGx_Sample1232285	clozapine	0	0	1	0	Male	68
PGx_Sample1232285	olanzapine	0	0	1	0	Male	68
PGx_Sample1232285	quetiapine	0	0	1	0	Male	68
PGx_Sample1232285	aripiprazole	1	0	0	0	Male	68
PGx_Sample1232285	haloperidol	1	0	0	0	Male	68
PGx_Sample1232285	paliperidone	1	0	0	0	Male	68
PGx_Sample1232285	risperidone	1	0	0	0	Male	68	*1/*1	Extensive
PGx_Sample1232285	ziprasidone	1	0	0	0	Male	68
PGx_Sample1232285	amitriptyline	0	0	1	0	Male	68	*17/*17	unknown
[truncated: 12,198 more rows]

## Sheet: Merged CYP PGx Data
Additional file 6: Merged CYP PGx Data
sample	drug	success	warning	danger	not_found	sex	age	CYP2C9	CYP2C9_metabolizer	CYP2C19	CYP2C19_metabolizer	CYP2D6	CYP2D6_metabolizer
PGx_Sample1230984	clozapine	0	0	1	0	Female	43
PGx_Sample1230984	olanzapine	0	0	1	0	Female	43
PGx_Sample1230984	amisulpride	1	0	0	0	Female	43
PGx_Sample1230984	aripiprazole	1	0	0	0	Female	43
PGx_Sample1230984	haloperidol	1	0	0	0	Female	43
PGx_Sample1230984	paliperidone	1	0	0	0	Female	43
PGx_Sample1230984	quetiapine	1	0	0	0	Female	43
PGx_Sample1230984	risperidone	1	0	0	0	Female	43					*1/*1	Extensive
PGx_Sample1230984	ziprasidone	1	0	0	0	Female	43
PGx_Sample1230984	amitriptyline	0	1	0	0	Female	43			*1/*1	Extensive	*1/*1	Extensive
PGx_Sample1230984	citalopram	0	1	0	0	Female	43			*1/*2	poor
PGx_Sample1230984	escitalopram	0	1	0	0	Female	43			*1/*2	poor
PGx_Sample1230984	fluoxetine	0	1	0	0	Female	43
PGx_Sample1230984	sertraline	0	1	0	0	Female	43			*1/*2	poor
PGx_Sample1230984	clomipramine	1	0	0	0	Female	43			*1/*1	Extensive	*1/*1	Extensive
PGx_Sample1230984	duloxetine	1	0	0	0	Female	43
PGx_Sample1230984	fluvoxamine	1	0	0	0	Female	43					*1/*1	Extensive
PGx_Sample1230984	mirtazapine	1	0	0	0	Female	43					*1/*1	Extensive
PGx_Sample1230984	paroxetine	1	0	0	0	Female	43					*1/*1	Extensive
PGx_Sample1230984	venlafaxine	1	0	0	0	Female	43					*1/*1	Extensive
PGx_Sample1230984	lamotrigine	0	1	0	0	Female	43
PGx_Sample1230984	carbamazepine	0	1	0	0	Female	43
PGx_Sample1230984	topiramate	1	0	0	0	Female	43
PGx_Sample1230984	valproic acid	1	0	0	0	Female	43	*1/*1	Extensive
PGx_Sample1230984	phenytoin	1	0	0	0	Female	43	*1/*1	Extensive
PGx_Sample1230984	acetylsalicylic acid	0	0	1	0	Female	43			*1/*2	poor
PGx_Sample1230984	clobazam	0	1	0	0	Female	43			*1/*2	poor
PGx_Sample1230984	diazepam	1	0	0	0	Female	43			*1/*2	poor
PGx_Sample1230742	amisulpride	0	0	1	0	Male	84
PGx_Sample1230742	clozapine	0	0	1	0	Male	84
PGx_Sample1230742	olanzapine	0	0	1	0	Male	84
PGx_Sample1230742	quetiapine	0	0	1	0	Male	84
PGx_Sample1230742	risperidone	0	0	1	0	Male	84
PGx_Sample1230742	aripiprazole	1	0	0	0	Male	84
PGx_Sample1230742	haloperidol	1	0	0	0	Male	84
PGx_Sample1230742	paliperidone	1	0	0	0	Male	84
PGx_Sample1230742	ziprasidone	1	0	0	0	Male	84
PGx_Sample1230742	fluoxetine	0	1	0	0	Male	84
PGx_Sample1230742	mirtazapine	0	1	0	0	Male	84
PGx_Sample1230742	paroxetine	0	1	0	0	Male	84
PGx_Sample1230742	amitriptyline	1	0	0	0	Male	84			*1/*1	Extensive	*1/*1	Extensive
PGx_Sample1230742	citalopram	1	0	0	0	Male	84			*1/*1	Extensive
PGx_Sample1230742	clomipramine	1	0	0	0	Male	84			*1/*1	Extensive	*1/*1	Extensive
PGx_Sample1230742	duloxetine	1	0	0	0	Male	84
PGx_Sample1230742	escitalopram	1	0	0	0	Male	84			*1/*1	Extensive
PGx_Sample1230742	fluvoxamine	1	0	0	0	Male	84					*1/*41	Extensive
PGx_Sample1230742	sertraline	1	0	0	0	Male	84			*1/*1	Extensive
PGx_Sample1230742	venlafaxine	1	0	0	0	Male	84					*1/*41	Extensive
PGx_Sample1230742	lamotrigine	0	1	0	0	Male	84
PGx_Sample1230742	valproic acid	0	1	0	0	Male	84	*1/*3	poor
PGx_Sample1230742	carbamazepine	0	1	0	0	Male	84
PGx_Sample1230742	phenytoin	0	1	0	0	Male	84	*1/*3	poor
PGx_Sample1230742	topiramate	1	0	0	0	Male	84
PGx_Sample1230742	acetylsalicylic acid	1	0	0	0	Male	84			*1/*1	Extensive
PGx_Sample1230742	diazepam	1	0	0	0	Male	84			*1/*1	Extensive
PGx_Sample1230742	clobazam	1	0	0	0	Male	84			*1/*1	Extensive
PGx_Sample1231231	amisulpride	0	0	1	0	Female	51
PGx_Sample1231231	clozapine	0	0	1	0	Female	51
PGx_Sample1231231	olanzapine	0	0	1	0	Female	51
PGx_Sample1231231	quetiapine	0	0	1	0	Female	51
PGx_Sample1231231	aripiprazole	1	0	0	0	Female	51
PGx_Sample1231231	haloperidol	1	0	0	0	Female	51
PGx_Sample1231231	paliperidone	1	0	0	0	Female	51
PGx_Sample1231231	risperidone	1	0	0	0	Female	51					*1/*1	Extensive
PGx_Sample1231231	ziprasidone	1	0	0	0	Female	51
PGx_Sample1231231	sertraline	0	1	0	0	Female	51			*1/*1	Extensive
PGx_Sample1231231	amitriptyline	1	0	0	0	Female	51			*1/*1	Extensive	*1/*1	Extensive
PGx_Sample1231231	citalopram	1	0	0	0	Female	51			*1/*1	Extensive
PGx_Sample1231231	clomipramine	1	0	0	0	Female	51			*1/*1	Extensive	*1/*1	Extensive
PGx_Sample1231231	duloxetine	1	0	0	0	Female	51
PGx_Sample1231231	escitalopram	1	0	0	0	Female	51			*1/*1	Extensive
PGx_Sample1231231	fluoxetine	1	0	0	0	Female	51
PGx_Sample1231231	fluvoxamine	1	0	0	0	Female	51					*1/*1	Extensive
PGx_Sample1231231	mirtazapine	1	0	0	0	Female	51					*1/*1	Extensive
PGx_Sample1231231	paroxetine	1	0	0	0	Female	51					*1/*1	Extensive
PGx_Sample1231231	venlafaxine	1	0	0	0	Female	51					*1/*1	Extensive
PGx_Sample1231231	lamotrigine	0	1	0	0	Female	51
PGx_Sample1231231	valproic acid	0	1	0	0	Female	51	*1/*2	poor
PGx_Sample1231231	carbamazepine	0	1	0	0	Female	51
PGx_Sample1231231	phenytoin	0	1	0	0	Female	51	*1/*2	poor
PGx_Sample1231231	topiramate	1	0	0	0	Female	51
PGx_Sample1231231	acetylsalicylic acid	1	0	0	0	Female	51			*1/*1	Extensive
PGx_Sample1231231	diazepam	1	0	0	0	Female	51			*1/*1	Extensive
PGx_Sample1231231	clobazam	1	0	0	0	Female	51			*1/*1	Extensive
PGx_Sample1230451	clozapine	0	0	1	0	Female	30
PGx_Sample1230451	olanzapine	0	0	1	0	Female	30
PGx_Sample1230451	amisulpride	1	0	0	0	Female	30
PGx_Sample1230451	aripiprazole	1	0	0	0	Female	30
PGx_Sample1230451	haloperidol	1	0	0	0	Female	30
PGx_Sample1230451	paliperidone	1	0	0	0	Female	30
PGx_Sample1230451	quetiapine	1	0	0	0	Female	30
PGx_Sample1230451	risperidone	1	0	0	0	Female	30					*1/*1	Extensive
PGx_Sample1230451	ziprasidone	1	0	0	0	Female	30
PGx_Sample1230451	amitriptyline	0	1	0	0	Female	30			*1/*2	poor	*1/*2	unknown
PGx_Sample1230451	citalopram	0	1	0	0	Female	30			*1/*2	poor
PGx_Sample1230451	escitalopram	0	1	0	0	Female	30			*1/*2	poor
PGx_Sample1230451	fluoxetine	0	1	0	0	Female	30
PGx_Sample1230451	sertraline	0	1	0	0	Female	30			*1/*2	poor
PGx_Sample1230451	clomipramine	1	0	0	0	Female	30			*1/*2	poor	*1/*2	unknown
PGx_Sample1230451	duloxetine	1	0	0	0	Female	30
PGx_Sample1230451	fluvoxamine	1	0	0	0	Female	30					*1/*1	Extensive
PGx_Sample1230451	mirtazapine	1	0	0	0	Female	30					*1/*1	Extensive
PGx_Sample1230451	paroxetine	1	0	0	0	Female	30					*1/*1	Extensive
PGx_Sample1230451	venlafaxine	1	0	0	0	Female	30					*1/*1	Extensive
PGx_Sample1230451	lamotrigine	0	1	0	0	Female	30
PGx_Sample1230451	topiramate	0	1	0	0	Female	30
PGx_Sample1230451	valproic acid	0	1	0	0	Female	30	*1/*2	poor
PGx_Sample1230451	carbamazepine	0	1	0	0	Female	30
PGx_Sample1230451	phenytoin	0	1	0	0	Female	30	*1/*2	poor
PGx_Sample1230451	acetylsalicylic acid	0	1	0	0	Female	30			*1/*2	poor
PGx_Sample1230451	clobazam	0	1	0	0	Female	30			*1/*2	poor
PGx_Sample1230451	diazepam	1	0	0	0	Female	30			*1/*2	poor
PGx_Sample1230191	clozapine	0	0	1	0	Female	12
PGx_Sample1230191	olanzapine	0	0	1	0	Female	12
PGx_Sample1230191	amisulpride	1	0	0	0	Female	12
PGx_Sample1230191	aripiprazole	1	0	0	0	Female	12
PGx_Sample1230191	haloperidol	1	0	0	0	Female	12
PGx_Sample1230191	paliperidone	1	0	0	0	Female	12
PGx_Sample1230191	quetiapine	1	0	0	0	Female	12
PGx_Sample1230191	risperidone	1	0	0	0	Female	12					*1/*1	Extensive
PGx_Sample1230191	ziprasidone	1	0	0	0	Female	12
PGx_Sample1230191	fluoxetine	0	1	0	0	Female	12
PGx_Sample1230191	citalopram	0	1	0	0	Female	12			*1/*1	Extensive
PGx_Sample1230191	escitalopram	0	1	0	0	Female	12			*1/*1	Extensive
PGx_Sample1230191	mirtazapine	0	1	0	0	Female	12					*1/*1	Extensive
PGx_Sample1230191	paroxetine	0	1	0	0	Female	12					*1/*1	Extensive
PGx_Sample1230191	sertraline	0	1	0	0	Female	12			*1/*1	Extensive
PGx_Sample1230191	venlafaxine	0	1	0	0	Female	12					*1/*1	Extensive
PGx_Sample1230191	amitriptyline	1	0	0	0	Female	12			*1/*1	Extensive	*1/*1	Extensive
PGx_Sample1230191	clomipramine	1	0	0	0	Female	12			*1/*1	Extensive	*1/*1	Extensive
PGx_Sample1230191	duloxetine	1	0	0	0	Female	12
PGx_Sample1230191	fluvoxamine	1	0	0	0	Female	12					*1/*1	Extensive
PGx_Sample1230191	lamotrigine	0	1	0	0	Female	12
PGx_Sample1230191	valproic acid	0	1	0	0	Female	12	*1/*2	poor
PGx_Sample1230191	carbamazepine	0	1	0	0	Female	12
PGx_Sample1230191	phenytoin	0	1	0	0	Female	12	*1/*2	poor
PGx_Sample1230191	topiramate	1	0	0	0	Female	12
PGx_Sample1230191	acetylsalicylic acid	1	0	0	0	Female	12			*1/*1	Extensive
PGx_Sample1230191	diazepam	1	0	0	0	Female	12			*1/*1	Extensive
PGx_Sample1230191	clobazam	1	0	0	0	Female	12			*1/*1	Extensive
PGx_Sample1230190	clozapine	0	0	1	0	Male	71
PGx_Sample1230190	olanzapine	0	0	1	0	Male	71
PGx_Sample1230190	amisulpride	1	0	0	0	Male	71
PGx_Sample1230190	aripiprazole	1	0	0	0	Male	71
PGx_Sample1230190	haloperidol	1	0	0	0	Male	71
PGx_Sample1230190	paliperidone	1	0	0	0	Male	71
PGx_Sample1230190	quetiapine	1	0	0	0	Male	71
PGx_Sample1230190	risperidone	1	0	0	0	Male	71
PGx_Sample1230190	ziprasidone	1	0	0	0	Male	71
PGx_Sample1230190	fluoxetine	0	1	0	0	Male	71
PGx_Sample1230190	mirtazapine	0	1	0	0	Male	71
PGx_Sample1230190	paroxetine	0	1	0	0	Male	71
PGx_Sample1230190	amitriptyline	1	0	0	0	Male	71			*1/*1	Extensive	*1/*1	Extensive
PGx_Sample1230190	citalopram	1	0	0	0	Male	71			*1/*1	Extensive
PGx_Sample1230190	clomipramine	1	0	0	0	Male	71			*1/*1	Extensive	*1/*1	Extensive
PGx_Sample1230190	duloxetine	1	0	0	0	Male	71
PGx_Sample1230190	escitalopram	1	0	0	0	Male	71			*1/*1	Extensive
PGx_Sample1230190	fluvoxamine	1	0	0	0	Male	71					*1/*41	Extensive
PGx_Sample1230190	sertraline	1	0	0	0	Male	71			*1/*1	Extensive
PGx_Sample1230190	venlafaxine	1	0	0	0	Male	71					*1/*41	Extensive
PGx_Sample1230190	lamotrigine	0	1	0	0	Male	71
PGx_Sample1230190	topiramate	0	1	0	0	Male	71
PGx_Sample1230190	carbamazepine	0	1	0	0	Male	71
PGx_Sample1230190	valproic acid	1	0	0	0	Male	71	*1/*1	Extensive
PGx_Sample1230190	phenytoin	1	0	0	0	Male	71	*1/*1	Extensive
PGx_Sample1230190	acetylsalicylic acid	1	0	0	0	Male	71			*1/*1	Extensive
PGx_Sample1230190	diazepam	1	0	0	0	Male	71			*1/*1	Extensive
PGx_Sample1230190	clobazam	1	0	0	0	Male	71			*1/*1	Extensive
PGx_Sample1230151	clozapine	0	0	1	0	Female	62
PGx_Sample1230151	olanzapine	0	0	1	0	Female	62
PGx_Sample1230151	amisulpride	1	0	0	0	Female	62
PGx_Sample1230151	aripiprazole	1	0	0	0	Female	62
PGx_Sample1230151	haloperidol	1	0	0	0	Female	62
PGx_Sample1230151	paliperidone	1	0	0	0	Female	62
PGx_Sample1230151	quetiapine	1	0	0	0	Female	62
PGx_Sample1230151	risperidone	1	0	0	0	Female	62					*4/*4	poor
PGx_Sample1230151	ziprasidone	1	0	0	0	Female	62
PGx_Sample1230151	amitriptyline	0	0	1	0	Female	62			*1/*17	intermediate	*1/*17	unknown
PGx_Sample1230151	clomipramine	0	0	1	0	Female	62			*1/*17	intermediate	*1/*17	unknown
PGx_Sample1230151	citalopram	0	1	0	0	Female	62			*1/*17	intermediate
PGx_Sample1230151	escitalopram	0	1	0	0	Female	62			*1/*17	intermediate
PGx_Sample1230151	fluoxetine	0	1	0	0	Female	62
PGx_Sample1230151	fluvoxamine	0	1	0	0	Female	62					*4/*4	poor
PGx_Sample1230151	mirtazapine	0	1	0	0	Female	62					*4/*4	poor
PGx_Sample1230151	paroxetine	0	1	0	0	Female	62					*4/*4	poor
PGx_Sample1230151	venlafaxine	0	1	0	0	Female	62					*4/*4	poor
PGx_Sample1230151	duloxetine	1	0	0	0	Female	62
PGx_Sample1230151	sertraline	1	0	0	0	Female	62			*1/*17	intermediate
PGx_Sample1230151	lamotrigine	0	1	0	0	Female	62
PGx_Sample1230151	carbamazepine	0	1	0	0	Female	62
PGx_Sample1230151	topiramate	1	0	0	0	Female	62
PGx_Sample1230151	valproic acid	1	0	0	0	Female	62	*1/*1	Extensive
PGx_Sample1230151	phenytoin	1	0	0	0	Female	62	*1/*1	Extensive
PGx_Sample1230151	diazepam	0	1	0	0	Female	62			*1/*17	intermediate
PGx_Sample1230151	clobazam	0	1	0	0	Female	62			*1/*17	intermediate
PGx_Sample1230151	acetylsalicylic acid	1	0	0	0	Female	62			*1/*17	intermediate
PGx_Sample1230150	clozapine	0	0	1	0	Male	68
PGx_Sample1230150	olanzapine	0	0	1	0	Male	68
PGx_Sample1230150	amisulpride	0	1	0	0	Male	68
PGx_Sample1230150	aripiprazole	1	0	0	0	Male	68
PGx_Sample1230150	haloperidol	1	0	0	0	Male	68
PGx_Sample1230150	paliperidone	1	0	0	0	Male	68
PGx_Sample1230150	quetiapine	1	0	0	0	Male	68
PGx_Sample1230150	risperidone	1	0	0	0	Male	68					*1/*1	Extensive
PGx_Sample1230150	ziprasidone	1	0	0	0	Male	68
PGx_Sample1230150	amitriptyline	0	1	0	0	Male	68			*1/*1	Extensive	*1/*1	Extensive
PGx_Sample1230150	citalopram	0	1	0	0	Male	68			*1/*2	poor
PGx_Sample1230150	escitalopram	0	1	0	0	Male	68			*1/*2	poor
PGx_Sample1230150	fluoxetine	0	1	0	0	Male	68
PGx_Sample1230150	sertraline	0	1	0	0	Male	68			*1/*2	poor
PGx_Sample1230150	clomipramine	1	0	0	0	Male	68			*1/*1	Extensive	*1/*1	Extensive
PGx_Sample1230150	duloxetine	1	0	0	0	Male	68
PGx_Sample1230150	fluvoxamine	1	0	0	0	Male	68					*1/*1	Extensive
PGx_Sample1230150	mirtazapine	1	0	0	0	Male	68					*1/*1	Extensive
PGx_Sample1230150	paroxetine	1	0	0	0	Male	68					*1/*1	Extensive
PGx_Sample1230150	venlafaxine	1	0	0	0	Male	68					*1/*1	Extensive
PGx_Sample1230150	lamotrigine	0	1	0	0	Male	68
PGx_Sample1230150	carbamazepine	0	1	0	0	Male	68
PGx_Sample1230150	topiramate	1	0	0	0	Male	68
PGx_Sample1230150	valproic acid	1	0	0	0	Male	68	*1/*1	Extensive
PGx_Sample1230150	phenytoin	1	0	0	0	Male	68	*1/*1	Extensive
PGx_Sample1230150	acetylsalicylic acid	0	0	1	0	Male	68			*1/*2	poor
PGx_Sample1230150	clobazam	0	1	0	0	Male	68			*1/*2	poor
PGx_Sample1230150	diazepam	1	0	0	0	Male	68			*1/*2	poor
PGx_Sample1230180	clozapine	0	0	1	0	Female	68
PGx_Sample1230180	olanzapine	0	0	1	0	Female	68
PGx_Sample1230180	amisulpride	1	0	0	0	Female	68
PGx_Sample1230180	aripiprazole	1	0	0	0	Female	68
PGx_Sample1230180	haloperidol	1	0	0	0	Female	68
PGx_Sample1230180	paliperidone	1	0	0	0	Female	68
PGx_Sample1230180	quetiapine	1	0	0	0	Female	68
PGx_Sample1230180	risperidone	1	0	0	0	Female	68					*4	unknown
PGx_Sample1230180	ziprasidone	1	0	0	0	Female	68
PGx_Sample1230180	clomipramine	0	0	1	0	Female	68			*1/*1	Extensive	*1/*1	Extensive
PGx_Sample1230180	amitriptyline	0	1	0	0	Female	68			*1/*1	Extensive	*1/*1	Extensive
PGx_Sample1230180	duloxetine	0	1	0	0	Female	68
PGx_Sample1230180	fluoxetine	0	1	0	0	Female	68
PGx_Sample1230180	fluvoxamine	0	1	0	0	Female	68					*4	unknown
PGx_Sample1230180	mirtazapine	0	1	0	0	Female	68					*4	unknown
PGx_Sample1230180	paroxetine	0	1	0	0	Female	68					*4	unknown
PGx_Sample1230180	venlafaxine	0	1	0	0	Female	68					*4	unknown
PGx_Sample1230180	citalopram	1	0	0	0	Female	68			*1/*1	Extensive
PGx_Sample1230180	escitalopram	1	0	0	0	Female	68			*1/*1	Extensive
PGx_Sample1230180	sertraline	1	0	0	0	Female	68			*1/*1	Extensive
PGx_Sample1230180	valproic acid	0	0	1	0	Female	68	*2/*3	poor
PGx_Sample1230180	lamotrigine	0	1	0	0	Female	68
PGx_Sample1230180	topiramate	0	1	0	0	Female	68
PGx_Sample1230180	carbamazepine	0	1	0	0	Female	68
PGx_Sample1230180	phenytoin	0	1	0	0	Female	68	*2/*3	poor
PGx_Sample1230180	acetylsalicylic acid	1	0	0	0	Female	68			*1/*1	Extensive
PGx_Sample1230180	diazepam	1	0	0	0	Female	68			*1/*1	Extensive
PGx_Sample1230180	clobazam	1	0	0	0	Female	68			*1/*1	Extensive
PGx_Sample1231645	amisulpride	0	0	1	0	Female	34
PGx_Sample1231645	clozapine	0	0	1	0	Female	34
PGx_Sample1231645	olanzapine	0	0	1	0	Female	34
PGx_Sample1231645	quetiapine	0	0	1	0	Female	34
PGx_Sample1231645	risperidone	0	1	0	0	Female	34					*3	unknown
PGx_Sample1231645	aripiprazole	1	0	0	0	Female	34
PGx_Sample1231645	haloperidol	1	0	0	0	Female	34
PGx_Sample1231645	paliperidone	1	0	0	0	Female	34
PGx_Sample1231645	ziprasidone	1	0	0	0	Female	34
PGx_Sample1231645	amitriptyline	0	1	0	0	Female	34			*1/*1	Extensive	*1/*1	Extensive
PGx_Sample1231645	clomipramine	0	1	0	0	Female	34			*1/*1	Extensive	*1/*1	Extensive
PGx_Sample1231645	fluoxetine	0	1	0	0	Female	34
PGx_Sample1231645	citalopram	1	0	0	0	Female	34			*1/*1	Extensive
PGx_Sample1231645	duloxetine	1	0	0	0	Female	34
PGx_Sample1231645	escitalopram	1	0	0	0	Female	34			*1/*1	Extensive
PGx_Sample1231645	fluvoxamine	1	0	0	0	Female	34					*1/*3	unknown
PGx_Sample1231645	mirtazapine	1	0	0	0	Female	34					*1/*3	unknown
PGx_Sample1231645	paroxetine	1	0	0	0	Female	34					*1/*3	unknown
PGx_Sample1231645	sertraline	1	0	0	0	Female	34			*1/*1	Extensive
PGx_Sample1231645	venlafaxine	1	0	0	0	Female	34					*1/*3	unknown
PGx_Sample1231645	lamotrigine	0	1	0	0	Female	34
PGx_Sample1231645	topiramate	0	1	0	0	Female	34
PGx_Sample1231645	carbamazepine	0	1	0	0	Female	34
PGx_Sample1231645	valproic acid	1	0	0	0	Female	34	*1/*1	Extensive
PGx_Sample1231645	phenytoin	1	0	0	0	Female	34	*1/*1	Extensive
PGx_Sample1231645	acetylsalicylic acid	1	0	0	0	Female	34			*1/*1	Extensive
PGx_Sample1231645	diazepam	1	0	0	0	Female	34			*1/*1	Extensive
PGx_Sample1231645	clobazam	1	0	0	0	Female	34			*1/*1	Extensive
PGx_Sample1230738	clozapine	0	1	0	0	Female	83
PGx_Sample1230738	olanzapine	0	1	0	0	Female	83
PGx_Sample1230738	amisulpride	1	0	0	0	Female	83
PGx_Sample1230738	aripiprazole	1	0	0	0	Female	83
PGx_Sample1230738	haloperidol	1	0	0	0	Female	83
PGx_Sample1230738	paliperidone	1	0	0	0	Female	83
PGx_Sample1230738	quetiapine	1	0	0	0	Female	83
PGx_Sample1230738	risperidone	1	0	0	0	Female	83					*1/*1	Extensive
PGx_Sample1230738	ziprasidone	1	0	0	0	Female	83
PGx_Sample1230738	amitriptyline	0	0	1	0	Female	83			*1/*17	intermediate	*1/*17	unknown
PGx_Sample1230738	citalopram	0	1	0	0	Female	83			*1/*17	intermediate
PGx_Sample1230738	escitalopram	0	1	0	0	Female	83			*1/*17	intermediate
PGx_Sample1230738	fluoxetine	0	1	0	0	Female	83
PGx_Sample1230738	clomipramine	1	0	0	0	Female	83			*1/*17	intermediate	*1/*17	unknown
PGx_Sample1230738	duloxetine	1	0	0	0	Female	83
PGx_Sample1230738	fluvoxamine	1	0	0	0	Female	83					*1/*1	Extensive
PGx_Sample1230738	mirtazapine	1	0	0	0	Female	83					*1/*1	Extensive
PGx_Sample1230738	paroxetine	1	0	0	0	Female	83					*1/*1	Extensive
PGx_Sample1230738	sertraline	1	0	0	0	Female	83			*1/*17	intermediate
PGx_Sample1230738	venlafaxine	1	0	0	0	Female	83					*1/*1	Extensive
PGx_Sample1230738	lamotrigine	0	1	0	0	Female	83
PGx_Sample1230738	valproic acid	0	1	0	0	Female	83	*1/*3	poor
PGx_Sample1230738	carbamazepine	0	1	0	0	Female	83
PGx_Sample1230738	phenytoin	0	1	0	0	Female	83	*1/*3	poor
PGx_Sample1230738	topiramate	1	0	0	0	Female	83
PGx_Sample1230738	diazepam	0	1	0	0	Female	83			*1/*17	intermediate
PGx_Sample1230738	clobazam	0	1	0	0	Female	83			*1/*17	intermediate
PGx_Sample1230738	acetylsalicylic acid	1	0	0	0	Female	83			*1/*17	intermediate
PGx_Sample1231300	clozapine	0	0	1	0	Male	46
PGx_Sample1231300	olanzapine	0	0	1	0	Male	46
PGx_Sample1231300	aripiprazole	0	1	0	0	Male	46
PGx_Sample1231300	risperidone	0	1	0	0	Male	46					*4	unknown
PGx_Sample1231300	haloperidol	0	1	0	0	Male	46
PGx_Sample1231300	paliperidone	0	1	0	0	Male	46
PGx_Sample1231300	ziprasidone	0	1	0	0	Male	46
PGx_Sample1231300	amisulpride	1	0	0	0	Male	46
PGx_Sample1231300	quetiapine	1	0	0	0	Male	46
PGx_Sample1231300	amitriptyline	0	0	1	0	Male	46			*1/*17	intermediate	*1/*17	unknown
PGx_Sample1231300	clomipramine	0	0	1	0	Male	46			*1/*17	intermediate	*1/*17	unknown
PGx_Sample1231300	citalopram	0	1	0	0	Male	46			*1/*17	intermediate
PGx_Sample1231300	escitalopram	0	1	0	0	Male	46			*1/*17	intermediate
PGx_Sample1231300	fluoxetine	0	1	0	0	Male	46
PGx_Sample1231300	paroxetine	0	1	0	0	Male	46					*1/*4	Extensive
PGx_Sample1231300	duloxetine	1	0	0	0	Male	46
PGx_Sample1231300	fluvoxamine	1	0	0	0	Male	46					*1/*4	Extensive
PGx_Sample1231300	mirtazapine	1	0	0	0	Male	46					*1/*4	Extensive
PGx_Sample1231300	sertraline	1	0	0	0	Male	46			*1/*17	intermediate
PGx_Sample1231300	venlafaxine	1	0	0	0	Male	46					*1/*4	Extensive
PGx_Sample1231300	lamotrigine	0	1	0	0	Male	46
PGx_Sample1231300	carbamazepine	0	1	0	0	Male	46
PGx_Sample1231300	topiramate	1	0	0	0	Male	46
PGx_Sample1231300	valproic acid	1	0	0	0	Male	46	*1/*1	Extensive
PGx_Sample1231300	phenytoin	1	0	0	0	Male	46	*1/*1	Extensive
PGx_Sample1231300	diazepam	0	1	0	0	Male	46			*1/*17	intermediate
PGx_Sample1231300	clobazam	0	1	0	0	Male	46			*1/*17	intermediate
PGx_Sample1231300	acetylsalicylic acid	1	0	0	0	Male	46			*1/*17	intermediate
PGx_Sample1230102	amisulpride	0	0	1	0	Female	72
PGx_Sample1230102	clozapine	0	0	1	0	Female	72
PGx_Sample1230102	olanzapine	0	0	1	0	Female	72
PGx_Sample1230102	quetiapine	0	0	1	0	Female	72
PGx_Sample1230102	risperidone	0	1	0	0	Female	72					*10	unknown
PGx_Sample1230102	aripiprazole	1	0	0	0	Female	72
PGx_Sample1230102	haloperidol	1	0	0	0	Female	72
PGx_Sample1230102	paliperidone	1	0	0	0	Female	72
PGx_Sample1230102	ziprasidone	1	0	0	0	Female	72
PGx_Sample1230102	citalopram	0	0	1	0	Female	72			*2/*4	poor
PGx_Sample1230102	amitriptyline	0	1	0	0	Female	72			*1/*10	intermediate	*1/*10	unknown
PGx_Sample1230102	clomipramine	0	1	0	0	Female	72			*4	unknown
PGx_Sample1230102	escitalopram	0	1	0	0	Female	72			*4	unknown
PGx_Sample1230102	fluvoxamine	0	1	0	0	Female	72					*1/*10	unknown
PGx_Sample1230102	paroxetine	0	1	0	0	Female	72					*1/*10	unknown
PGx_Sample1230102	sertraline	0	1	0	0	Female	72			*4	unknown
PGx_Sample1230102	duloxetine	1	0	0	0	Female	72
PGx_Sample1230102	fluoxetine	1	0	0	0	Female	72
PGx_Sample1230102	mirtazapine	1	0	0	0	Female	72
PGx_Sample1230102	venlafaxine	1	0	0	0	Female	72					*1/*10	unknown
PGx_Sample1230102	lamotrigine	0	1	0	0	Female	72
PGx_Sample1230102	carbamazepine	0	1	0	0	Female	72
PGx_Sample1230102	topiramate	1	0	0	0	Female	72
PGx_Sample1230102	valproic acid	1	0	0	0	Female	72	*1/*1	Extensive
PGx_Sample1230102	phenytoin	1	0	0	0	Female	72	*1/*1	Extensive
PGx_Sample1230102	acetylsalicylic acid	0	1	0	0	Female	72			*4	unknown
PGx_Sample1230102	diazepam	0	1	0	0	Female	72			*4	unknown
PGx_Sample1230102	clobazam	0	1	0	0	Female	72			*4	unknown
PGx_Sample1230220	aripiprazole	0	1	0	0	Male	76
PGx_Sample1230220	clozapine	0	1	0	0	Male	76
PGx_Sample1230220	haloperidol	0	1	0	0	Male	76
PGx_Sample1230220	olanzapine	0	1	0	0	Male	76
PGx_Sample1230220	paliperidone	0	1	0	0	Male	76
PGx_Sample1230220	ziprasidone	0	1	0	0	Male	76
PGx_Sample1230220	amisulpride	1	0	0	0	Male	76
PGx_Sample1230220	quetiapine	1	0	0	0	Male	76
PGx_Sample1230220	risperidone	1	0	0	0	Male	76					*4	unknown
PGx_Sample1230220	clomipramine	0	0	1	0	Male	76			*1/*1	Extensive	*1/*1	Extensive
PGx_Sample1230220	amitriptyline	0	1	0	0	Male	76			*1/*1	Extensive	*1/*1	Extensive
PGx_Sample1230220	duloxetine	0	1	0	0	Male	76
PGx_Sample1230220	fluoxetine	0	1	0	0	Male	76
PGx_Sample1230220	fluvoxamine	0	1	0	0	Male	76					*4	unknown
PGx_Sample1230220	mirtazapine	0	1	0	0	Male	76					*4	unknown
PGx_Sample1230220	paroxetine	0	1	0	0	Male	76					*4	unknown
PGx_Sample1230220	venlafaxine	0	1	0	0	Male	76					*4	unknown
PGx_Sample1230220	citalopram	1	0	0	0	Male	76			*1/*1	Extensive
PGx_Sample1230220	escitalopram	1	0	0	0	Male	76			*1/*1	Extensive
PGx_Sample1230220	sertraline	1	0	0	0	Male	76			*1/*1	Extensive
PGx_Sample1230220	lamotrigine	0	1	0	0	Male	76
PGx_Sample1230220	valproic acid	0	1	0	0	Male	76	*1/*2	poor
PGx_Sample1230220	carbamazepine	0	1	0	0	Male	76
PGx_Sample1230220	phenytoin	0	1	0	0	Male	76	*1/*2	poor
PGx_Sample1230220	topiramate	1	0	0	0	Male	76
PGx_Sample1230220	acetylsalicylic acid	1	0	0	0	Male	76			*1/*1	Extensive
PGx_Sample1230220	diazepam	1	0	0	0	Male	76			*1/*1	Extensive
PGx_Sample1230220	clobazam	1	0	0	0	Male	76			*1/*1	Extensive
PGx_Sample1230260	clozapine	0	0	1	0	Male	46
PGx_Sample1230260	olanzapine	0	0	1	0	Male	46
PGx_Sample1230260	risperidone	0	0	1	0	Male	46					*10	unknown
PGx_Sample1230260	amisulpride	1	0	0	0	Male	46
PGx_Sample1230260	aripiprazole	1	0	0	0	Male	46
PGx_Sample1230260	haloperidol	1	0	0	0	Male	46
PGx_Sample1230260	paliperidone	1	0	0	0	Male	46
PGx_Sample1230260	quetiapine	1	0	0	0	Male	46
PGx_Sample1230260	ziprasidone	1	0	0	0	Male	46
PGx_Sample1230260	amitriptyline	0	1	0	0	Male	46			*1/*10	intermediate	*1/*10	unknown
PGx_Sample1230260	citalopram	0	1	0	0	Male	46			*1/*2	poor
PGx_Sample1230260	clomipramine	0	1	0	0	Male	46			*1/*2	poor
PGx_Sample1230260	escitalopram	0	1	0	0	Male	46			*1/*2	poor
PGx_Sample1230260	fluoxetine	0	1	0	0	Male	46
PGx_Sample1230260	fluvoxamine	0	1	0	0	Male	46					*1/*10	unknown
PGx_Sample1230260	mirtazapine	0	1	0	0	Male	46
PGx_Sample1230260	paroxetine	0	1	0	0	Male	46					*1/*10	unknown
PGx_Sample1230260	sertraline	0	1	0	0	Male	46			*1/*2	poor
PGx_Sample1230260	duloxetine	1	0	0	0	Male	46
PGx_Sample1230260	venlafaxine	1	0	0	0	Male	46					*1/*10	unknown
PGx_Sample1230260	lamotrigine	0	1	0	0	Male	46
PGx_Sample1230260	topiramate	0	1	0	0	Male	46
PGx_Sample1230260	valproic acid	0	1	0	0	Male	46	*1/*3	poor
PGx_Sample1230260	carbamazepine	0	1	0	0	Male	46
PGx_Sample1230260	phenytoin	0	1	0	0	Male	46	*1/*3	poor
PGx_Sample1230260	acetylsalicylic acid	0	0	1	0	Male	46			*1/*2	poor
PGx_Sample1230260	clobazam	0	1	0	0	Male	46			*1/*2	poor
PGx_Sample1230260	diazepam	1	0	0	0	Male	46			*1/*2	poor
PGx_Sample1230522	clozapine	0	0	1	0	Female	61
PGx_Sample1230522	olanzapine	0	0	1	0	Female	61
PGx_Sample1230522	amisulpride	1	0	0	0	Female	61
PGx_Sample1230522	aripiprazole	1	0	0	0	Female	61
PGx_Sample1230522	haloperidol	1	0	0	0	Female	61
PGx_Sample1230522	paliperidone	1	0	0	0	Female	61
PGx_Sample1230522	quetiapine	1	0	0	0	Female	61
PGx_Sample1230522	risperidone	1	0	0	0	Female	61					*1/*1	Extensive
PGx_Sample1230522	ziprasidone	1	0	0	0	Female	61
PGx_Sample1230522	amitriptyline	0	0	1	0	Female	61			*1/*17	intermediate	*1/*17	unknown
PGx_Sample1230522	citalopram	0	1	0	0	Female	61			*1/*17	intermediate
PGx_Sample1230522	duloxetine	0	1	0	0	Female	61
PGx_Sample1230522	escitalopram	0	1	0	0	Female	61			*1/*17	intermediate
PGx_Sample1230522	fluoxetine	0	1	0	0	Female	61
PGx_Sample1230522	clomipramine	1	0	0	0	Female	61			*1/*17	intermediate	*1/*17	unknown
PGx_Sample1230522	fluvoxamine	1	0	0	0	Female	61					*1/*1	Extensive
PGx_Sample1230522	mirtazapine	1	0	0	0	Female	61					*1/*1	Extensive
PGx_Sample1230522	paroxetine	1	0	0	0	Female	61					*1/*1	Extensive
PGx_Sample1230522	sertraline	1	0	0	0	Female	61			*1/*17	intermediate
PGx_Sample1230522	venlafaxine	1	0	0	0	Female	61					*1/*1	Extensive
PGx_Sample1230522	lamotrigine	0	1	0	0	Female	61
PGx_Sample1230522	topiramate	0	1	0	0	Female	61
PGx_Sample1230522	carbamazepine	0	1	0	0	Female	61
PGx_Sample1230522	valproic acid	1	0	0	0	Female	61	*1/*1	Extensive
PGx_Sample1230522	phenytoin	1	0	0	0	Female	61	*1/*1	Extensive
PGx_Sample1230522	diazepam	0	1	0	0	Female	61			*1/*17	intermediate
PGx_Sample1230522	clobazam	0	1	0	0	Female	61			*1/*17	intermediate
PGx_Sample1230522	acetylsalicylic acid	1	0	0	0	Female	61			*1/*17	intermediate
PGx_Sample1230487	clozapine	0	0	1	0	Female	72
PGx_Sample1230487	olanzapine	0	0	1	0	Female	72
PGx_Sample1230487	amisulpride	1	0	0	0	Female	72
PGx_Sample1230487	aripiprazole	1	0	0	0	Female	72
PGx_Sample1230487	haloperidol	1	0	0	0	Female	72
PGx_Sample1230487	paliperidone	1	0	0	0	Female	72
PGx_Sample1230487	quetiapine	1	0	0	0	Female	72
PGx_Sample1230487	risperidone	1	0	0	0	Female	72					*1/*1	Extensive
PGx_Sample1230487	ziprasidone	1	0	0	0	Female	72
PGx_Sample1230487	duloxetine	0	1	0	0	Female	72
PGx_Sample1230487	fluoxetine	0	1	0	0	Female	72
PGx_Sample1230487	citalopram	0	1	0	0	Female	72			*1/*1	Extensive
PGx_Sample1230487	escitalopram	0	1	0	0	Female	72			*1/*1	Extensive
PGx_Sample1230487	mirtazapine	0	1	0	0	Female	72					*1/*1	Extensive
PGx_Sample1230487	paroxetine	0	1	0	0	Female	72					*1/*1	Extensive
PGx_Sample1230487	sertraline	0	1	0	0	Female	72			*1/*1	Extensive
PGx_Sample1230487	venlafaxine	0	1	0	0	Female	72					*1/*1	Extensive
PGx_Sample1230487	amitriptyline	1	0	0	0	Female	72			*1/*1	Extensive	*1/*1	Extensive
PGx_Sample1230487	clomipramine	1	0	0	0	Female	72			*1/*1	Extensive	*1/*1	Extensive
PGx_Sample1230487	fluvoxamine	1	0	0	0	Female	72					*1/*1	Extensive
PGx_Sample1230487	lamotrigine	0	1	0	0	Female	72
PGx_Sample1230487	topiramate	0	1	0	0	Female	72
PGx_Sample1230487	valproic acid	0	1	0	0	Female	72	*1/*2	poor
PGx_Sample1230487	carbamazepine	0	1	0	0	Female	72
PGx_Sample1230487	phenytoin	0	1	0	0	Female	72	*1/*2	poor
PGx_Sample1230487	acetylsalicylic acid	1	0	0	0	Female	72			*1/*1	Extensive
PGx_Sample1230487	diazepam	1	0	0	0	Female	72			*1/*1	Extensive
PGx_Sample1230487	clobazam	1	0	0	0	Female	72			*1/*1	Extensive
PGx_Sample1230490	clozapine	0	1	0	0	Female	61
PGx_Sample1230490	olanzapine	0	1	0	0	Female	61
PGx_Sample1230490	risperidone	0	1	0	0	Female	61					*3	unknown
PGx_Sample1230490	amisulpride	1	0	0	0	Female	61
PGx_Sample1230490	aripiprazole	1	0	0	0	Female	61
PGx_Sample1230490	haloperidol	1	0	0	0	Female	61
PGx_Sample1230490	paliperidone	1	0	0	0	Female	61
PGx_Sample1230490	quetiapine	1	0	0	0	Female	61
PGx_Sample1230490	ziprasidone	1	0	0	0	Female	61
PGx_Sample1230490	amitriptyline	0	0	1	0	Female	61			*1/*17	intermediate	*1/*17	unknown
PGx_Sample1230490	citalopram	0	1	0	0	Female	61			*1/*17	intermediate
PGx_Sample1230490	clomipramine	0	1	0	0	Female	61			*1/*17	intermediate	*1/*17	unknown
PGx_Sample1230490	escitalopram	0	1	0	0	Female	61			*1/*17	intermediate
PGx_Sample1230490	fluoxetine	0	1	0	0	Female	61
PGx_Sample1230490	duloxetine	1	0	0	0	Female	61
PGx_Sample1230490	fluvoxamine	1	0	0	0	Female	61					*1/*3	unknown
PGx_Sample1230490	mirtazapine	1	0	0	0	Female	61					*1/*3	unknown
PGx_Sample1230490	paroxetine	1	0	0	0	Female	61					*1/*3	unknown
PGx_Sample1230490	sertraline	1	0	0	0	Female	61			*1/*17	intermediate
PGx_Sample1230490	venlafaxine	1	0	0	0	Female	61					*1/*3	unknown
PGx_Sample1230490	lamotrigine	0	1	0	0	Female	61
PGx_Sample1230490	carbamazepine	0	1	0	0	Female	61
PGx_Sample1230490	topiramate	1	0	0	0	Female	61
PGx_Sample1230490	valproic acid	1	0	0	0	Female	61	*1/*1	Extensive
PGx_Sample1230490	phenytoin	1	0	0	0	Female	61	*1/*1	Extensive
PGx_Sample1230490	diazepam	0	1	0	0	Female	61			*1/*17	intermediate
PGx_Sample1230490	clobazam	0	1	0	0	Female	61			*1/*17	intermediate
PGx_Sample1230490	acetylsalicylic acid	1	0	0	0	Female	61			*1/*17	intermediate
PGx_Sample1230489	amisulpride	0	0	1	0	Female	29
PGx_Sample1230489	clozapine	0	0	1	0	Female	29
PGx_Sample1230489	olanzapine	0	0	1	0	Female	29
PGx_Sample1230489	quetiapine	0	0	1	0	Female	29
PGx_Sample1230489	risperidone	0	0	1	0	Female	29
PGx_Sample1230489	aripiprazole	1	0	0	0	Female	29
PGx_Sample1230489	haloperidol	1	0	0	0	Female	29
PGx_Sample1230489	paliperidone	1	0	0	0	Female	29
PGx_Sample1230489	ziprasidone	1	0	0	0	Female	29
PGx_Sample1230489	amitriptyline	0	1	0	0	Female	29			*1/*2	poor	*1/*2	unknown
PGx_Sample1230489	citalopram	0	1	0	0	Female	29			*1/*2	poor
PGx_Sample1230489	escitalopram	0	1	0	0	Female	29			*1/*2	poor
PGx_Sample1230489	fluoxetine	0	1	0	0	Female	29
PGx_Sample1230489	mirtazapine	0	1	0	0	Female	29
PGx_Sample1230489	paroxetine	0	1	0	0	Female	29
PGx_Sample1230489	sertraline	0	1	0	0	Female	29			*1/*2	poor
PGx_Sample1230489	clomipramine	1	0	0	0	Female	29			*1/*2	poor	*1/*2	unknown
PGx_Sample1230489	duloxetine	1	0	0	0	Female	29
PGx_Sample1230489	fluvoxamine	1	0	0	0	Female	29					*1/*41	Extensive
PGx_Sample1230489	venlafaxine	1	0	0	0	Female	29					*1/*41	Extensive
PGx_Sample1230489	lamotrigine	0	1	0	0	Female	29
PGx_Sample1230489	carbamazepine	0	1	0	0	Female	29
PGx_Sample1230489	topiramate	1	0	0	0	Female	29
PGx_Sample1230489	valproic acid	1	0	0	0	Female	29	*1/*1	Extensive
PGx_Sample1230489	phenytoin	1	0	0	0	Female	29	*1/*1	Extensive
PGx_Sample1230489	acetylsalicylic acid	0	0	1	0	Female	29			*1/*2	poor
PGx_Sample1230489	clobazam	0	1	0	0	Female	29			*1/*2	poor
PGx_Sample1230489	diazepam	1	0	0	0	Female	29			*1/*2	poor
PGx_Sample1230492	clozapine	0	0	1	0	Male	27
PGx_Sample1230492	olanzapine	0	0	1	0	Male	27
PGx_Sample1230492	amisulpride	1	0	0	0	Male	27
PGx_Sample1230492	aripiprazole	1	0	0	0	Male	27
PGx_Sample1230492	haloperidol	1	0	0	0	Male	27
PGx_Sample1230492	paliperidone	1	0	0	0	Male	27
PGx_Sample1230492	quetiapine	1	0	0	0	Male	27
PGx_Sample1230492	risperidone	1	0	0	0	Male	27
PGx_Sample1230492	ziprasidone	1	0	0	0	Male	27
PGx_Sample1230492	amitriptyline	0	1	0	0	Male	27			*1/*2	poor	*1/*2	unknown
PGx_Sample1230492	citalopram	0	1	0	0	Male	27			*1/*2	poor
PGx_Sample1230492	duloxetine	0	1	0	0	Male	27
PGx_Sample1230492	escitalopram	0	1	0	0	Male	27			*1/*2	poor
PGx_Sample1230492	fluoxetine	0	1	0	0	Male	27
PGx_Sample1230492	mirtazapine	0	1	0	0	Male	27
PGx_Sample1230492	paroxetine	0	1	0	0	Male	27
PGx_Sample1230492	sertraline	0	1	0	0	Male	27			*1/*2	poor
PGx_Sample1230492	clomipramine	1	0	0	0	Male	27			*1/*2	poor	*1/*2	unknown
PGx_Sample1230492	fluvoxamine	1	0	0	0	Male	27					*1/*41	Extensive
PGx_Sample1230492	venlafaxine	1	0	0	0	Male	27					*1/*41	Extensive
PGx_Sample1230492	lamotrigine	0	1	0	0	Male	27
PGx_Sample1230492	topiramate	0	1	0	0	Male	27
PGx_Sample1230492	carbamazepine	0	1	0	0	Male	27
PGx_Sample1230492	valproic acid	1	0	0	0	Male	27	*1/*1	Extensive
PGx_Sample1230492	phenytoin	1	0	0	0	Male	27	*1/*1	Extensive
PGx_Sample1230492	acetylsalicylic acid	0	1	0	0	Male	27			*1/*2	poor
PGx_Sample1230492	clobazam	0	1	0	0	Male	27			*1/*2	poor
PGx_Sample1230492	diazepam	1	0	0	0	Male	27			*1/*2	poor
PGx_Sample1230491	amisulpride	0	0	1	0	Female	53
PGx_Sample1230491	clozapine	0	0	1	0	Female	53
PGx_Sample1230491	olanzapine	0	0	1	0	Female	53
PGx_Sample1230491	quetiapine	0	0	1	0	Female	53
PGx_Sample1230491	aripiprazole	1	0	0	0	Female	53
PGx_Sample1230491	haloperidol	1	0	0	0	Female	53
PGx_Sample1230491	paliperidone	1	0	0	0	Female	53
PGx_Sample1230491	risperidone	1	0	0	0	Female	53					*1/*1	Extensive
PGx_Sample1230491	ziprasidone	1	0	0	0	Female	53
PGx_Sample1230491	duloxetine	0	1	0	0	Female	53
PGx_Sample1230491	fluoxetine	0	1	0	0	Female	53
PGx_Sample1230491	citalopram	0	1	0	0	Female	53			*1/*1	Extensive
PGx_Sample1230491	escitalopram	0	1	0	0	Female	53			*1/*1	Extensive
PGx_Sample1230491	mirtazapine	0	1	0	0	Female	53					*1/*1	Extensive
PGx_Sample1230491	paroxetine	0	1	0	0	Female	53					*1/*1	Extensive
PGx_Sample1230491	sertraline	0	1	0	0	Female	53			*1/*1	Extensive
PGx_Sample1230491	venlafaxine	0	1	0	0	Female	53					*1/*1	Extensive
PGx_Sample1230491	amitriptyline	1	0	0	0	Female	53			*1/*1	Extensive	*1/*1	Extensive
PGx_Sample1230491	clomipramine	1	0	0	0	Female	53			*1/*1	Extensive	*1/*1	Extensive
PGx_Sample1230491	fluvoxamine	1	0	0	0	Female	53					*1/*1	Extensive
PGx_Sample1230491	lamotrigine	0	1	0	0	Female	53
PGx_Sample1230491	topiramate	0	1	0	0	Female	53
PGx_Sample1230491	carbamazepine	0	1	0	0	Female	53
PGx_Sample1230491	valproic acid	1	0	0	0	Female	53	*1/*1	Extensive
PGx_Sample1230491	phenytoin	1	0	0	0	Female	53	*1/*1	Extensive
PGx_Sample1230491	acetylsalicylic acid	1	0	0	0	Female	53			*1/*1	Extensive
PGx_Sample1230491	diazepam	1	0	0	0	Female	53			*1/*1	Extensive
PGx_Sample1230491	clobazam	1	0	0	0	Female	53			*1/*1	Extensive
PGx_Sample1230488	clozapine	0	0	1	0	Male	49
PGx_Sample1230488	olanzapine	0	0	1	0	Male	49
PGx_Sample1230488	amisulpride	0	1	0	0	Male	49
PGx_Sample1230488	aripiprazole	1	0	0	0	Male	49
PGx_Sample1230488	haloperidol	1	0	0	0	Male	49
PGx_Sample1230488	paliperidone	1	0	0	0	Male	49
PGx_Sample1230488	quetiapine	1	0	0	0	Male	49
PGx_Sample1230488	risperidone	1	0	0	0	Male	49					*1/*1	Extensive
PGx_Sample1230488	ziprasidone	1	0	0	0	Male	49
PGx_Sample1230488	fluoxetine	0	1	0	0	Male	49
PGx_Sample1230488	citalopram	0	1	0	0	Male	49			*1/*1	Extensive
PGx_Sample1230488	escitalopram	0	1	0	0	Male	49			*1/*1	Extensive
PGx_Sample1230488	mirtazapine	0	1	0	0	Male	49					*1/*1	Extensive
PGx_Sample1230488	paroxetine	0	1	0	0	Male	49					*1/*1	Extensive
PGx_Sample1230488	sertraline	0	1	0	0	Male	49			*1/*1	Extensive
PGx_Sample1230488	venlafaxine	0	1	0	0	Male	49					*1/*1	Extensive
PGx_Sample1230488	amitriptyline	1	0	0	0	Male	49			*1/*1	Extensive	*1/*1	Extensive
PGx_Sample1230488	clomipramine	1	0	0	0	Male	49			*1/*1	Extensive	*1/*1	Extensive
PGx_Sample1230488	duloxetine	1	0	0	0	Male	49
PGx_Sample1230488	fluvoxamine	1	0	0	0	Male	49					*1/*1	Extensive
PGx_Sample1230488	lamotrigine	0	1	0	0	Male	49
PGx_Sample1230488	topiramate	0	1	0	0	Male	49
PGx_Sample1230488	carbamazepine	0	1	0	0	Male	49
PGx_Sample1230488	valproic acid	1	0	0	0	Male	49	*1/*1	Extensive
PGx_Sample1230488	phenytoin	1	0	0	0	Male	49	*1/*1	Extensive
PGx_Sample1230488	acetylsalicylic acid	1	0	0	0	Male	49			*1/*1	Extensive
PGx_Sample1230488	diazepam	1	0	0	0	Male	49			*1/*1	Extensive
PGx_Sample1230488	clobazam	1	0	0	0	Male	49			*1/*1	Extensive
PGx_Sample1230752	clozapine	0	1	0	0	Female	53
PGx_Sample1230752	olanzapine	0	1	0	0	Female	53
PGx_Sample1230752	amisulpride	1	0	0	0	Female	53
PGx_Sample1230752	aripiprazole	1	0	0	0	Female	53
PGx_Sample1230752	haloperidol	1	0	0	0	Female	53
PGx_Sample1230752	paliperidone	1	0	0	0	Female	53
PGx_Sample1230752	quetiapine	1	0	0	0	Female	53
PGx_Sample1230752	risperidone	1	0	0	0	Female	53					*1/*1	Extensive
PGx_Sample1230752	ziprasidone	1	0	0	0	Female	53
PGx_Sample1230752	fluoxetine	0	1	0	0	Female	53
PGx_Sample1230752	citalopram	0	1	0	0	Female	53			*1/*1	Extensive
PGx_Sample1230752	escitalopram	0	1	0	0	Female	53			*1/*1	Extensive
PGx_Sample1230752	mirtazapine	0	1	0	0	Female	53					*1/*1	Extensive
PGx_Sample1230752	paroxetine	0	1	0	0	Female	53					*1/*1	Extensive
PGx_Sample1230752	sertraline	0	1	0	0	Female	53			*1/*1	Extensive
PGx_Sample1230752	venlafaxine	0	1	0	0	Female	53					*1/*1	Extensive
PGx_Sample1230752	amitriptyline	1	0	0	0	Female	53			*1/*1	Extensive	*1/*1	Extensive
PGx_Sample1230752	clomipramine	1	0	0	0	Female	53			*1/*1	Extensive	*1/*1	Extensive
PGx_Sample1230752	duloxetine	1	0	0	0	Female	53
PGx_Sample1230752	fluvoxamine	1	0	0	0	Female	53					*1/*1	Extensive
PGx_Sample1230752	lamotrigine	0	1	0	0	Female	53
PGx_Sample1230752	valproic acid	0	1	0	0	Female	53	*1/*3	poor
PGx_Sample1230752	carbamazepine	0	1	0	0	Female	53
PGx_Sample1230752	phenytoin	0	1	0	0	Female	53	*1/*3	poor
PGx_Sample1230752	topiramate	1	0	0	0	Female	53
PGx_Sample1230752	acetylsalicylic acid	1	0	0	0	Female	53			*1/*1	Extensive
PGx_Sample1230752	diazepam	1	0	0	0	Female	53			*1/*1	Extensive
PGx_Sample1230752	clobazam	1	0	0	0	Female	53			*1/*1	Extensive
PGx_Sample1230178	clozapine	0	0	1	0	Male	36
PGx_Sample1230178	olanzapine	0	0	1	0	Male	36
PGx_Sample1230178	risperidone	0	1	0	0	Male	36					*9	unknown
PGx_Sample1230178	amisulpride	1	0	0	0	Male	36
PGx_Sample1230178	aripiprazole	1	0	0	0	Male	36
PGx_Sample1230178	haloperidol	1	0	0	0	Male	36
PGx_Sample1230178	paliperidone	1	0	0	0	Male	36
PGx_Sample1230178	quetiapine	1	0	0	0	Male	36
PGx_Sample1230178	ziprasidone	1	0	0	0	Male	36
PGx_Sample1230178	fluoxetine	0	1	0	0	Male	36
PGx_Sample1230178	mirtazapine	0	1	0	0	Male	36					*9	unknown
PGx_Sample1230178	paroxetine	0	1	0	0	Male	36					*9	unknown
PGx_Sample1230178	venlafaxine	0	1	0	0	Male	36					*9	unknown
PGx_Sample1230178	amitriptyline	1	0	0	0	Male	36			*1/*1	Extensive	*1/*1	Extensive
PGx_Sample1230178	citalopram	1	0	0	0	Male	36			*1/*1	Extensive
PGx_Sample1230178	clomipramine	1	0	0	0	Male	36			*1/*1	Extensive	*1/*1	Extensive
PGx_Sample1230178	duloxetine	1	0	0	0	Male	36
PGx_Sample1230178	escitalopram	1	0	0	0	Male	36			*1/*1	Extensive
PGx_Sample1230178	fluvoxamine	1	0	0	0	Male	36					*1/*9	unknown
PGx_Sample1230178	sertraline	1	0	0	0	Male	36			*1/*1	Extensive
PGx_Sample1230178	lamotrigine	0	1	0	0	Male	36
PGx_Sample1230178	valproic acid	0	1	0	0	Male	36	*1/*3	poor
PGx_Sample1230178	carbamazepine	0	1	0	0	Male	36
PGx_Sample1230178	phenytoin	0	1	0	0	Male	36	*1/*3	poor
PGx_Sample1230178	topiramate	1	0	0	0	Male	36
PGx_Sample1230178	acetylsalicylic acid	1	0	0	0	Male	36			*1/*1	Extensive
PGx_Sample1230178	diazepam	1	0	0	0	Male	36			*1/*1	Extensive
PGx_Sample1230178	clobazam	1	0	0	0	Male	36			*1/*1	Extensive
PGx_Sample1230805	clozapine	0	0	1	0	Male	49
PGx_Sample1230805	olanzapine	0	0	1	0	Male	49
PGx_Sample1230805	risperidone	0	0	1	0	Male	49					*4/*10	intermediate
PGx_Sample1230805	amisulpride	1	0	0	0	Male	49
PGx_Sample1230805	aripiprazole	1	0	0	0	Male	49
PGx_Sample1230805	haloperidol	1	0	0	0	Male	49
PGx_Sample1230805	paliperidone	1	0	0	0	Male	49
PGx_Sample1230805	quetiapine	1	0	0	0	Male	49
PGx_Sample1230805	ziprasidone	1	0	0	0	Male	49
PGx_Sample1230805	amitriptyline	0	1	0	0	Male	49			*1/*2	poor	*1/*2	unknown
PGx_Sample1230805	citalopram	0	1	0	0	Male	49			*1/*2	poor
PGx_Sample1230805	clomipramine	0	1	0	0	Male	49			*1/*2	poor	*1/*2	unknown
PGx_Sample1230805	escitalopram	0	1	0	0	Male	49			*1/*2	poor
PGx_Sample1230805	fluoxetine	0	1	0	0	Male	49
PGx_Sample1230805	fluvoxamine	0	1	0	0	Male	49					*4/*10	intermediate
PGx_Sample1230805	mirtazapine	0	1	0	0	Male	49					*4	unknown
PGx_Sample1230805	paroxetine	0	1	0	0	Male	49					*4/*10	intermediate
PGx_Sample1230805	sertraline	0	1	0	0	Male	49			*1/*2	poor
PGx_Sample1230805	venlafaxine	0	1	0	0	Male	49					*4/*10	intermediate
PGx_Sample1230805	duloxetine	1	0	0	0	Male	49
PGx_Sample1230805	lamotrigine	0	1	0	0	Male	49
PGx_Sample1230805	topiramate	0	1	0	0	Male	49
PGx_Sample1230805	valproic acid	0	1	0	0	Male	49	*1/*3	poor
PGx_Sample1230805	carbamazepine	0	1	0	0	Male	49
PGx_Sample1230805	phenytoin	0	1	0	0	Male	49	*1/*3	poor
PGx_Sample1230805	acetylsalicylic acid	0	0	1	0	Male	49			*1/*2	poor
PGx_Sample1230805	clobazam	0	1	0	0	Male	49			*1/*2	poor
PGx_Sample1230805	diazepam	1	0	0	0	Male	49			*1/*2	poor
PGx_Sample1230992	clozapine	0	1	0	0	Female	20
PGx_Sample1230992	olanzapine	0	1	0	0	Female	20
PGx_Sample1230992	risperidone	0	1	0	0	Female	20					*4/*10	intermediate
PGx_Sample1230992	amisulpride	1	0	0	0	Female	20
PGx_Sample1230992	aripiprazole	1	0	0	0	Female	20
PGx_Sample1230992	haloperidol	1	0	0	0	Female	20
PGx_Sample1230992	paliperidone	1	0	0	0	Female	20
PGx_Sample1230992	quetiapine	1	0	0	0	Female	20
PGx_Sample1230992	ziprasidone	1	0	0	0	Female	20
PGx_Sample1230992	amitriptyline	0	1	0	0	Female	20			*1/*2	poor	*1/*2	unknown
PGx_Sample1230992	citalopram	0	1	0	0	Female	20			*1/*2	poor
PGx_Sample1230992	clomipramine	0	1	0	0	Female	20			*1/*2	poor	*1/*2	unknown
PGx_Sample1230992	escitalopram	0	1	0	0	Female	20			*1/*2	poor
PGx_Sample1230992	fluoxetine	0	1	0	0	Female	20
PGx_Sample1230992	fluvoxamine	0	1	0	0	Female	20					*4/*10	intermediate
PGx_Sample1230992	mirtazapine	0	1	0	0	Female	20					*4	unknown
PGx_Sample1230992	paroxetine	0	1	0	0	Female	20					*4/*10	intermediate
PGx_Sample1230992	sertraline	0	1	0	0	Female	20			*1/*2	poor
PGx_Sample1230992	venlafaxine	0	1	0	0	Female	20					*4/*10	intermediate
PGx_Sample1230992	duloxetine	1	0	0	0	Female	20
PGx_Sample1230992	lamotrigine	0	1	0	0	Female	20
PGx_Sample1230992	valproic acid	0	1	0	0	Female	20	*1/*2	poor
PGx_Sample1230992	carbamazepine	0	1	0	0	Female	20
PGx_Sample1230992	phenytoin	0	1	0	0	Female	20	*1/*2	poor
PGx_Sample1230992	topiramate	1	0	0	0	Female	20
PGx_Sample1230992	acetylsalicylic acid	0	0	1	0	Female	20			*1/*2	poor
PGx_Sample1230992	clobazam	0	1	0	0	Female	20			*1/*2	poor
PGx_Sample1230992	diazepam	1	0	0	0	Female	20			*1/*2	poor
PGx_Sample1230485	clozapine	0	0	1	0	Female	45
PGx_Sample1230485	olanzapine	0	0	1	0	Female	45
PGx_Sample1230485	amisulpride	0	1	0	0	Female	45
PGx_Sample1230485	risperidone	0	1	0	0	Female	45					*4/*10	intermediate
PGx_Sample1230485	aripiprazole	1	0	0	0	Female	45
PGx_Sample1230485	haloperidol	1	0	0	0	Female	45
PGx_Sample1230485	paliperidone	1	0	0	0	Female	45
PGx_Sample1230485	quetiapine	1	0	0	0	Female	45
PGx_Sample1230485	ziprasidone	1	0	0	0	Female	45
PGx_Sample1230485	amitriptyline	0	0	1	0	Female	45			*1/*17	intermediate	*1/*17	unknown
PGx_Sample1230485	citalopram	0	1	0	0	Female	45			*1/*17	intermediate
PGx_Sample1230485	clomipramine	0	1	0	0	Female	45			*1/*17	intermediate	*1/*17	unknown
PGx_Sample1230485	escitalopram	0	1	0	0	Female	45			*1/*17	intermediate
PGx_Sample1230485	fluoxetine	0	1	0	0	Female	45
PGx_Sample1230485	fluvoxamine	0	1	0	0	Female	45					*4/*10	intermediate
PGx_Sample1230485	mirtazapine	0	1	0	0	Female	45					*4	unknown
PGx_Sample1230485	paroxetine	0	1	0	0	Female	45					*4/*10	intermediate
PGx_Sample1230485	venlafaxine	0	1	0	0	Female	45					*4/*10	intermediate
PGx_Sample1230485	duloxetine	1	0	0	0	Female	45
PGx_Sample1230485	sertraline	1	0	0	0	Female	45			*1/*17	intermediate
PGx_Sample1230485	lamotrigine	0	1	0	0	Female	45
PGx_Sample1230485	topiramate	0	1	0	0	Female	45
PGx_Sample1230485	carbamazepine	0	1	0	0	Female	45
PGx_Sample1230485	valproic acid	1	0	0	0	Female	45	*1/*1	Extensive
PGx_Sample1230485	phenytoin	1	0	0	0	Female	45	*1/*1	Extensive
PGx_Sample1230485	diazepam	0	1	0	0	Female	45			*1/*17	intermediate
PGx_Sample1230485	clobazam	0	1	0	0	Female	45			*1/*17	intermediate
PGx_Sample1230485	acetylsalicylic acid	1	0	0	0	Female	45			*1/*17	intermediate
PGx_Sample1231822	clozapine	0	0	1	0	Male	78
PGx_Sample1231822	olanzapine	0	0	1	0	Male	78
PGx_Sample1231822	risperidone	0	1	0	0	Male	78					*4/*10	intermediate
PGx_Sample1231822	amisulpride	1	0	0	0	Male	78
PGx_Sample1231822	aripiprazole	1	0	0	0	Male	78
PGx_Sample1231822	haloperidol	1	0	0	0	Male	78
PGx_Sample1231822	paliperidone	1	0	0	0	Male	78
PGx_Sample1231822	quetiapine	1	0	0	0	Male	78
PGx_Sample1231822	ziprasidone	1	0	0	0	Male	78
PGx_Sample1231822	amitriptyline	0	0	1	0	Male	78			*1/*17	intermediate	*1/*17	unknown
PGx_Sample1231822	citalopram	0	1	0	0	Male	78			*1/*17	intermediate
PGx_Sample1231822	clomipramine	0	1	0	0	Male	78			*1/*17	intermediate	*1/*17	unknown
PGx_Sample1231822	escitalopram	0	1	0	0	Male	78			*1/*17	intermediate
PGx_Sample1231822	fluoxetine	0	1	0	0	Male	78
PGx_Sample1231822	fluvoxamine	0	1	0	0	Male	78					*4/*10	intermediate
PGx_Sample1231822	mirtazapine	0	1	0	0	Male	78
PGx_Sample1231822	paroxetine	0	1	0	0	Male	78					*4/*10	intermediate
PGx_Sample1231822	venlafaxine	0	1	0	0	Male	78					*4/*10	intermediate
PGx_Sample1231822	duloxetine	1	0	0	0	Male	78
PGx_Sample1231822	sertraline	1	0	0	0	Male	78			*1/*17	intermediate
PGx_Sample1231822	lamotrigine	0	1	0	0	Male	78
PGx_Sample1231822	topiramate	0	1	0	0	Male	78
PGx_Sample1231822	carbamazepine	0	1	0	0	Male	78
PGx_Sample1231822	valproic acid	1	0	0	0	Male	78	*1/*1	Extensive
PGx_Sample1231822	phenytoin	1	0	0	0	Male	78	*1/*1	Extensive
PGx_Sample1231822	diazepam	0	1	0	0	Male	78			*1/*17	intermediate
PGx_Sample1231822	clobazam	0	1	0	0	Male	78			*1/*17	intermediate
PGx_Sample1231822	acetylsalicylic acid	1	0	0	0	Male	78			*1/*17	intermediate
PGx_Sample1231552	amisulpride	0	0	1	0	Female	42
PGx_Sample1231552	clozapine	0	0	1	0	Female	42
PGx_Sample1231552	olanzapine	0	0	1	0	Female	42
PGx_Sample1231552	quetiapine	0	0	1	0	Female	42
PGx_Sample1231552	aripiprazole	1	0	0	0	Female	42
PGx_Sample1231552	haloperidol	1	0	0	0	Female	42
PGx_Sample1231552	paliperidone	1	0	0	0	Female	42
PGx_Sample1231552	risperidone	1	0	0	0	Female	42					*1/*1	Extensive
PGx_Sample1231552	ziprasidone	1	0	0	0	Female	42
PGx_Sample1231552	amitriptyline	0	0	1	0	Female	42			*1/*17	intermediate	*1/*17	unknown
PGx_Sample1231552	citalopram	0	1	0	0	Female	42			*1/*17	intermediate
PGx_Sample1231552	escitalopram	0	1	0	0	Female	42			*1/*17	intermediate
PGx_Sample1231552	fluoxetine	0	1	0	0	Female	42
PGx_Sample1231552	clomipramine	1	0	0	0	Female	42			*1/*17	intermediate	*1/*17	unknown
PGx_Sample1231552	duloxetine	1	0	0	0	Female	42
PGx_Sample1231552	fluvoxamine	1	0	0	0	Female	42					*1/*1	Extensive
PGx_Sample1231552	mirtazapine	1	0	0	0	Female	42					*1/*1	Extensive
PGx_Sample1231552	paroxetine	1	0	0	0	Female	42					*1/*1	Extensive
PGx_Sample1231552	sertraline	1	0	0	0	Female	42			*1/*17	intermediate
PGx_Sample1231552	venlafaxine	1	0	0	0	Female	42					*1/*1	Extensive
PGx_Sample1231552	lamotrigine	0	1	0	0	Female	42
PGx_Sample1231552	carbamazepine	0	1	0	0	Female	42
PGx_Sample1231552	topiramate	1	0	0	0	Female	42
PGx_Sample1231552	valproic acid	1	0	0	0	Female	42	*1/*1	Extensive
PGx_Sample1231552	phenytoin	1	0	0	0	Female	42	*1/*1	Extensive
PGx_Sample1231552	diazepam	0	1	0	0	Female	42			*1/*17	intermediate
PGx_Sample1231552	clobazam	0	1	0	0	Female	42			*1/*17	intermediate
PGx_Sample1231552	acetylsalicylic acid	1	0	0	0	Female	42			*1/*17	intermediate
PGx_Sample1230181	clozapine	0	0	1	0	Male	42
PGx_Sample1230181	olanzapine	0	0	1	0	Male	42
PGx_Sample1230181	amisulpride	1	0	0	0	Male	42
PGx_Sample1230181	aripiprazole	1	0	0	0	Male	42
PGx_Sample1230181	haloperidol	1	0	0	0	Male	42
PGx_Sample1230181	paliperidone	1	0	0	0	Male	42
PGx_Sample1230181	quetiapine	1	0	0	0	Male	42
PGx_Sample1230181	risperidone	1	0	0	0	Male	42					*1/*1	Extensive
PGx_Sample1230181	ziprasidone	1	0	0	0	Male	42
PGx_Sample1230181	amitriptyline	0	1	0	0	Male	42			*1/*2	poor	*1/*2	unknown
PGx_Sample1230181	citalopram	0	1	0	0	Male	42			*1/*2	poor
PGx_Sample1230181	duloxetine	0	1	0	0	Male	42
PGx_Sample1230181	escitalopram	0	1	0	0	Male	42			*1/*2	poor
PGx_Sample1230181	fluoxetine	0	1	0	0	Male	42
PGx_Sample1230181	sertraline	0	1	0	0	Male	42			*1/*2	poor
PGx_Sample1230181	clomipramine	1	0	0	0	Male	42			*1/*2	poor	*1/*2	unknown
PGx_Sample1230181	fluvoxamine	1	0	0	0	Male	42					*1/*1	Extensive
PGx_Sample1230181	mirtazapine	1	0	0	0	Male	42					*1/*1	Extensive
PGx_Sample1230181	paroxetine	1	0	0	0	Male	42					*1/*1	Extensive
PGx_Sample1230181	venlafaxine	1	0	0	0	Male	42					*1/*1	Extensive
PGx_Sample1230181	lamotrigine	0	1	0	0	Male	42
PGx_Sample1230181	topiramate	0	1	0	0	Male	42
PGx_Sample1230181	valproic acid	0	1	0	0	Male	42	*1/*2	poor
PGx_Sample1230181	carbamazepine	0	1	0	0	Male	42
PGx_Sample1230181	phenytoin	0	1	0	0	Male	42	*1/*2	poor
PGx_Sample1230181	acetylsalicylic acid	0	1	0	0	Male	42			*1/*2	poor
PGx_Sample1230181	clobazam	0	1	0	0	Male	42			*1/*2	poor
PGx_Sample1230181	diazepam	1	0	0	0	Male	42			*1/*2	poor
PGx_Sample1231285	clozapine	0	0	1	0	Female	60
PGx_Sample1231285	olanzapine	0	0	1	0	Female	60
PGx_Sample1231285	amisulpride	1	0	0	0	Female	60
PGx_Sample1231285	aripiprazole	1	0	0	0	Female	60
PGx_Sample1231285	haloperidol	1	0	0	0	Female	60
PGx_Sample1231285	paliperidone	1	0	0	0	Female	60
PGx_Sample1231285	quetiapine	1	0	0	0	Female	60
PGx_Sample1231285	risperidone	1	0	0	0	Female	60					*4	unknown
PGx_Sample1231285	ziprasidone	1	0	0	0	Female	60
PGx_Sample1231285	clomipramine	0	0	1	0	Female	60			*1/*1	Extensive	*1/*1	Extensive
PGx_Sample1231285	amitriptyline	0	1	0	0	Female	60			*1/*1	Extensive	*1/*1	Extensive
PGx_Sample1231285	duloxetine	0	1	0	0	Female	60
PGx_Sample1231285	fluoxetine	0	1	0	0	Female	60
PGx_Sample1231285	fluvoxamine	0	1	0	0	Female	60					*4	unknown
PGx_Sample1231285	mirtazapine	0	1	0	0	Female	60					*4	unknown
PGx_Sample1231285	paroxetine	0	1	0	0	Female	60					*4	unknown
PGx_Sample1231285	venlafaxine	0	1	0	0	Female	60					*4	unknown
PGx_Sample1231285	citalopram	1	0	0	0	Female	60			*1/*1	Extensive
PGx_Sample1231285	escitalopram	1	0	0	0	Female	60			*1/*1	Extensive
PGx_Sample1231285	sertraline	1	0	0	0	Female	60			*1/*1	Extensive
PGx_Sample1231285	lamotrigine	0	1	0	0	Female	60
PGx_Sample1231285	carbamazepine	0	1	0	0	Female	60
PGx_Sample1231285	topiramate	1	0	0	0	Female	60
PGx_Sample1231285	valproic acid	1	0	0	0	Female	60	*1/*1	Extensive
PGx_Sample1231285	phenytoin	1	0	0	0	Female	60	*1/*1	Extensive
PGx_Sample1231285	acetylsalicylic acid	1	0	0	0	Female	60			*1/*1	Extensive
PGx_Sample1231285	diazepam	1	0	0	0	Female	60			*1/*1	Extensive
PGx_Sample1231285	clobazam	1	0	0	0	Female	60			*1/*1	Extensive
PGx_Sample1230848	clozapine	0	0	1	0	Female	30
PGx_Sample1230848	olanzapine	0	0	1	0	Female	30
PGx_Sample1230848	risperidone	0	1	0	0	Female	30					*3	unknown
PGx_Sample1230848	amisulpride	1	0	0	0	Female	30
PGx_Sample1230848	aripiprazole	1	0	0	0	Female	30
PGx_Sample1230848	haloperidol	1	0	0	0	Female	30
PGx_Sample1230848	paliperidone	1	0	0	0	Female	30
PGx_Sample1230848	quetiapine	1	0	0	0	Female	30
PGx_Sample1230848	ziprasidone	1	0	0	0	Female	30
PGx_Sample1230848	amitriptyline	0	1	0	0	Female	30			*1/*2	poor	*1/*2	unknown
PGx_Sample1230848	citalopram	0	1	0	0	Female	30			*1/*2	poor
PGx_Sample1230848	clomipramine	0	1	0	0	Female	30			*1/*2	poor	*1/*2	unknown
PGx_Sample1230848	escitalopram	0	1	0	0	Female	30			*1/*2	poor
PGx_Sample1230848	fluoxetine	0	1	0	0	Female	30
PGx_Sample1230848	sertraline	0	1	0	0	Female	30			*1/*2	poor
PGx_Sample1230848	duloxetine	1	0	0	0	Female	30
PGx_Sample1230848	fluvoxamine	1	0	0	0	Female	30					*1/*3	unknown
PGx_Sample1230848	mirtazapine	1	0	0	0	Female	30					*1/*3	unknown
PGx_Sample1230848	paroxetine	1	0	0	0	Female	30					*1/*3	unknown
PGx_Sample1230848	venlafaxine	1	0	0	0	Female	30					*1/*3	unknown
PGx_Sample1230848	lamotrigine	0	1	0	0	Female	30
PGx_Sample1230848	carbamazepine	0	1	0	0	Female	30
PGx_Sample1230848	topiramate	1	0	0	0	Female	30
PGx_Sample1230848	valproic acid	1	0	0	0	Female	30	*1/*1	Extensive
PGx_Sample1230848	phenytoin	1	0	0	0	Female	30	*1/*1	Extensive
PGx_Sample1230848	acetylsalicylic acid	0	1	0	0	Female	30			*1/*2	poor
PGx_Sample1230848	clobazam	0	1	0	0	Female	30			*1/*2	poor
PGx_Sample1230848	diazepam	1	0	0	0	Female	30			*1/*2	poor
PGx_Sample1231849	clozapine	0	0	1	0	Male	26
PGx_Sample1231849	olanzapine	0	0	1	0	Male	26
PGx_Sample1231849	aripiprazole	0	1	0	0	Male	26
PGx_Sample1231849	haloperidol	0	1	0	0	Male	26
PGx_Sample1231849	paliperidone	0	1	0	0	Male	26
PGx_Sample1231849	ziprasidone	0	1	0	0	Male	26
PGx_Sample1231849	amisulpride	1	0	0	0	Male	26
PGx_Sample1231849	quetiapine	1	0	0	0	Male	26
PGx_Sample1231849	risperidone	1	0	0	0	Male	26					*1/*1	Extensive
PGx_Sample1231849	amitriptyline	0	1	0	0	Male	26			*1/*2	poor	*1/*2	unknown
PGx_Sample1231849	citalopram	0	1	0	0	Male	26			*1/*2	poor
PGx_Sample1231849	escitalopram	0	1	0	0	Male	26			*1/*2	poor
PGx_Sample1231849	fluoxetine	0	1	0	0	Male	26
PGx_Sample1231849	sertraline	0	1	0	0	Male	26			*1/*2	poor
PGx_Sample1231849	clomipramine	1	0	0	0	Male	26			*1/*2	poor	*1/*2	unknown
PGx_Sample1231849	duloxetine	1	0	0	0	Male	26
PGx_Sample1231849	fluvoxamine	1	0	0	0	Male	26					*1/*1	Extensive
PGx_Sample1231849	mirtazapine	1	0	0	0	Male	26					*1/*1	Extensive
PGx_Sample1231849	paroxetine	1	0	0	0	Male	26					*1/*1	Extensive
PGx_Sample1231849	venlafaxine	1	0	0	0	Male	26					*1/*1	Extensive
PGx_Sample1231849	lamotrigine	0	1	0	0	Male	26
PGx_Sample1231849	valproic acid	0	1	0	0	Male	26	*1/*3	poor
PGx_Sample1231849	carbamazepine	0	1	0	0	Male	26
PGx_Sample1231849	phenytoin	0	1	0	0	Male	26	*1/*3	poor
PGx_Sample1231849	topiramate	1	0	0	0	Male	26
PGx_Sample1231849	acetylsalicylic acid	0	1	0	0	Male	26			*1/*2	poor
PGx_Sample1231849	clobazam	0	1	0	0	Male	26			*1/*2	poor
PGx_Sample1231849	diazepam	1	0	0	0	Male	26			*1/*2	poor
PGx_Sample1231878	amisulpride	0	0	1	0	Male	46
PGx_Sample1231878	clozapine	0	0	1	0	Male	46
PGx_Sample1231878	olanzapine	0	0	1	0	Male	46
PGx_Sample1231878	quetiapine	0	0	1	0	Male	46
PGx_Sample1231878	aripiprazole	0	1	0	0	Male	46
PGx_Sample1231878	haloperidol	0	1	0	0	Male	46
PGx_Sample1231878	paliperidone	0	1	0	0	Male	46
PGx_Sample1231878	risperidone	0	1	0	0	Male	46
PGx_Sample1231878	ziprasidone	0	1	0	0	Male	46
PGx_Sample1231878	fluoxetine	0	1	0	0	Male	46
PGx_Sample1231878	mirtazapine	0	1	0	0	Male	46
PGx_Sample1231878	paroxetine	0	1	0	0	Male	46
PGx_Sample1231878	venlafaxine	0	1	0	0	Male	46					*41/*41	Extensive
PGx_Sample1231878	amitriptyline	1	0	0	0	Male	46			*1/*1	Extensive	*1/*1	Extensive
PGx_Sample1231878	citalopram	1	0	0	0	Male	46			*1/*1	Extensive
PGx_Sample1231878	clomipramine	1	0	0	0	Male	46			*1/*1	Extensive	*1/*1	Extensive
PGx_Sample1231878	duloxetine	1	0	0	0	Male	46
PGx_Sample1231878	escitalopram	1	0	0	0	Male	46			*1/*1	Extensive
PGx_Sample1231878	fluvoxamine	1	0	0	0	Male	46					*41/*41	Extensive
PGx_Sample1231878	sertraline	1	0	0	0	Male	46			*1/*1	Extensive
PGx_Sample1231878	lamotrigine	0	1	0	0	Male	46
PGx_Sample1231878	topiramate	0	1	0	0	Male	46
PGx_Sample1231878	carbamazepine	0	1	0	0	Male	46
PGx_Sample1231878	valproic acid	1	0	0	0	Male	46	*1/*1	Extensive
PGx_Sample1231878	phenytoin	1	0	0	0	Male	46	*1/*1	Extensive
PGx_Sample1231878	acetylsalicylic acid	1	0	0	0	Male	46			*1/*1	Extensive
PGx_Sample1231878	diazepam	1	0	0	0	Male	46			*1/*1	Extensive
PGx_Sample1231878	clobazam	1	0	0	0	Male	46			*1/*1	Extensive
PGx_Sample1230241	clozapine	0	1	0	0	Female	47
PGx_Sample1230241	olanzapine	0	1	0	0	Female	47
PGx_Sample1230241	amisulpride	1	0	0	0	Female	47
PGx_Sample1230241	aripiprazole	1	0	0	0	Female	47
PGx_Sample1230241	haloperidol	1	0	0	0	Female	47
PGx_Sample1230241	paliperidone	1	0	0	0	Female	47
PGx_Sample1230241	quetiapine	1	0	0	0	Female	47
PGx_Sample1230241	risperidone	1	0	0	0	Female	47					*1/*1	Extensive
PGx_Sample1230241	ziprasidone	1	0	0	0	Female	47
PGx_Sample1230241	amitriptyline	0	0	1	0	Female	47			*1/*17	intermediate	*1/*17	unknown
PGx_Sample1230241	citalopram	0	1	0	0	Female	47			*1/*17	intermediate
PGx_Sample1230241	duloxetine	0	1	0	0	Female	47
PGx_Sample1230241	escitalopram	0	1	0	0	Female	47			*1/*17	intermediate
PGx_Sample1230241	fluoxetine	0	1	0	0	Female	47
PGx_Sample1230241	clomipramine	1	0	0	0	Female	47			*1/*17	intermediate	*1/*17	unknown
PGx_Sample1230241	fluvoxamine	1	0	0	0	Female	47					*1/*1	Extensive
PGx_Sample1230241	mirtazapine	1	0	0	0	Female	47					*1/*1	Extensive
PGx_Sample1230241	paroxetine	1	0	0	0	Female	47					*1/*1	Extensive
PGx_Sample1230241	sertraline	1	0	0	0	Female	47			*1/*17	intermediate
PGx_Sample1230241	venlafaxine	1	0	0	0	Female	47					*1/*1	Extensive
PGx_Sample1230241	lamotrigine	0	1	0	0	Female	47
PGx_Sample1230241	carbamazepine	0	1	0	0	Female	47
PGx_Sample1230241	topiramate	1	0	0	0	Female	47
PGx_Sample1230241	valproic acid	1	0	0	0	Female	47	*1/*1	Extensive
PGx_Sample1230241	phenytoin	1	0	0	0	Female	47	*1/*1	Extensive
PGx_Sample1230241	diazepam	0	1	0	0	Female	47			*1/*17	intermediate
PGx_Sample1230241	clobazam	0	1	0	0	Female	47			*1/*17	intermediate
PGx_Sample1230241	acetylsalicylic acid	1	0	0	0	Female	47			*1/*17	intermediate
PGx_Sample1231921	clozapine	0	0	1	0	Male	38
PGx_Sample1231921	olanzapine	0	0	1	0	Male	38
PGx_Sample1231921	amisulpride	1	0	0	0	Male	38
PGx_Sample1231921	aripiprazole	1	0	0	0	Male	38
PGx_Sample1231921	haloperidol	1	0	0	0	Male	38
PGx_Sample1231921	paliperidone	1	0	0	0	Male	38
PGx_Sample1231921	quetiapine	1	0	0	0	Male	38
PGx_Sample1231921	risperidone	1	0	0	0	Male	38					*4	unknown
PGx_Sample1231921	ziprasidone	1	0	0	0	Male	38
PGx_Sample1231921	clomipramine	0	0	1	0	Male	38			*2/*17	poor	*2/*17	unknown
PGx_Sample1231921	amitriptyline	0	1	0	0	Male	38			*2/*17	poor	*2/*17	unknown
PGx_Sample1231921	citalopram	0	1	0	0	Male	38			*2/*17	poor
PGx_Sample1231921	duloxetine	0	1	0	0	Male	38
PGx_Sample1231921	escitalopram	0	1	0	0	Male	38			*2/*17	poor
PGx_Sample1231921	fluoxetine	0	1	0	0	Male	38
PGx_Sample1231921	fluvoxamine	0	1	0	0	Male	38					*4	unknown
PGx_Sample1231921	mirtazapine	0	1	0	0	Male	38					*4	unknown
PGx_Sample1231921	paroxetine	0	1	0	0	Male	38					*4	unknown
PGx_Sample1231921	sertraline	0	1	0	0	Male	38
PGx_Sample1231921	venlafaxine	0	1	0	0	Male	38					*4	unknown
PGx_Sample1231921	lamotrigine	0	1	0	0	Male	38
PGx_Sample1231921	carbamazepine	0	1	0	0	Male	38
PGx_Sample1231921	topiramate	1	0	0	0	Male	38
PGx_Sample1231921	valproic acid	1	0	0	0	Male	38	*1/*1	Extensive
PGx_Sample1231921	phenytoin	1	0	0	0	Male	38	*1/*1	Extensive
PGx_Sample1231921	acetylsalicylic acid	0	1	0	0	Male	38			*2	poor
PGx_Sample1231921	diazepam	0	1	0	0	Male	38			*2/*17	poor
PGx_Sample1231921	clobazam	0	1	0	0	Male	38			*2	poor
PGx_Sample1231549	clozapine	0	1	0	0	Male	30
PGx_Sample1231549	olanzapine	0	1	0	0	Male	30
PGx_Sample1231549	amisulpride	1	0	0	0	Male	30
PGx_Sample1231549	aripiprazole	1	0	0	0	Male	30
PGx_Sample1231549	haloperidol	1	0	0	0	Male	30
PGx_Sample1231549	paliperidone	1	0	0	0	Male	30
PGx_Sample1231549	quetiapine	1	0	0	0	Male	30
PGx_Sample1231549	risperidone	1	0	0	0	Male	30
PGx_Sample1231549	ziprasidone	1	0	0	0	Male	30
PGx_Sample1231549	amitriptyline	0	0	1	0	Male	30			*1/*17	intermediate	*1/*17	unknown
PGx_Sample1231549	citalopram	0	1	0	0	Male	30			*1/*17	intermediate
PGx_Sample1231549	duloxetine	0	1	0	0	Male	30
PGx_Sample1231549	escitalopram	0	1	0	0	Male	30			*1/*17	intermediate
PGx_Sample1231549	fluoxetine	0	1	0	0	Male	30
PGx_Sample1231549	mirtazapine	0	1	0	0	Male	30
PGx_Sample1231549	paroxetine	0	1	0	0	Male	30
PGx_Sample1231549	clomipramine	1	0	0	0	Male	30			*1/*17	intermediate	*1/*17	unknown
PGx_Sample1231549	fluvoxamine	1	0	0	0	Male	30					*1/*41	Extensive
PGx_Sample1231549	sertraline	1	0	0	0	Male	30			*1/*17	intermediate
PGx_Sample1231549	venlafaxine	1	0	0	0	Male	30					*1/*41	Extensive
PGx_Sample1231549	lamotrigine	0	1	0	0	Male	30
PGx_Sample1231549	valproic acid	0	1	0	0	Male	30	*1/*3	poor
PGx_Sample1231549	carbamazepine	0	1	0	0	Male	30
PGx_Sample1231549	phenytoin	0	1	0	0	Male	30	*1/*3	poor
PGx_Sample1231549	topiramate	1	0	0	0	Male	30
PGx_Sample1231549	diazepam	0	1	0	0	Male	30			*1/*17	intermediate
PGx_Sample1231549	clobazam	0	1	0	0	Male	30			*1/*17	intermediate
PGx_Sample1231549	acetylsalicylic acid	1	0	0	0	Male	30			*1/*17	intermediate
PGx_Sample1231890	clozapine	0	0	1	0	Male	45
PGx_Sample1231890	olanzapine	0	0	1	0	Male	45
PGx_Sample1231890	amisulpride	1	0	0	0	Male	45
PGx_Sample1231890	aripiprazole	1	0	0	0	Male	45
PGx_Sample1231890	haloperidol	1	0	0	0	Male	45
PGx_Sample1231890	paliperidone	1	0	0	0	Male	45
PGx_Sample1231890	quetiapine	1	0	0	0	Male	45
PGx_Sample1231890	risperidone	1	0	0	0	Male	45					*1/*1	Extensive
PGx_Sample1231890	ziprasidone	1	0	0	0	Male	45
PGx_Sample1231890	duloxetine	0	1	0	0	Male	45
PGx_Sample1231890	fluoxetine	0	1	0	0	Male	45
PGx_Sample1231890	citalopram	0	1	0	0	Male	45			*1/*1	Extensive
PGx_Sample1231890	escitalopram	0	1	0	0	Male	45			*1/*1	Extensive
PGx_Sample1231890	mirtazapine	0	1	0	0	Male	45					*1/*1	Extensive
PGx_Sample1231890	paroxetine	0	1	0	0	Male	45					*1/*1	Extensive
PGx_Sample1231890	sertraline	0	1	0	0	Male	45			*1/*1	Extensive
PGx_Sample1231890	venlafaxine	0	1	0	0	Male	45					*1/*1	Extensive
PGx_Sample1231890	amitriptyline	1	0	0	0	Male	45			*1/*1	Extensive	*1/*1	Extensive
PGx_Sample1231890	clomipramine	1	0	0	0	Male	45			*1/*1	Extensive	*1/*1	Extensive
PGx_Sample1231890	fluvoxamine	1	0	0	0	Male	45					*1/*1	Extensive
PGx_Sample1231890	lamotrigine	0	1	0	0	Male	45
PGx_Sample1231890	carbamazepine	0	1	0	0	Male	45
PGx_Sample1231890	topiramate	1	0	0	0	Male	45
PGx_Sample1231890	valproic acid	1	0	0	0	Male	45	*1/*1	Extensive
PGx_Sample1231890	phenytoin	1	0	0	0	Male	45	*1/*1	Extensive
PGx_Sample1231890	acetylsalicylic acid	1	0	0	0	Male	45			*1/*1	Extensive
PGx_Sample1231890	diazepam	1	0	0	0	Male	45			*1/*1	Extensive
PGx_Sample1231890	clobazam	1	0	0	0	Male	45			*1/*1	Extensive
PGx_Sample1232177	amisulpride	0	0	1	0	Male	43
PGx_Sample1232177	clozapine	0	0	1	0	Male	43
PGx_Sample1232177	olanzapine	0	0	1	0	Male	43
PGx_Sample1232177	quetiapine	0	0	1	0	Male	43
PGx_Sample1232177	risperidone	0	1	0	0	Male	43
PGx_Sample1232177	aripiprazole	1	0	0	0	Male	43
PGx_Sample1232177	haloperidol	1	0	0	0	Male	43
PGx_Sample1232177	paliperidone	1	0	0	0	Male	43
PGx_Sample1232177	ziprasidone	1	0	0	0	Male	43
PGx_Sample1232177	fluoxetine	0	1	0	0	Male	43
PGx_Sample1232177	mirtazapine	0	1	0	0	Male	43
PGx_Sample1232177	paroxetine	0	1	0	0	Male	43
PGx_Sample1232177	amitriptyline	1	0	0	0	Male	43			*1/*1	Extensive	*1/*1	Extensive
PGx_Sample1232177	citalopram	1	0	0	0	Male	43			*1/*1	Extensive
PGx_Sample1232177	clomipramine	1	0	0	0	Male	43			*1/*1	Extensive	*1/*1	Extensive
PGx_Sample1232177	duloxetine	1	0	0	0	Male	43
PGx_Sample1232177	escitalopram	1	0	0	0	Male	43			*1/*1	Extensive
PGx_Sample1232177	fluvoxamine	1	0	0	0	Male	43					*1/*41	Extensive
PGx_Sample1232177	sertraline	1	0	0	0	Male	43			*1/*1	Extensive
PGx_Sample1232177	venlafaxine	1	0	0	0	Male	43					*1/*41	Extensive
PGx_Sample1232177	lamotrigine	0	1	0	0	Male	43
PGx_Sample1232177	carbamazepine	0	1	0	0	Male	43
PGx_Sample1232177	topiramate	1	0	0	0	Male	43
PGx_Sample1232177	valproic acid	1	0	0	0	Male	43	*1/*1	Extensive
PGx_Sample1232177	phenytoin	1	0	0	0	Male	43	*1/*1	Extensive
PGx_Sample1232177	acetylsalicylic acid	1	0	0	0	Male	43			*1/*1	Extensive
PGx_Sample1232177	diazepam	1	0	0	0	Male	43			*1/*1	Extensive
PGx_Sample1232177	clobazam	1	0	0	0	Male	43			*1/*1	Extensive
PGx_Sample1230189	clozapine	0	1	0	0	Female	38
PGx_Sample1230189	olanzapine	0	1	0	0	Female	38
PGx_Sample1230189	amisulpride	1	0	0	0	Female	38
PGx_Sample1230189	aripiprazole	1	0	0	0	Female	38
PGx_Sample1230189	haloperidol	1	0	0	0	Female	38
PGx_Sample1230189	paliperidone	1	0	0	0	Female	38
PGx_Sample1230189	quetiapine	1	0	0	0	Female	38
PGx_Sample1230189	risperidone	1	0	0	0	Female	38
PGx_Sample1230189	ziprasidone	1	0	0	0	Female	38
PGx_Sample1230189	fluoxetine	0	1	0	0	Female	38
PGx_Sample1230189	mirtazapine	0	1	0	0	Female	38
PGx_Sample1230189	paroxetine	0	1	0	0	Female	38
PGx_Sample1230189	amitriptyline	1	0	0	0	Female	38			*1/*1	Extensive	*1/*1	Extensive
PGx_Sample1230189	citalopram	1	0	0	0	Female	38			*1/*1	Extensive
PGx_Sample1230189	clomipramine	1	0	0	0	Female	38			*1/*1	Extensive	*1/*1	Extensive
PGx_Sample1230189	duloxetine	1	0	0	0	Female	38
PGx_Sample1230189	escitalopram	1	0	0	0	Female	38			*1/*1	Extensive
PGx_Sample1230189	fluvoxamine	1	0	0	0	Female	38					*1/*41	Extensive
PGx_Sample1230189	sertraline	1	0	0	0	Female	38			*1/*1	Extensive
PGx_Sample1230189	venlafaxine	1	0	0	0	Female	38					*1/*41	Extensive
PGx_Sample1230189	lamotrigine	0	1	0	0	Female	38
PGx_Sample1230189	valproic acid	0	1	0	0	Female	38	*1/*3	poor
PGx_Sample1230189	carbamazepine	0	1	0	0	Female	38
PGx_Sample1230189	phenytoin	0	1	0	0	Female	38	*1/*3	poor
PGx_Sample1230189	topiramate	1	0	0	0	Female	38
PGx_Sample1230189	acetylsalicylic acid	1	0	0	0	Female	38			*1/*1	Extensive
PGx_Sample1230189	diazepam	1	0	0	0	Female	38			*1/*1	Extensive
PGx_Sample1230189	clobazam	1	0	0	0	Female	38			*1/*1	Extensive
PGx_Sample1231299	amisulpride	0	0	1	0	Female	39
PGx_Sample1231299	clozapine	0	0	1	0	Female	39
PGx_Sample1231299	olanzapine	0	0	1	0	Female	39
PGx_Sample1231299	quetiapine	0	0	1	0	Female	39
PGx_Sample1231299	risperidone	0	1	0	0	Female	39					*4/*10	intermediate
PGx_Sample1231299	aripiprazole	1	0	0	0	Female	39
PGx_Sample1231299	haloperidol	1	0	0	0	Female	39
PGx_Sample1231299	paliperidone	1	0	0	0	Female	39
PGx_Sample1231299	ziprasidone	1	0	0	0	Female	39
PGx_Sample1231299	amitriptyline	0	1	0	0	Female	39			*1/*1	Extensive	*1/*1	Extensive
PGx_Sample1231299	clomipramine	0	1	0	0	Female	39			*1/*1	Extensive	*1/*1	Extensive
PGx_Sample1231299	duloxetine	0	1	0	0	Female	39
PGx_Sample1231299	fluoxetine	0	1	0	0	Female	39
PGx_Sample1231299	fluvoxamine	0	1	0	0	Female	39					*4/*10	intermediate
PGx_Sample1231299	mirtazapine	0	1	0	0	Female	39
PGx_Sample1231299	paroxetine	0	1	0	0	Female	39					*4/*10	intermediate
PGx_Sample1231299	venlafaxine	0	1	0	0	Female	39					*4/*10	intermediate
PGx_Sample1231299	citalopram	1	0	0	0	Female	39			*1/*1	Extensive
PGx_Sample1231299	escitalopram	1	0	0	0	Female	39			*1/*1	Extensive
PGx_Sample1231299	sertraline	1	0	0	0	Female	39			*1/*1	Extensive
PGx_Sample1231299	lamotrigine	0	1	0	0	Female	39
PGx_Sample1231299	topiramate	0	1	0	0	Female	39
PGx_Sample1231299	carbamazepine	0	1	0	0	Female	39
PGx_Sample1231299	valproic acid	1	0	0	0	Female	39	*1/*1	Extensive
PGx_Sample1231299	phenytoin	1	0	0	0	Female	39	*1/*1	Extensive
PGx_Sample1231299	acetylsalicylic acid	1	0	0	0	Female	39			*1/*1	Extensive
PGx_Sample1231299	diazepam	1	0	0	0	Female	39			*1/*1	Extensive
PGx_Sample1231299	clobazam	1	0	0	0	Female	39			*1/*1	Extensive
PGx_Sample1230900	clozapine	0	0	1	0	Male	25
PGx_Sample1230900	olanzapine	0	0	1	0	Male	25
PGx_Sample1230900	amisulpride	1	0	0	0	Male	25
PGx_Sample1230900	aripiprazole	1	0	0	0	Male	25
PGx_Sample1230900	haloperidol	1	0	0	0	Male	25
PGx_Sample1230900	paliperidone	1	0	0	0	Male	25
PGx_Sample1230900	quetiapine	1	0	0	0	Male	25
PGx_Sample1230900	risperidone	1	0	0	0	Male	25					*4/*4	poor
PGx_Sample1230900	ziprasidone	1	0	0	0	Male	25
PGx_Sample1230900	amitriptyline	0	0	1	0	Male	25			*1/*17	intermediate	*1/*17	unknown
PGx_Sample1230900	clomipramine	0	0	1	0	Male	25			*1/*17	intermediate	*1/*17	unknown
PGx_Sample1230900	citalopram	0	1	0	0	Male	25			*1/*17	intermediate
PGx_Sample1230900	escitalopram	0	1	0	0	Male	25			*1/*17	intermediate
PGx_Sample1230900	fluoxetine	0	1	0	0	Male	25
PGx_Sample1230900	fluvoxamine	0	1	0	0	Male	25					*4/*4	poor
PGx_Sample1230900	mirtazapine	0	1	0	0	Male	25					*4/*4	poor
PGx_Sample1230900	paroxetine	0	1	0	0	Male	25					*4/*4	poor
PGx_Sample1230900	venlafaxine	0	1	0	0	Male	25					*4/*4	poor
PGx_Sample1230900	duloxetine	1	0	0	0	Male	25
PGx_Sample1230900	sertraline	1	0	0	0	Male	25			*1/*17	intermediate
PGx_Sample1230900	lamotrigine	0	1	0	0	Male	25
PGx_Sample1230900	topiramate	0	1	0	0	Male	25
PGx_Sample1230900	carbamazepine	0	1	0	0	Male	25
PGx_Sample1230900	valproic acid	1	0	0	0	Male	25	*1/*1	Extensive
PGx_Sample1230900	phenytoin	1	0	0	0	Male	25	*1/*1	Extensive
PGx_Sample1230900	diazepam	0	1	0	0	Male	25			*1/*17	intermediate
PGx_Sample1230900	clobazam	0	1	0	0	Male	25			*1/*17	intermediate
PGx_Sample1230900	acetylsalicylic acid	1	0	0	0	Male	25			*1/*17	intermediate
PGx_Sample1230740	amisulpride	0	0	1	0	Male	89
PGx_Sample1230740	clozapine	0	0	1	0	Male	89
PGx_Sample1230740	olanzapine	0	0	1	0	Male	89
PGx_Sample1230740	quetiapine	0	0	1	0	Male	89
PGx_Sample1230740	aripiprazole	1	0	0	0	Male	89
PGx_Sample1230740	haloperidol	1	0	0	0	Male	89
PGx_Sample1230740	paliperidone	1	0	0	0	Male	89
PGx_Sample1230740	risperidone	1	0	0	0	Male	89
PGx_Sample1230740	ziprasidone	1	0	0	0	Male	89
PGx_Sample1230740	amitriptyline	0	0	1	0	Male	89			*1/*17	intermediate	*1/*17	unknown
PGx_Sample1230740	citalopram	0	1	0	0	Male	89			*1/*17	intermediate
PGx_Sample1230740	escitalopram	0	1	0	0	Male	89			*1/*17	intermediate
PGx_Sample1230740	fluoxetine	0	1	0	0	Male	89
PGx_Sample1230740	mirtazapine	0	1	0	0	Male	89
PGx_Sample1230740	paroxetine	0	1	0	0	Male	89
PGx_Sample1230740	clomipramine	1	0	0	0	Male	89			*1/*17	intermediate	*1/*17	unknown
PGx_Sample1230740	duloxetine	1	0	0	0	Male	89
PGx_Sample1230740	fluvoxamine	1	0	0	0	Male	89					*1/*41	Extensive
PGx_Sample1230740	sertraline	1	0	0	0	Male	89			*1/*17	intermediate
PGx_Sample1230740	venlafaxine	1	0	0	0	Male	89					*1/*41	Extensive
PGx_Sample1230740	lamotrigine	0	1	0	0	Male	89
PGx_Sample1230740	topiramate	0	1	0	0	Male	89
PGx_Sample1230740	carbamazepine	0	1	0	0	Male	89
PGx_Sample1230740	valproic acid	1	0	0	0	Male	89	*1/*1	Extensive
PGx_Sample1230740	phenytoin	1	0	0	0	Male	89	*1/*1	Extensive
PGx_Sample1230740	diazepam	0	1	0	0	Male	89			*1/*17	intermediate
PGx_Sample1230740	clobazam	0	1	0	0	Male	89			*1/*17	intermediate
PGx_Sample1230740	acetylsalicylic acid	1	0	0	0	Male	89			*1/*17	intermediate
PGx_Sample1232802	clozapine	0	0	1	0	Female	40
PGx_Sample1232802	olanzapine	0	0	1	0	Female	40
PGx_Sample1232802	amisulpride	1	0	0	0	Female	40
PGx_Sample1232802	aripiprazole	1	0	0	0	Female	40
PGx_Sample1232802	haloperidol	1	0	0	0	Female	40
PGx_Sample1232802	paliperidone	1	0	0	0	Female	40
PGx_Sample1232802	quetiapine	1	0	0	0	Female	40
PGx_Sample1232802	risperidone	1	0	0	0	Female	40
PGx_Sample1232802	ziprasidone	1	0	0	0	Female	40
PGx_Sample1232802	amitriptyline	0	1	0	0	Female	40			*1/*2	poor	*1/*2	unknown
PGx_Sample1232802	citalopram	0	1	0	0	Female	40			*1/*2	poor
PGx_Sample1232802	duloxetine	0	1	0	0	Female	40
PGx_Sample1232802	escitalopram	0	1	0	0	Female	40			*1/*2	poor
PGx_Sample1232802	fluoxetine	0	1	0	0	Female	40
PGx_Sample1232802	mirtazapine	0	1	0	0	Female	40
PGx_Sample1232802	paroxetine	0	1	0	0	Female	40
PGx_Sample1232802	sertraline	0	1	0	0	Female	40			*1/*2	poor
PGx_Sample1232802	clomipramine	1	0	0	0	Female	40			*1/*2	poor	*1/*2	unknown
PGx_Sample1232802	fluvoxamine	1	0	0	0	Female	40					*1/*41	Extensive
PGx_Sample1232802	venlafaxine	1	0	0	0	Female	40					*1/*41	Extensive
PGx_Sample1232802	lamotrigine	0	1	0	0	Female	40
PGx_Sample1232802	topiramate	0	1	0	0	Female	40
PGx_Sample1232802	carbamazepine	0	1	0	0	Female	40
PGx_Sample1232802	valproic acid	1	0	0	0	Female	40	*1/*1	Extensive
PGx_Sample1232802	phenytoin	1	0	0	0	Female	40	*1/*1	Extensive
PGx_Sample1232802	acetylsalicylic acid	0	1	0	0	Female	40			*1/*2	poor
PGx_Sample1232802	clobazam	0	1	0	0	Female	40			*1/*2	poor
PGx_Sample1232802	diazepam	1	0	0	0	Female	40			*1/*2	poor
PGx_Sample1230452	clozapine	0	1	0	0	Male	44
PGx_Sample1230452	olanzapine	0	1	0	0	Male	44
PGx_Sample1230452	risperidone	0	1	0	0	Male	44					*4/*10	intermediate
PGx_Sample1230452	amisulpride	1	0	0	0	Male	44
PGx_Sample1230452	aripiprazole	1	0	0	0	Male	44
PGx_Sample1230452	haloperidol	1	0	0	0	Male	44
PGx_Sample1230452	paliperidone	1	0	0	0	Male	44
PGx_Sample1230452	quetiapine	1	0	0	0	Male	44
PGx_Sample1230452	ziprasidone	1	0	0	0	Male	44
PGx_Sample1230452	amitriptyline	0	0	1	0	Male	44			*1/*17	intermediate	*1/*17	unknown
PGx_Sample1230452	clomipramine	0	0	1	0	Male	44			*1/*17	intermediate	*1/*17	unknown
PGx_Sample1230452	citalopram	0	1	0	0	Male	44			*1/*17	intermediate
PGx_Sample1230452	duloxetine	0	1	0	0	Male	44
PGx_Sample1230452	escitalopram	0	1	0	0	Male	44			*1/*17	intermediate
PGx_Sample1230452	fluoxetine	0	1	0	0	Male	44
PGx_Sample1230452	fluvoxamine	0	1	0	0	Male	44					*4/*10	intermediate
PGx_Sample1230452	mirtazapine	0	1	0	0	Male	44
PGx_Sample1230452	paroxetine	0	1	0	0	Male	44					*4/*10	intermediate
PGx_Sample1230452	venlafaxine	0	1	0	0	Male	44					*4/*10	intermediate
PGx_Sample1230452	sertraline	1	0	0	0	Male	44			*1/*17	intermediate
PGx_Sample1230452	lamotrigine	0	1	0	0	Male	44
PGx_Sample1230452	topiramate	0	1	0	0	Male	44
PGx_Sample1230452	carbamazepine	0	1	0	0	Male	44
PGx_Sample1230452	valproic acid	1	0	0	0	Male	44	*1/*1	Extensive
PGx_Sample1230452	phenytoin	1	0	0	0	Male	44	*1/*1	Extensive
PGx_Sample1230452	diazepam	0	1	0	0	Male	44			*1/*17	intermediate
PGx_Sample1230452	clobazam	0	1	0	0	Male	44			*1/*17	intermediate
PGx_Sample1230452	acetylsalicylic acid	1	0	0	0	Male	44			*1/*17	intermediate
PGx_Sample1231286	clozapine	0	0	1	0	Female	65
PGx_Sample1231286	olanzapine	0	0	1	0	Female	65
PGx_Sample1231286	risperidone	0	1	0	0	Female	65					*3	unknown
PGx_Sample1231286	amisulpride	1	0	0	0	Female	65
PGx_Sample1231286	aripiprazole	1	0	0	0	Female	65
PGx_Sample1231286	haloperidol	1	0	0	0	Female	65
PGx_Sample1231286	paliperidone	1	0	0	0	Female	65
PGx_Sample1231286	quetiapine	1	0	0	0	Female	65
PGx_Sample1231286	ziprasidone	1	0	0	0	Female	65
PGx_Sample1231286	amitriptyline	0	0	1	0	Female	65			*17/*17	intermediate
PGx_Sample1231286	clomipramine	0	0	1	0	Female	65			*17/*17	intermediate
PGx_Sample1231286	citalopram	0	1	0	0	Female	65			*17/*17	intermediate
PGx_Sample1231286	duloxetine	0	1	0	0	Female	65
PGx_Sample1231286	escitalopram	0	1	0	0	Female	65			*17/*17	intermediate
PGx_Sample1231286	fluvoxamine	0	1	0	0	Female	65					*3/*41	unknown
PGx_Sample1231286	mirtazapine	0	1	0	0	Female	65					*3	unknown
PGx_Sample1231286	paroxetine	0	1	0	0	Female	65					*3	unknown
PGx_Sample1231286	sertraline	0	1	0	0	Female	65
PGx_Sample1231286	fluoxetine	1	0	0	0	Female	65
PGx_Sample1231286	venlafaxine	1	0	0	0	Female	65
PGx_Sample1231286	lamotrigine	0	1	0	0	Female	65
PGx_Sample1231286	topiramate	0	1	0	0	Female	65
PGx_Sample1231286	carbamazepine	0	1	0	0	Female	65
PGx_Sample1231286	valproic acid	1	0	0	0	Female	65	*1/*1	Extensive
PGx_Sample1231286	phenytoin	1	0	0	0	Female	65	*1/*1	Extensive
PGx_Sample1231286	diazepam	0	1	0	0	Female	65			*17/*17	intermediate
PGx_Sample1231286	clobazam	0	1	0	0	Female	65			*17/*17	intermediate
PGx_Sample1231286	acetylsalicylic acid	1	0	0	0	Female	65			*17/*17	intermediate
PGx_Sample1232789	clozapine	0	0	1	0	Male	42
PGx_Sample1232789	olanzapine	0	0	1	0	Male	42
PGx_Sample1232789	risperidone	0	1	0	0	Male	42					*4/*10	intermediate
PGx_Sample1232789	amisulpride	1	0	0	0	Male	42
PGx_Sample1232789	aripiprazole	1	0	0	0	Male	42
PGx_Sample1232789	haloperidol	1	0	0	0	Male	42
PGx_Sample1232789	paliperidone	1	0	0	0	Male	42
PGx_Sample1232789	quetiapine	1	0	0	0	Male	42
PGx_Sample1232789	ziprasidone	1	0	0	0	Male	42
PGx_Sample1232789	amitriptyline	0	0	1	0	Male	42			*1/*17	intermediate	*1/*17	unknown
PGx_Sample1232789	citalopram	0	1	0	0	Male	42			*1/*17	intermediate
PGx_Sample1232789	clomipramine	0	1	0	0	Male	42			*1/*17	intermediate	*1/*17	unknown
PGx_Sample1232789	escitalopram	0	1	0	0	Male	42			*1/*17	intermediate
PGx_Sample1232789	fluoxetine	0	1	0	0	Male	42
PGx_Sample1232789	fluvoxamine	0	1	0	0	Male	42					*4/*10	intermediate
PGx_Sample1232789	mirtazapine	0	1	0	0	Male	42
PGx_Sample1232789	paroxetine	0	1	0	0	Male	42					*4/*10	intermediate
PGx_Sample1232789	venlafaxine	0	1	0	0	Male	42					*4/*10	intermediate
PGx_Sample1232789	duloxetine	1	0	0	0	Male	42
PGx_Sample1232789	sertraline	1	0	0	0	Male	42			*1/*17	intermediate
PGx_Sample1232789	lamotrigine	0	1	0	0	Male	42
PGx_Sample1232789	valproic acid	0	1	0	0	Male	42	*1/*2	poor
PGx_Sample1232789	carbamazepine	0	1	0	0	Male	42
PGx_Sample1232789	phenytoin	0	1	0	0	Male	42	*1/*2	poor
PGx_Sample1232789	topiramate	1	0	0	0	Male	42
PGx_Sample1232789	diazepam	0	1	0	0	Male	42			*1/*17	intermediate
PGx_Sample1232789	clobazam	0	1	0	0	Male	42			*1/*17	intermediate
PGx_Sample1232789	acetylsalicylic acid	1	0	0	0	Male	42			*1/*17	intermediate
PGx_Sample1230484	clozapine	0	0	1	0	Male	31
PGx_Sample1230484	olanzapine	0	0	1	0	Male	31
PGx_Sample1230484	amisulpride	1	0	0	0	Male	31
PGx_Sample1230484	aripiprazole	1	0	0	0	Male	31
PGx_Sample1230484	haloperidol	1	0	0	0	Male	31
PGx_Sample1230484	paliperidone	1	0	0	0	Male	31
PGx_Sample1230484	quetiapine	1	0	0	0	Male	31
PGx_Sample1230484	risperidone	1	0	0	0	Male	31					*4	unknown
PGx_Sample1230484	ziprasidone	1	0	0	0	Male	31
PGx_Sample1230484	amitriptyline	0	0	1	0	Male	31			*1/*17	intermediate	*1/*17	unknown
PGx_Sample1230484	clomipramine	0	0	1	0	Male	31			*1/*17	intermediate	*1/*17	unknown
PGx_Sample1230484	citalopram	0	1	0	0	Male	31			*1/*17	intermediate
PGx_Sample1230484	escitalopram	0	1	0	0	Male	31			*1/*17	intermediate
PGx_Sample1230484	fluoxetine	0	1	0	0	Male	31
PGx_Sample1230484	fluvoxamine	0	1	0	0	Male	31					*4	unknown
PGx_Sample1230484	mirtazapine	0	1	0	0	Male	31					*4	unknown
PGx_Sample1230484	paroxetine	0	1	0	0	Male	31					*4	unknown
PGx_Sample1230484	venlafaxine	0	1	0	0	Male	31					*4	unknown
PGx_Sample1230484	duloxetine	1	0	0	0	Male	31
PGx_Sample1230484	sertraline	1	0	0	0	Male	31			*1/*17	intermediate
PGx_Sample1230484	lamotrigine	0	1	0	0	Male	31
PGx_Sample1230484	topiramate	0	1	0	0	Male	31
PGx_Sample1230484	carbamazepine	0	1	0	0	Male	31
PGx_Sample1230484	valproic acid	1	0	0	0	Male	31	*1/*1	Extensive
PGx_Sample1230484	phenytoin	1	0	0	0	Male	31	*1/*1	Extensive
PGx_Sample1230484	diazepam	0	1	0	0	Male	31			*1/*17	intermediate
PGx_Sample1230484	clobazam	0	1	0	0	Male	31			*1/*17	intermediate
PGx_Sample1230484	acetylsalicylic acid	1	0	0	0	Male	31			*1/*17	intermediate
PGx_Sample1230749	clozapine	0	0	1	0	Male	47
PGx_Sample1230749	olanzapine	0	0	1	0	Male	47
PGx_Sample1230749	risperidone	0	1	0	0	Male	47					*4/*10	intermediate
PGx_Sample1230749	amisulpride	1	0	0	0	Male	47
PGx_Sample1230749	aripiprazole	1	0	0	0	Male	47
PGx_Sample1230749	haloperidol	1	0	0	0	Male	47
PGx_Sample1230749	paliperidone	1	0	0	0	Male	47
PGx_Sample1230749	quetiapine	1	0	0	0	Male	47
PGx_Sample1230749	ziprasidone	1	0	0	0	Male	47
PGx_Sample1230749	amitriptyline	0	0	1	0	Male	47			*2/*2	poor	*2/*2	unknown
PGx_Sample1230749	citalopram	0	0	1	0	Male	47			*2/*2	poor
PGx_Sample1230749	escitalopram	0	0	1	0	Male	47			*2/*2	poor
PGx_Sample1230749	sertraline	0	0	1	0	Male	47			*2/*2	poor
PGx_Sample1230749	clomipramine	0	1	0	0	Male	47			*2/*2	poor	*2/*2	unknown
PGx_Sample1230749	fluvoxamine	0	1	0	0	Male	47					*4/*10	intermediate
PGx_Sample1230749	paroxetine	0	1	0	0	Male	47					*4/*10	intermediate
PGx_Sample1230749	venlafaxine	0	1	0	0	Male	47					*4/*10	intermediate
PGx_Sample1230749	duloxetine	1	0	0	0	Male	47
PGx_Sample1230749	fluoxetine	1	0	0	0	Male	47
PGx_Sample1230749	mirtazapine	1	0	0	0	Male	47
PGx_Sample1230749	lamotrigine	0	1	0	0	Male	47
PGx_Sample1230749	topiramate	0	1	0	0	Male	47
PGx_Sample1230749	carbamazepine	0	1	0	0	Male	47
PGx_Sample1230749	valproic acid	1	0	0	0	Male	47	*1/*1	Extensive
PGx_Sample1230749	phenytoin	1	0	0	0	Male	47	*1/*1	Extensive
PGx_Sample1230749	acetylsalicylic acid	0	0	1	0	Male	47			*2/*2	poor
PGx_Sample1230749	diazepam	0	1	0	0	Male	47			*2/*2	poor
PGx_Sample1230749	clobazam	0	1	0	0	Male	47			*2/*2	poor
PGx_Sample1231283	clozapine	0	0	1	0	Male	70
PGx_Sample1231283	olanzapine	0	0	1	0	Male	70
PGx_Sample1231283	amisulpride	1	0	0	0	Male	70
PGx_Sample1231283	aripiprazole	1	0	0	0	Male	70
PGx_Sample1231283	haloperidol	1	0	0	0	Male	70
PGx_Sample1231283	paliperidone	1	0	0	0	Male	70
PGx_Sample1231283	quetiapine	1	0	0	0	Male	70
PGx_Sample1231283	risperidone	1	0	0	0	Male	70					*1/*1	Extensive
PGx_Sample1231283	ziprasidone	1	0	0	0	Male	70
PGx_Sample1231283	amitriptyline	0	0	1	0	Male	70			*1/*17	intermediate	*1/*17	unknown
PGx_Sample1231283	citalopram	0	1	0	0	Male	70			*1/*17	intermediate
PGx_Sample1231283	duloxetine	0	1	0	0	Male	70
PGx_Sample1231283	escitalopram	0	1	0	0	Male	70			*1/*17	intermediate
PGx_Sample1231283	clomipramine	1	0	0	0	Male	70			*1/*17	intermediate	*1/*17	unknown
PGx_Sample1231283	fluoxetine	1	0	0	0	Male	70
PGx_Sample1231283	fluvoxamine	1	0	0	0	Male	70					*1/*1	Extensive
PGx_Sample1231283	mirtazapine	1	0	0	0	Male	70					*1/*1	Extensive
PGx_Sample1231283	paroxetine	1	0	0	0	Male	70					*1/*1	Extensive
PGx_Sample1231283	sertraline	1	0	0	0	Male	70			*1/*17	intermediate
PGx_Sample1231283	venlafaxine	1	0	0	0	Male	70					*1/*1	Extensive
PGx_Sample1231283	lamotrigine	0	1	0	0	Male	70
PGx_Sample1231283	topiramate	0	1	0	0	Male	70
PGx_Sample1231283	carbamazepine	0	1	0	0	Male	70
PGx_Sample1231283	valproic acid	1	0	0	0	Male	70	*1/*1	Extensive
PGx_Sample1231283	phenytoin	1	0	0	0	Male	70	*1/*1	Extensive
PGx_Sample1231283	diazepam	0	1	0	0	Male	70			*1/*17	intermediate
PGx_Sample1231283	clobazam	0	1	0	0	Male	70			*1/*17	intermediate
PGx_Sample1231283	acetylsalicylic acid	1	0	0	0	Male	70			*1/*17	intermediate
PGx_Sample1232710	clozapine	0	1	0	0	Female	36
PGx_Sample1232710	olanzapine	0	1	0	0	Female	36
PGx_Sample1232710	amisulpride	1	0	0	0	Female	36
PGx_Sample1232710	aripiprazole	1	0	0	0	Female	36
PGx_Sample1232710	haloperidol	1	0	0	0	Female	36
PGx_Sample1232710	paliperidone	1	0	0	0	Female	36
PGx_Sample1232710	quetiapine	1	0	0	0	Female	36
PGx_Sample1232710	risperidone	1	0	0	0	Female	36					*1/*1	Extensive
PGx_Sample1232710	ziprasidone	1	0	0	0	Female	36
PGx_Sample1232710	sertraline	0	1	0	0	Female	36			*1/*1	Extensive
PGx_Sample1232710	amitriptyline	1	0	0	0	Female	36			*1/*1	Extensive	*1/*1	Extensive
PGx_Sample1232710	citalopram	1	0	0	0	Female	36			*1/*1	Extensive
PGx_Sample1232710	clomipramine	1	0	0	0	Female	36			*1/*1	Extensive	*1/*1	Extensive
PGx_Sample1232710	duloxetine	1	0	0	0	Female	36
PGx_Sample1232710	escitalopram	1	0	0	0	Female	36			*1/*1	Extensive
PGx_Sample1232710	fluoxetine	1	0	0	0	Female	36
PGx_Sample1232710	fluvoxamine	1	0	0	0	Female	36					*1/*1	Extensive
PGx_Sample1232710	mirtazapine	1	0	0	0	Female	36					*1/*1	Extensive
PGx_Sample1232710	paroxetine	1	0	0	0	Female	36					*1/*1	Extensive
PGx_Sample1232710	venlafaxine	1	0	0	0	Female	36					*1/*1	Extensive
PGx_Sample1232710	lamotrigine	0	1	0	0	Female	36
PGx_Sample1232710	carbamazepine	0	1	0	0	Female	36
PGx_Sample1232710	topiramate	1	0	0	0	Female	36
PGx_Sample1232710	valproic acid	1	0	0	0	Female	36	*1/*1	Extensive
PGx_Sample1232710	phenytoin	1	0	0	0	Female	36	*1/*1	Extensive
PGx_Sample1232710	acetylsalicylic acid	1	0	0	0	Female	36			*1/*1	Extensive
PGx_Sample1232710	diazepam	1	0	0	0	Female	36			*1/*1	Extensive
PGx_Sample1232710	clobazam	1	0	0	0	Female	36			*1/*1	Extensive
PGx_Sample1230074	amisulpride	0	0	1	0	Male	51
PGx_Sample1230074	quetiapine	0	0	1	0	Male	51
PGx_Sample1230074	clozapine	0	1	0	0	Male	51
PGx_Sample1230074	olanzapine	0	1	0	0	Male	51
PGx_Sample1230074	aripiprazole	1	0	0	0	Male	51
PGx_Sample1230074	haloperidol	1	0	0	0	Male	51
PGx_Sample1230074	paliperidone	1	0	0	0	Male	51
PGx_Sample1230074	risperidone	1	0	0	0	Male	51					*1/*1	Extensive
PGx_Sample1230074	ziprasidone	1	0	0	0	Male	51
PGx_Sample1230074	fluoxetine	0	1	0	0	Male	51
PGx_Sample1230074	citalopram	0	1	0	0	Male	51			*1/*1	Extensive
PGx_Sample1230074	escitalopram	0	1	0	0	Male	51			*1/*1	Extensive
PGx_Sample1230074	mirtazapine	0	1	0	0	Male	51					*1/*1	Extensive
PGx_Sample1230074	paroxetine	0	1	0	0	Male	51					*1/*1	Extensive
PGx_Sample1230074	sertraline	0	1	0	0	Male	51			*1/*1	Extensive
PGx_Sample1230074	venlafaxine	0	1	0	0	Male	51					*1/*1	Extensive
PGx_Sample1230074	amitriptyline	1	0	0	0	Male	51			*1/*1	Extensive	*1/*1	Extensive
PGx_Sample1230074	clomipramine	1	0	0	0	Male	51			*1/*1	Extensive	*1/*1	Extensive
PGx_Sample1230074	duloxetine	1	0	0	0	Male	51
PGx_Sample1230074	fluvoxamine	1	0	0	0	Male	51					*1/*1	Extensive
PGx_Sample1230074	lamotrigine	0	1	0	0	Male	51
PGx_Sample1230074	topiramate	0	1	0	0	Male	51
PGx_Sample1230074	carbamazepine	0	1	0	0	Male	51
PGx_Sample1230074	valproic acid	1	0	0	0	Male	51	*1/*1	Extensive
PGx_Sample1230074	phenytoin	1	0	0	0	Male	51	*1/*1	Extensive
PGx_Sample1230074	acetylsalicylic acid	1	0	0	0	Male	51			*1/*1	Extensive
PGx_Sample1230074	diazepam	1	0	0	0	Male	51			*1/*1	Extensive
PGx_Sample1230074	clobazam	1	0	0	0	Male	51			*1/*1	Extensive
PGx_Sample1231694	clozapine	0	0	1	0	Male	32
PGx_Sample1231694	olanzapine	0	0	1	0	Male	32
PGx_Sample1231694	amisulpride	1	0	0	0	Male	32
PGx_Sample1231694	aripiprazole	1	0	0	0	Male	32
PGx_Sample1231694	haloperidol	1	0	0	0	Male	32
PGx_Sample1231694	paliperidone	1	0	0	0	Male	32
PGx_Sample1231694	quetiapine	1	0	0	0	Male	32
PGx_Sample1231694	risperidone	1	0	0	0	Male	32					*1/*1	Extensive
PGx_Sample1231694	ziprasidone	1	0	0	0	Male	32
PGx_Sample1231694	fluoxetine	0	1	0	0	Male	32
PGx_Sample1231694	citalopram	0	1	0	0	Male	32			*1/*1	Extensive
PGx_Sample1231694	escitalopram	0	1	0	0	Male	32			*1/*1	Extensive
PGx_Sample1231694	mirtazapine	0	1	0	0	Male	32					*1/*1	Extensive
PGx_Sample1231694	paroxetine	0	1	0	0	Male	32					*1/*1	Extensive
PGx_Sample1231694	sertraline	0	1	0	0	Male	32			*1/*1	Extensive
PGx_Sample1231694	venlafaxine	0	1	0	0	Male	32					*1/*1	Extensive
PGx_Sample1231694	amitriptyline	1	0	0	0	Male	32			*1/*1	Extensive	*1/*1	Extensive
PGx_Sample1231694	clomipramine	1	0	0	0	Male	32			*1/*1	Extensive	*1/*1	Extensive
PGx_Sample1231694	duloxetine	1	0	0	0	Male	32
PGx_Sample1231694	fluvoxamine	1	0	0	0	Male	32					*1/*1	Extensive
PGx_Sample1231694	lamotrigine	0	1	0	0	Male	32
PGx_Sample1231694	topiramate	0	1	0	0	Male	32
PGx_Sample1231694	carbamazepine	0	1	0	0	Male	32
PGx_Sample1231694	valproic acid	1	0	0	0	Male	32	*1/*1	Extensive
PGx_Sample1231694	phenytoin	1	0	0	0	Male	32	*1/*1	Extensive
PGx_Sample1231694	acetylsalicylic acid	1	0	0	0	Male	32			*1/*1	Extensive
PGx_Sample1231694	diazepam	1	0	0	0	Male	32			*1/*1	Extensive
PGx_Sample1231694	clobazam	1	0	0	0	Male	32			*1/*1	Extensive
PGx_Sample1231877	clozapine	0	1	0	0	Female	60
PGx_Sample1231877	olanzapine	0	1	0	0	Female	60
PGx_Sample1231877	amisulpride	1	0	0	0	Female	60
PGx_Sample1231877	aripiprazole	1	0	0	0	Female	60
PGx_Sample1231877	haloperidol	1	0	0	0	Female	60
PGx_Sample1231877	paliperidone	1	0	0	0	Female	60
PGx_Sample1231877	quetiapine	1	0	0	0	Female	60
PGx_Sample1231877	risperidone	1	0	0	0	Female	60					*4	unknown
PGx_Sample1231877	ziprasidone	1	0	0	0	Female	60
PGx_Sample1231877	clomipramine	0	0	1	0	Female	60			*1/*1	Extensive	*1/*1	Extensive
PGx_Sample1231877	fluvoxamine	0	0	1	0	Female	60					*3/*4	poor
PGx_Sample1231877	amitriptyline	0	1	0	0	Female	60			*1/*1	Extensive	*1/*1	Extensive
PGx_Sample1231877	duloxetine	0	1	0	0	Female	60
PGx_Sample1231877	fluoxetine	0	1	0	0	Female	60
PGx_Sample1231877	mirtazapine	0	1	0	0	Female	60					*3/*4	poor
PGx_Sample1231877	paroxetine	0	1	0	0	Female	60					*4	unknown
PGx_Sample1231877	venlafaxine	0	1	0	0	Female	60					*4	unknown
PGx_Sample1231877	citalopram	1	0	0	0	Female	60			*1/*1	Extensive
PGx_Sample1231877	escitalopram	1	0	0	0	Female	60			*1/*1	Extensive
PGx_Sample1231877	sertraline	1	0	0	0	Female	60			*1/*1	Extensive
PGx_Sample1231877	lamotrigine	0	1	0	0	Female	60
PGx_Sample1231877	valproic acid	0	1	0	0	Female	60	*1/*2	poor
PGx_Sample1231877	carbamazepine	0	1	0	0	Female	60
PGx_Sample1231877	phenytoin	0	1	0	0	Female	60	*1/*2	poor
PGx_Sample1231877	topiramate	1	0	0	0	Female	60
PGx_Sample1231877	acetylsalicylic acid	1	0	0	0	Female	60			*1/*1	Extensive
PGx_Sample1231877	diazepam	1	0	0	0	Female	60			*1/*1	Extensive
PGx_Sample1231877	clobazam	1	0	0	0	Female	60			*1/*1	Extensive
PGx_Sample1231880	clozapine	0	1	0	0	Female	58
PGx_Sample1231880	olanzapine	0	1	0	0	Female	58
PGx_Sample1231880	amisulpride	1	0	0	0	Female	58
PGx_Sample1231880	aripiprazole	1	0	0	0	Female	58
PGx_Sample1231880	haloperidol	1	0	0	0	Female	58
PGx_Sample1231880	paliperidone	1	0	0	0	Female	58
PGx_Sample1231880	quetiapine	1	0	0	0	Female	58
PGx_Sample1231880	risperidone	1	0	0	0	Female	58					*1/*1	Extensive
PGx_Sample1231880	ziprasidone	1	0	0	0	Female	58
PGx_Sample1231880	amitriptyline	0	0	1	0	Female	58			*1/*17	intermediate	*1/*17	unknown
PGx_Sample1231880	citalopram	0	1	0	0	Female	58			*1/*17	intermediate
PGx_Sample1231880	duloxetine	0	1	0	0	Female	58
PGx_Sample1231880	escitalopram	0	1	0	0	Female	58			*1/*17	intermediate
PGx_Sample1231880	fluoxetine	0	1	0	0	Female	58
PGx_Sample1231880	clomipramine	1	0	0	0	Female	58			*1/*17	intermediate	*1/*17	unknown
PGx_Sample1231880	fluvoxamine	1	0	0	0	Female	58					*1/*1	Extensive
PGx_Sample1231880	mirtazapine	1	0	0	0	Female	58					*1/*1	Extensive
PGx_Sample1231880	paroxetine	1	0	0	0	Female	58					*1/*1	Extensive
PGx_Sample1231880	sertraline	1	0	0	0	Female	58			*1/*17	intermediate
PGx_Sample1231880	venlafaxine	1	0	0	0	Female	58					*1/*1	Extensive
PGx_Sample1231880	valproic acid	0	0	1	0	Female	58	*2/*3	poor
PGx_Sample1231880	lamotrigine	0	1	0	0	Female	58
PGx_Sample1231880	topiramate	0	1	0	0	Female	58
PGx_Sample1231880	carbamazepine	0	1	0	0	Female	58
PGx_Sample1231880	phenytoin	0	1	0	0	Female	58	*2/*3	poor
PGx_Sample1231880	diazepam	0	1	0	0	Female	58			*1/*17	intermediate
PGx_Sample1231880	clobazam	0	1	0	0	Female	58			*1/*17	intermediate
PGx_Sample1231880	acetylsalicylic acid	1	0	0	0	Female	58			*1/*17	intermediate
PGx_Sample1231846	clozapine	0	1	0	0	Male	24
PGx_Sample1231846	olanzapine	0	1	0	0	Male	24
PGx_Sample1231846	amisulpride	1	0	0	0	Male	24
PGx_Sample1231846	aripiprazole	1	0	0	0	Male	24
PGx_Sample1231846	haloperidol	1	0	0	0	Male	24
PGx_Sample1231846	paliperidone	1	0	0	0	Male	24
PGx_Sample1231846	quetiapine	1	0	0	0	Male	24
PGx_Sample1231846	risperidone	1	0	0	0	Male	24					*1/*1	Extensive
PGx_Sample1231846	ziprasidone	1	0	0	0	Male	24
PGx_Sample1231846	amitriptyline	0	0	1	0	Male	24			*1/*17	intermediate	*1/*17	unknown
PGx_Sample1231846	citalopram	0	1	0	0	Male	24			*1/*17	intermediate
PGx_Sample1231846	escitalopram	0	1	0	0	Male	24			*1/*17	intermediate
PGx_Sample1231846	fluoxetine	0	1	0	0	Male	24
PGx_Sample1231846	clomipramine	1	0	0	0	Male	24			*1/*17	intermediate	*1/*17	unknown
PGx_Sample1231846	duloxetine	1	0	0	0	Male	24
PGx_Sample1231846	fluvoxamine	1	0	0	0	Male	24					*1/*1	Extensive
PGx_Sample1231846	mirtazapine	1	0	0	0	Male	24					*1/*1	Extensive
PGx_Sample1231846	paroxetine	1	0	0	0	Male	24					*1/*1	Extensive
PGx_Sample1231846	sertraline	1	0	0	0	Male	24			*1/*17	intermediate
PGx_Sample1231846	venlafaxine	1	0	0	0	Male	24					*1/*1	Extensive
PGx_Sample1231846	lamotrigine	0	1	0	0	Male	24
PGx_Sample1231846	valproic acid	0	1	0	0	Male	24	*1/*3	poor
PGx_Sample1231846	carbamazepine	0	1	0	0	Male	24
PGx_Sample1231846	phenytoin	0	1	0	0	Male	24	*1/*3	poor
PGx_Sample1231846	topiramate	1	0	0	0	Male	24
PGx_Sample1231846	diazepam	0	1	0	0	Male	24			*1/*17	intermediate
PGx_Sample1231846	clobazam	0	1	0	0	Male	24			*1/*17	intermediate
PGx_Sample1231846	acetylsalicylic acid	1	0	0	0	Male	24			*1/*17	intermediate
PGx_Sample1231494	clozapine	0	0	1	0	Female	56
PGx_Sample1231494	olanzapine	0	0	1	0	Female	56
PGx_Sample1231494	amisulpride	1	0	0	0	Female	56
PGx_Sample1231494	aripiprazole	1	0	0	0	Female	56
PGx_Sample1231494	haloperidol	1	0	0	0	Female	56
PGx_Sample1231494	paliperidone	1	0	0	0	Female	56
PGx_Sample1231494	quetiapine	1	0	0	0	Female	56
PGx_Sample1231494	risperidone	1	0	0	0	Female	56
PGx_Sample1231494	ziprasidone	1	0	0	0	Female	56
PGx_Sample1231494	fluoxetine	0	1	0	0	Female	56
PGx_Sample1231494	mirtazapine	0	1	0	0	Female	56
PGx_Sample1231494	paroxetine	0	1	0	0	Female	56
PGx_Sample1231494	amitriptyline	1	0	0	0	Female	56			*1/*1	Extensive	*1/*1	Extensive
PGx_Sample1231494	citalopram	1	0	0	0	Female	56			*1/*1	Extensive
PGx_Sample1231494	clomipramine	1	0	0	0	Female	56			*1/*1	Extensive	*1/*1	Extensive
PGx_Sample1231494	duloxetine	1	0	0	0	Female	56
PGx_Sample1231494	escitalopram	1	0	0	0	Female	56			*1/*1	Extensive
PGx_Sample1231494	fluvoxamine	1	0	0	0	Female	56					*1/*41	Extensive
PGx_Sample1231494	sertraline	1	0	0	0	Female	56			*1/*1	Extensive
PGx_Sample1231494	venlafaxine	1	0	0	0	Female	56					*1/*41	Extensive
PGx_Sample1231494	lamotrigine	0	1	0	0	Female	56
PGx_Sample1231494	topiramate	0	1	0	0	Female	56
PGx_Sample1231494	valproic acid	0	1	0	0	Female	56	*1/*2	poor
PGx_Sample1231494	carbamazepine	0	1	0	0	Female	56
PGx_Sample1231494	phenytoin	0	1	0	0	Female	56	*1/*2	poor
PGx_Sample1231494	acetylsalicylic acid	1	0	0	0	Female	56			*1/*1	Extensive
PGx_Sample1231494	diazepam	1	0	0	0	Female	56			*1/*1	Extensive
PGx_Sample1231494	clobazam	1	0	0	0	Female	56			*1/*1	Extensive
PGx_Sample1230486	clozapine	0	0	1	0	Male	63
PGx_Sample1230486	olanzapine	0	0	1	0	Male	63
PGx_Sample1230486	risperidone	0	1	0	0	Male	63					*10	unknown
PGx_Sample1230486	amisulpride	1	0	0	0	Male	63
PGx_Sample1230486	aripiprazole	1	0	0	0	Male	63
PGx_Sample1230486	haloperidol	1	0	0	0	Male	63
PGx_Sample1230486	paliperidone	1	0	0	0	Male	63
PGx_Sample1230486	quetiapine	1	0	0	0	Male	63
PGx_Sample1230486	ziprasidone	1	0	0	0	Male	63
PGx_Sample1230486	amitriptyline	0	1	0	0	Male	63			*1/*3	poor	*1/*3	unknown
PGx_Sample1230486	citalopram	0	1	0	0	Male	63			*1/*3	poor
PGx_Sample1230486	clomipramine	0	1	0	0	Male	63			*1/*3	poor
PGx_Sample1230486	escitalopram	0	1	0	0	Male	63			*1/*3	poor
PGx_Sample1230486	fluoxetine	0	1	0	0	Male	63
PGx_Sample1230486	fluvoxamine	0	1	0	0	Male	63					*1/*10	unknown
PGx_Sample1230486	mirtazapine	0	1	0	0	Male	63
PGx_Sample1230486	paroxetine	0	1	0	0	Male	63					*1/*10	unknown
PGx_Sample1230486	sertraline	0	1	0	0	Male	63			*1/*3	poor
PGx_Sample1230486	duloxetine	1	0	0	0	Male	63
PGx_Sample1230486	venlafaxine	1	0	0	0	Male	63					*1/*10	unknown
PGx_Sample1230486	lamotrigine	0	1	0	0	Male	63
PGx_Sample1230486	topiramate	0	1	0	0	Male	63
PGx_Sample1230486	carbamazepine	0	1	0	0	Male	63
PGx_Sample1230486	valproic acid	1	0	0	0	Male	63	*1/*1	Extensive
PGx_Sample1230486	phenytoin	1	0	0	0	Male	63	*1/*1	Extensive
PGx_Sample1230486	clobazam	0	1	0	0	Male	63			*1/*3	poor
PGx_Sample1230486	diazepam	1	0	0	0	Male	63			*1/*3	poor
PGx_Sample1230486	acetylsalicylic acid	0	0	0	1	Male	63
PGx_Sample1230901	amisulpride	0	0	1	0	Male	19
PGx_Sample1230901	clozapine	0	0	1	0	Male	19
PGx_Sample1230901	olanzapine	0	0	1	0	Male	19
PGx_Sample1230901	quetiapine	0	0	1	0	Male	19
PGx_Sample1230901	aripiprazole	1	0	0	0	Male	19
PGx_Sample1230901	haloperidol	1	0	0	0	Male	19
PGx_Sample1230901	paliperidone	1	0	0	0	Male	19
PGx_Sample1230901	risperidone	1	0	0	0	Male	19					*1/*1	Extensive
PGx_Sample1230901	ziprasidone	1	0	0	0	Male	19
PGx_Sample1230901	amitriptyline	0	0	1	0	Male	19			*17/*17	intermediate	*17/*17	unknown
PGx_Sample1230901	citalopram	0	1	0	0	Male	19			*17/*17	intermediate
PGx_Sample1230901	escitalopram	0	1	0	0	Male	19			*17/*17	intermediate
PGx_Sample1230901	fluoxetine	0	1	0	0	Male	19
PGx_Sample1230901	sertraline	0	1	0	0	Male	19
PGx_Sample1230901	clomipramine	1	0	0	0	Male	19			*17/*17	intermediate	*17/*17	unknown
PGx_Sample1230901	duloxetine	1	0	0	0	Male	19
PGx_Sample1230901	fluvoxamine	1	0	0	0	Male	19					*1/*1	Extensive
PGx_Sample1230901	mirtazapine	1	0	0	0	Male	19					*1/*1	Extensive
PGx_Sample1230901	paroxetine	1	0	0	0	Male	19					*1/*1	Extensive
PGx_Sample1230901	venlafaxine	1	0	0	0	Male	19					*1/*1	Extensive
PGx_Sample1230901	lamotrigine	0	1	0	0	Male	19
PGx_Sample1230901	topiramate	0	1	0	0	Male	19
PGx_Sample1230901	carbamazepine	0	1	0	0	Male	19
PGx_Sample1230901	valproic acid	1	0	0	0	Male	19	*1/*1	Extensive
PGx_Sample1230901	phenytoin	1	0	0	0	Male	19	*1/*1	Extensive
PGx_Sample1230901	diazepam	0	1	0	0	Male	19			*17/*17	intermediate
PGx_Sample1230901	clobazam	0	1	0	0	Male	19			*17/*17	intermediate
PGx_Sample1230901	acetylsalicylic acid	1	0	0	0	Male	19			*17/*17	intermediate
PGx_Sample1230902	clozapine	0	0	1	0	Female	65
PGx_Sample1230902	olanzapine	0	0	1	0	Female	65
PGx_Sample1230902	amisulpride	1	0	0	0	Female	65
PGx_Sample1230902	aripiprazole	1	0	0	0	Female	65
PGx_Sample1230902	haloperidol	1	0	0	0	Female	65
PGx_Sample1230902	paliperidone	1	0	0	0	Female	65
PGx_Sample1230902	quetiapine	1	0	0	0	Female	65
PGx_Sample1230902	risperidone	1	0	0	0	Female	65
PGx_Sample1230902	ziprasidone	1	0	0	0	Female	65
PGx_Sample1230902	amitriptyline	0	1	0	0	Female	65			*1/*2	poor	*1/*2	unknown
PGx_Sample1230902	citalopram	0	1	0	0	Female	65			*1/*2	poor
PGx_Sample1230902	escitalopram	0	1	0	0	Female	65			*1/*2	poor
PGx_Sample1230902	fluoxetine	0	1	0	0	Female	65
PGx_Sample1230902	mirtazapine	0	1	0	0	Female	65
PGx_Sample1230902	paroxetine	0	1	0	0	Female	65
PGx_Sample1230902	sertraline	0	1	0	0	Female	65			*1/*2	poor
PGx_Sample1230902	clomipramine	1	0	0	0	Female	65			*1/*2	poor	*1/*2	unknown
PGx_Sample1230902	duloxetine	1	0	0	0	Female	65
PGx_Sample1230902	fluvoxamine	1	0	0	0	Female	65					*1/*41	Extensive
PGx_Sample1230902	venlafaxine	1	0	0	0	Female	65					*1/*41	Extensive
PGx_Sample1230902	lamotrigine	0	1	0	0	Female	65
PGx_Sample1230902	carbamazepine	0	1	0	0	Female	65
PGx_Sample1230902	topiramate	1	0	0	0	Female	65
PGx_Sample1230902	valproic acid	1	0	0	0	Female	65	*1/*1	Extensive
PGx_Sample1230902	phenytoin	1	0	0	0	Female	65	*1/*1	Extensive
PGx_Sample1230902	acetylsalicylic acid	0	1	0	0	Female	65			*1/*2	poor
PGx_Sample1230902	clobazam	0	1	0	0	Female	65			*1/*2	poor
PGx_Sample1230902	diazepam	1	0	0	0	Female	65			*1/*2	poor
PGx_Sample1230986	clozapine	0	1	0	0	Female	61
PGx_Sample1230986	olanzapine	0	1	0	0	Female	61
PGx_Sample1230986	amisulpride	1	0	0	0	Female	61
PGx_Sample1230986	aripiprazole	1	0	0	0	Female	61
PGx_Sample1230986	haloperidol	1	0	0	0	Female	61
PGx_Sample1230986	paliperidone	1	0	0	0	Female	61
PGx_Sample1230986	quetiapine	1	0	0	0	Female	61
PGx_Sample1230986	risperidone	1	0	0	0	Female	61					*1/*1	Extensive
PGx_Sample1230986	ziprasidone	1	0	0	0	Female	61
PGx_Sample1230986	amitriptyline	0	0	1	0	Female	61			*1/*17	intermediate	*1/*17	unknown
PGx_Sample1230986	citalopram	0	1	0	0	Female	61			*1/*17	intermediate
PGx_Sample1230986	escitalopram	0	1	0	0	Female	61			*1/*17	intermediate
PGx_Sample1230986	fluoxetine	0	1	0	0	Female	61
PGx_Sample1230986	clomipramine	1	0	0	0	Female	61			*1/*17	intermediate	*1/*17	unknown
PGx_Sample1230986	duloxetine	1	0	0	0	Female	61
PGx_Sample1230986	fluvoxamine	1	0	0	0	Female	61					*1/*1	Extensive
PGx_Sample1230986	mirtazapine	1	0	0	0	Female	61					*1/*1	Extensive
PGx_Sample1230986	paroxetine	1	0	0	0	Female	61					*1/*1	Extensive
PGx_Sample1230986	sertraline	1	0	0	0	Female	61			*1/*17	intermediate
PGx_Sample1230986	venlafaxine	1	0	0	0	Female	61					*1/*1	Extensive
PGx_Sample1230986	lamotrigine	0	1	0	0	Female	61
PGx_Sample1230986	topiramate	0	1	0	0	Female	61
PGx_Sample1230986	carbamazepine	0	1	0	0	Female	61
PGx_Sample1230986	valproic acid	1	0	0	0	Female	61	*1/*1	Extensive
PGx_Sample1230986	phenytoin	1	0	0	0	Female	61	*1/*1	Extensive
PGx_Sample1230986	diazepam	0	1	0	0	Female	61			*1/*17	intermediate
PGx_Sample1230986	clobazam	0	1	0	0	Female	61			*1/*17	intermediate
PGx_Sample1230986	acetylsalicylic acid	1	0	0	0	Female	61			*1/*17	intermediate
PGx_Sample1232892	amisulpride	0	0	1	0	Male	43
PGx_Sample1232892	clozapine	0	0	1	0	Male	43
PGx_Sample1232892	olanzapine	0	0	1	0	Male	43
PGx_Sample1232892	quetiapine	0	0	1	0	Male	43
PGx_Sample1232892	aripiprazole	1	0	0	0	Male	43
PGx_Sample1232892	haloperidol	1	0	0	0	Male	43
PGx_Sample1232892	paliperidone	1	0	0	0	Male	43
PGx_Sample1232892	risperidone	1	0	0	0	Male	43					*4	unknown
PGx_Sample1232892	ziprasidone	1	0	0	0	Male	43
PGx_Sample1232892	amitriptyline	0	0	1	0	Male	43			*1/*17	intermediate	*1/*17	unknown
PGx_Sample1232892	clomipramine	0	0	1	0	Male	43			*1/*17	intermediate	*1/*17	unknown
PGx_Sample1232892	citalopram	0	1	0	0	Male	43			*1/*17	intermediate
PGx_Sample1232892	duloxetine	0	1	0	0	Male	43
PGx_Sample1232892	escitalopram	0	1	0	0	Male	43			*1/*17	intermediate
PGx_Sample1232892	fluoxetine	0	1	0	0	Male	43
PGx_Sample1232892	fluvoxamine	0	1	0	0	Male	43					*4	unknown
PGx_Sample1232892	mirtazapine	0	1	0	0	Male	43					*4	unknown
PGx_Sample1232892	paroxetine	0	1	0	0	Male	43					*4	unknown
PGx_Sample1232892	venlafaxine	0	1	0	0	Male	43					*4	unknown
PGx_Sample1232892	sertraline	1	0	0	0	Male	43			*1/*17	intermediate
PGx_Sample1232892	lamotrigine	0	1	0	0	Male	43
PGx_Sample1232892	carbamazepine	0	1	0	0	Male	43
PGx_Sample1232892	topiramate	1	0	0	0	Male	43
PGx_Sample1232892	valproic acid	1	0	0	0	Male	43	*1/*1	Extensive
PGx_Sample1232892	phenytoin	1	0	0	0	Male	43	*1/*1	Extensive
PGx_Sample1232892	diazepam	0	1	0	0	Male	43			*1/*17	intermediate
PGx_Sample1232892	clobazam	0	1	0	0	Male	43			*1/*17	intermediate
PGx_Sample1232892	acetylsalicylic acid	1	0	0	0	Male	43			*1/*17	intermediate
PGx_Sample1232284	clozapine	0	0	1	0	Male	44
PGx_Sample1232284	olanzapine	0	0	1	0	Male	44
PGx_Sample1232284	amisulpride	1	0	0	0	Male	44
PGx_Sample1232284	aripiprazole	1	0	0	0	Male	44
PGx_Sample1232284	haloperidol	1	0	0	0	Male	44
PGx_Sample1232284	paliperidone	1	0	0	0	Male	44
PGx_Sample1232284	quetiapine	1	0	0	0	Male	44
PGx_Sample1232284	risperidone	1	0	0	0	Male	44					*4	unknown
PGx_Sample1232284	ziprasidone	1	0	0	0	Male	44
PGx_Sample1232284	amitriptyline	0	0	1	0	Male	44			*1/*17	intermediate	*1/*17	unknown
PGx_Sample1232284	clomipramine	0	0	1	0	Male	44			*1/*17	intermediate	*1/*17	unknown
PGx_Sample1232284	citalopram	0	1	0	0	Male	44			*1/*17	intermediate
PGx_Sample1232284	duloxetine	0	1	0	0	Male	44
PGx_Sample1232284	escitalopram	0	1	0	0	Male	44			*1/*17	intermediate
PGx_Sample1232284	fluoxetine	0	1	0	0	Male	44
PGx_Sample1232284	fluvoxamine	0	1	0	0	Male	44					*4	unknown
PGx_Sample1232284	mirtazapine	0	1	0	0	Male	44					*4	unknown
PGx_Sample1232284	paroxetine	0	1	0	0	Male	44					*4	unknown
PGx_Sample1232284	venlafaxine	0	1	0	0	Male	44					*4	unknown
PGx_Sample1232284	sertraline	1	0	0	0	Male	44			*1/*17	intermediate
PGx_Sample1232284	lamotrigine	0	1	0	0	Male	44
PGx_Sample1232284	topiramate	0	1	0	0	Male	44
PGx_Sample1232284	valproic acid	0	1	0	0	Male	44	*1/*2	poor
PGx_Sample1232284	carbamazepine	0	1	0	0	Male	44
PGx_Sample1232284	phenytoin	0	1	0	0	Male	44	*1/*2	poor
PGx_Sample1232284	diazepam	0	1	0	0	Male	44			*1/*17	intermediate
PGx_Sample1232284	clobazam	0	1	0	0	Male	44			*1/*17	intermediate
PGx_Sample1232284	acetylsalicylic acid	1	0	0	0	Male	44			*1/*17	intermediate
PGx_Sample1230070	clozapine	0	1	0	0	Male	37
PGx_Sample1230070	olanzapine	0	1	0	0	Male	37
PGx_Sample1230070	amisulpride	1	0	0	0	Male	37
PGx_Sample1230070	aripiprazole	1	0	0	0	Male	37
PGx_Sample1230070	haloperidol	1	0	0	0	Male	37
PGx_Sample1230070	paliperidone	1	0	0	0	Male	37
PGx_Sample1230070	quetiapine	1	0	0	0	Male	37
PGx_Sample1230070	risperidone	1	0	0	0	Male	37					*4	unknown
PGx_Sample1230070	ziprasidone	1	0	0	0	Male	37
PGx_Sample1230070	clomipramine	0	0	1	0	Male	37			*1/*1	Extensive	*1/*1	Extensive
PGx_Sample1230070	amitriptyline	0	1	0	0	Male	37			*1/*1	Extensive	*1/*1	Extensive
PGx_Sample1230070	duloxetine	0	1	0	0	Male	37
PGx_Sample1230070	fluoxetine	0	1	0	0	Male	37
PGx_Sample1230070	fluvoxamine	0	1	0	0	Male	37					*4	unknown
PGx_Sample1230070	mirtazapine	0	1	0	0	Male	37					*4	unknown
PGx_Sample1230070	paroxetine	0	1	0	0	Male	37					*4	unknown
PGx_Sample1230070	venlafaxine	0	1	0	0	Male	37					*4	unknown
PGx_Sample1230070	citalopram	1	0	0	0	Male	37			*1/*1	Extensive
PGx_Sample1230070	escitalopram	1	0	0	0	Male	37			*1/*1	Extensive
PGx_Sample1230070	sertraline	1	0	0	0	Male	37			*1/*1	Extensive
PGx_Sample1230070	lamotrigine	0	1	0	0	Male	37
PGx_Sample1230070	topiramate	0	1	0	0	Male	37
PGx_Sample1230070	carbamazepine	0	1	0	0	Male	37
PGx_Sample1230070	valproic acid	1	0	0	0	Male	37	*1/*1	Extensive
PGx_Sample1230070	phenytoin	1	0	0	0	Male	37	*1/*1	Extensive
PGx_Sample1230070	acetylsalicylic acid	1	0	0	0	Male	37			*1/*1	Extensive
PGx_Sample1230070	diazepam	1	0	0	0	Male	37			*1/*1	Extensive
PGx_Sample1230070	clobazam	1	0	0	0	Male	37			*1/*1	Extensive
PGx_Sample1231848	amisulpride	0	0	1	0	Female	34
PGx_Sample1231848	clozapine	0	0	1	0	Female	34
PGx_Sample1231848	olanzapine	0	0	1	0	Female	34
PGx_Sample1231848	quetiapine	0	0	1	0	Female	34
PGx_Sample1231848	aripiprazole	0	1	0	0	Female	34
PGx_Sample1231848	haloperidol	0	1	0	0	Female	34
PGx_Sample1231848	paliperidone	0	1	0	0	Female	34
PGx_Sample1231848	ziprasidone	0	1	0	0	Female	34
PGx_Sample1231848	risperidone	1	0	0	0	Female	34					*4/*4	poor
PGx_Sample1231848	amitriptyline	0	0	1	0	Female	34			*1/*17	intermediate	*1/*17	unknown
PGx_Sample1231848	clomipramine	0	0	1	0	Female	34			*1/*17	intermediate	*1/*17	unknown
PGx_Sample1231848	citalopram	0	1	0	0	Female	34			*1/*17	intermediate
PGx_Sample1231848	escitalopram	0	1	0	0	Female	34			*1/*17	intermediate
PGx_Sample1231848	fluoxetine	0	1	0	0	Female	34
PGx_Sample1231848	fluvoxamine	0	1	0	0	Female	34					*4/*4	poor
PGx_Sample1231848	mirtazapine	0	1	0	0	Female	34					*4/*4	poor
PGx_Sample1231848	paroxetine	0	1	0	0	Female	34					*4/*4	poor
PGx_Sample1231848	venlafaxine	0	1	0	0	Female	34					*4/*4	poor
PGx_Sample1231848	duloxetine	1	0	0	0	Female	34
PGx_Sample1231848	sertraline	1	0	0	0	Female	34			*1/*17	intermediate
PGx_Sample1231848	lamotrigine	0	1	0	0	Female	34
PGx_Sample1231848	topiramate	0	1	0	0	Female	34
PGx_Sample1231848	carbamazepine	0	1	0	0	Female	34
PGx_Sample1231848	valproic acid	1	0	0	0	Female	34	*1/*1	Extensive
PGx_Sample1231848	phenytoin	1	0	0	0	Female	34	*1/*1	Extensive
PGx_Sample1231848	diazepam	0	1	0	0	Female	34			*1/*17	intermediate
PGx_Sample1231848	clobazam	0	1	0	0	Female	34			*1/*17	intermediate
PGx_Sample1231848	acetylsalicylic acid	1	0	0	0	Female	34			*1/*17	intermediate
PGx_Sample1230179	clozapine	0	0	1	0	Male	38
PGx_Sample1230179	olanzapine	0	0	1	0	Male	38
PGx_Sample1230179	amisulpride	1	0	0	0	Male	38
PGx_Sample1230179	aripiprazole	1	0	0	0	Male	38
PGx_Sample1230179	haloperidol	1	0	0	0	Male	38
PGx_Sample1230179	paliperidone	1	0	0	0	Male	38
PGx_Sample1230179	quetiapine	1	0	0	0	Male	38
PGx_Sample1230179	risperidone	1	0	0	0	Male	38					*4	unknown
PGx_Sample1230179	ziprasidone	1	0	0	0	Male	38
PGx_Sample1230179	clomipramine	0	0	1	0	Male	38			*1/*1	Extensive	*1/*1	Extensive
PGx_Sample1230179	amitriptyline	0	1	0	0	Male	38			*1/*1	Extensive	*1/*1	Extensive
PGx_Sample1230179	duloxetine	0	1	0	0	Male	38
PGx_Sample1230179	fluoxetine	0	1	0	0	Male	38
PGx_Sample1230179	fluvoxamine	0	1	0	0	Male	38					*4	unknown
PGx_Sample1230179	mirtazapine	0	1	0	0	Male	38					*4	unknown
PGx_Sample1230179	paroxetine	0	1	0	0	Male	38					*4	unknown
PGx_Sample1230179	venlafaxine	0	1	0	0	Male	38					*4	unknown
PGx_Sample1230179	citalopram	1	0	0	0	Male	38			*1/*1	Extensive
PGx_Sample1230179	escitalopram	1	0	0	0	Male	38			*1/*1	Extensive
PGx_Sample1230179	sertraline	1	0	0	0	Male	38			*1/*1	Extensive
PGx_Sample1230179	valproic acid	0	0	1	0	Male	38	*2/*3	poor
PGx_Sample1230179	lamotrigine	0	1	0	0	Male	38
PGx_Sample1230179	topiramate	0	1	0	0	Male	38
PGx_Sample1230179	carbamazepine	0	1	0	0	Male	38
PGx_Sample1230179	phenytoin	0	1	0	0	Male	38	*2/*3	poor
PGx_Sample1230179	acetylsalicylic acid	1	0	0	0	Male	38			*1/*1	Extensive
PGx_Sample1230179	diazepam	1	0	0	0	Male	38			*1/*1	Extensive
PGx_Sample1230179	clobazam	1	0	0	0	Male	38			*1/*1	Extensive
PGx_Sample1230185	clozapine	0	0	1	0	Female	46
PGx_Sample1230185	olanzapine	0	0	1	0	Female	46
PGx_Sample1230185	amisulpride	1	0	0	0	Female	46
PGx_Sample1230185	aripiprazole	1	0	0	0	Female	46
PGx_Sample1230185	haloperidol	1	0	0	0	Female	46
PGx_Sample1230185	paliperidone	1	0	0	0	Female	46
PGx_Sample1230185	quetiapine	1	0	0	0	Female	46
PGx_Sample1230185	risperidone	1	0	0	0	Female	46					*1/*1	Extensive
PGx_Sample1230185	ziprasidone	1	0	0	0	Female	46
PGx_Sample1230185	amitriptyline	0	0	1	0	Female	46			*17/*17	intermediate	*17/*17	unknown
PGx_Sample1230185	citalopram	0	1	0	0	Female	46			*17/*17	intermediate
PGx_Sample1230185	duloxetine	0	1	0	0	Female	46
PGx_Sample1230185	escitalopram	0	1	0	0	Female	46			*17/*17	intermediate
PGx_Sample1230185	fluoxetine	0	1	0	0	Female	46
PGx_Sample1230185	sertraline	0	1	0	0	Female	46
PGx_Sample1230185	clomipramine	1	0	0	0	Female	46			*17/*17	intermediate	*17/*17	unknown
PGx_Sample1230185	fluvoxamine	1	0	0	0	Female	46					*1/*1	Extensive
PGx_Sample1230185	mirtazapine	1	0	0	0	Female	46					*1/*1	Extensive
PGx_Sample1230185	paroxetine	1	0	0	0	Female	46					*1/*1	Extensive
PGx_Sample1230185	venlafaxine	1	0	0	0	Female	46					*1/*1	Extensive
PGx_Sample1230185	lamotrigine	0	1	0	0	Female	46
PGx_Sample1230185	topiramate	0	1	0	0	Female	46
PGx_Sample1230185	carbamazepine	0	1	0	0	Female	46
PGx_Sample1230185	valproic acid	1	0	0	0	Female	46	*1/*1	Extensive
PGx_Sample1230185	phenytoin	1	0	0	0	Female	46	*1/*1	Extensive
PGx_Sample1230185	diazepam	0	1	0	0	Female	46			*17/*17	intermediate
PGx_Sample1230185	clobazam	0	1	0	0	Female	46			*17/*17	intermediate
PGx_Sample1230185	acetylsalicylic acid	1	0	0	0	Female	46			*17/*17	intermediate
PGx_Sample1232105	amisulpride	0	0	1	0	Female	36
PGx_Sample1232105	clozapine	0	0	1	0	Female	36
PGx_Sample1232105	olanzapine	0	0	1	0	Female	36
PGx_Sample1232105	quetiapine	0	0	1	0	Female	36
PGx_Sample1232105	aripiprazole	1	0	0	0	Female	36
PGx_Sample1232105	haloperidol	1	0	0	0	Female	36
PGx_Sample1232105	paliperidone	1	0	0	0	Female	36
PGx_Sample1232105	risperidone	1	0	0	0	Female	36
PGx_Sample1232105	ziprasidone	1	0	0	0	Female	36
PGx_Sample1232105	amitriptyline	0	0	1	0	Female	36			*1/*17	intermediate	*1/*17	unknown
PGx_Sample1232105	citalopram	0	1	0	0	Female	36			*1/*17	intermediate
PGx_Sample1232105	duloxetine	0	1	0	0	Female	36
PGx_Sample1232105	escitalopram	0	1	0	0	Female	36			*1/*17	intermediate
PGx_Sample1232105	fluoxetine	0	1	0	0	Female	36
PGx_Sample1232105	mirtazapine	0	1	0	0	Female	36
PGx_Sample1232105	paroxetine	0	1	0	0	Female	36
PGx_Sample1232105	clomipramine	1	0	0	0	Female	36			*1/*17	intermediate	*1/*17	unknown
PGx_Sample1232105	fluvoxamine	1	0	0	0	Female	36					*1/*41	Extensive
PGx_Sample1232105	sertraline	1	0	0	0	Female	36			*1/*17	intermediate
PGx_Sample1232105	venlafaxine	1	0	0	0	Female	36					*1/*41	Extensive
PGx_Sample1232105	lamotrigine	0	1	0	0	Female	36
PGx_Sample1232105	topiramate	0	1	0	0	Female	36
PGx_Sample1232105	carbamazepine	0	1	0	0	Female	36
PGx_Sample1232105	valproic acid	1	0	0	0	Female	36	*1/*1	Extensive
PGx_Sample1232105	phenytoin	1	0	0	0	Female	36	*1/*1	Extensive
PGx_Sample1232105	diazepam	0	1	0	0	Female	36			*1/*17	intermediate
PGx_Sample1232105	clobazam	0	1	0	0	Female	36			*1/*17	intermediate
PGx_Sample1232105	acetylsalicylic acid	1	0	0	0	Female	36			*1/*17	intermediate
PGx_Sample1230183	amisulpride	0	0	1	0	Female	59
PGx_Sample1230183	clozapine	0	0	1	0	Female	59
PGx_Sample1230183	olanzapine	0	0	1	0	Female	59
PGx_Sample1230183	quetiapine	0	0	1	0	Female	59
PGx_Sample1230183	aripiprazole	1	0	0	0	Female	59
PGx_Sample1230183	haloperidol	1	0	0	0	Female	59
PGx_Sample1230183	paliperidone	1	0	0	0	Female	59
PGx_Sample1230183	risperidone	1	0	0	0	Female	59					*4	unknown
PGx_Sample1230183	ziprasidone	1	0	0	0	Female	59
PGx_Sample1230183	amitriptyline	0	1	0	0	Female	59			*1/*2	poor	*1/*2	unknown
PGx_Sample1230183	citalopram	0	1	0	0	Female	59			*1/*2	poor
PGx_Sample1230183	clomipramine	0	1	0	0	Female	59			*1/*2	poor	*1/*2	unknown
PGx_Sample1230183	escitalopram	0	1	0	0	Female	59			*1/*2	poor
PGx_Sample1230183	fluoxetine	0	1	0	0	Female	59
PGx_Sample1230183	fluvoxamine	0	1	0	0	Female	59					*4/*41	intermediate
PGx_Sample1230183	mirtazapine	0	1	0	0	Female	59					*4	unknown
PGx_Sample1230183	paroxetine	0	1	0	0	Female	59					*4	unknown
PGx_Sample1230183	sertraline	0	1	0	0	Female	59			*1/*2	poor
PGx_Sample1230183	venlafaxine	0	1	0	0	Female	59					*4	unknown
PGx_Sample1230183	duloxetine	1	0	0	0	Female	59
PGx_Sample1230183	lamotrigine	0	1	0	0	Female	59
PGx_Sample1230183	topiramate	0	1	0	0	Female	59
PGx_Sample1230183	carbamazepine	0	1	0	0	Female	59
PGx_Sample1230183	valproic acid	1	0	0	0	Female	59	*1/*1	Extensive
PGx_Sample1230183	phenytoin	1	0	0	0	Female	59	*1/*1	Extensive
PGx_Sample1230183	acetylsalicylic acid	0	1	0	0	Female	59			*1/*2	poor
PGx_Sample1230183	clobazam	0	1	0	0	Female	59			*1/*2	poor
PGx_Sample1230183	diazepam	1	0	0	0	Female	59			*1/*2	poor
PGx_Sample1230186	amisulpride	0	0	1	0	Female	43
PGx_Sample1230186	clozapine	0	0	1	0	Female	43
PGx_Sample1230186	olanzapine	0	0	1	0	Female	43
PGx_Sample1230186	quetiapine	0	0	1	0	Female	43
PGx_Sample1230186	risperidone	0	1	0	0	Female	43
PGx_Sample1230186	aripiprazole	1	0	0	0	Female	43
PGx_Sample1230186	haloperidol	1	0	0	0	Female	43
PGx_Sample1230186	paliperidone	1	0	0	0	Female	43
PGx_Sample1230186	ziprasidone	1	0	0	0	Female	43
PGx_Sample1230186	amitriptyline	0	0	1	0	Female	43			*17/*17	intermediate	*17/*17	unknown
PGx_Sample1230186	citalopram	0	1	0	0	Female	43			*17/*17	intermediate
PGx_Sample1230186	escitalopram	0	1	0	0	Female	43			*17/*17	intermediate
PGx_Sample1230186	fluoxetine	0	1	0	0	Female	43
PGx_Sample1230186	mirtazapine	0	1	0	0	Female	43
PGx_Sample1230186	paroxetine	0	1	0	0	Female	43
PGx_Sample1230186	sertraline	0	1	0	0	Female	43
PGx_Sample1230186	clomipramine	1	0	0	0	Female	43			*17/*17	intermediate	*17/*17	unknown
PGx_Sample1230186	duloxetine	1	0	0	0	Female	43
PGx_Sample1230186	fluvoxamine	1	0	0	0	Female	43					*1/*41	Extensive
PGx_Sample1230186	venlafaxine	1	0	0	0	Female	43					*1/*41	Extensive
PGx_Sample1230186	lamotrigine	0	1	0	0	Female	43
PGx_Sample1230186	topiramate	0	1	0	0	Female	43
PGx_Sample1230186	carbamazepine	0	1	0	0	Female	43
PGx_Sample1230186	valproic acid	1	0	0	0	Female	43	*1/*1	Extensive
PGx_Sample1230186	phenytoin	1	0	0	0	Female	43	*1/*1	Extensive
PGx_Sample1230186	diazepam	0	1	0	0	Female	43			*17/*17	intermediate
PGx_Sample1230186	clobazam	0	1	0	0	Female	43			*17/*17	intermediate
PGx_Sample1230186	acetylsalicylic acid	1	0	0	0	Female	43			*17/*17	intermediate
PGx_Sample1232282	clozapine	0	0	1	0	Male	35
PGx_Sample1232282	olanzapine	0	0	1	0	Male	35
PGx_Sample1232282	amisulpride	1	0	0	0	Male	35
PGx_Sample1232282	aripiprazole	1	0	0	0	Male	35
PGx_Sample1232282	haloperidol	1	0	0	0	Male	35
PGx_Sample1232282	paliperidone	1	0	0	0	Male	35
PGx_Sample1232282	quetiapine	1	0	0	0	Male	35
PGx_Sample1232282	risperidone	1	0	0	0	Male	35					*4	unknown
PGx_Sample1232282	ziprasidone	1	0	0	0	Male	35
PGx_Sample1232282	clomipramine	0	0	1	0	Male	35			*1/*1	Extensive	*1/*1	Extensive
PGx_Sample1232282	amitriptyline	0	1	0	0	Male	35			*1/*1	Extensive	*1/*1	Extensive
PGx_Sample1232282	fluoxetine	0	1	0	0	Male	35
PGx_Sample1232282	fluvoxamine	0	1	0	0	Male	35					*4	unknown
PGx_Sample1232282	mirtazapine	0	1	0	0	Male	35					*4	unknown
PGx_Sample1232282	paroxetine	0	1	0	0	Male	35					*4	unknown
PGx_Sample1232282	venlafaxine	0	1	0	0	Male	35					*4	unknown
PGx_Sample1232282	citalopram	1	0	0	0	Male	35			*1/*1	Extensive
PGx_Sample1232282	duloxetine	1	0	0	0	Male	35
PGx_Sample1232282	escitalopram	1	0	0	0	Male	35			*1/*1	Extensive
PGx_Sample1232282	sertraline	1	0	0	0	Male	35			*1/*1	Extensive
PGx_Sample1232282	lamotrigine	0	1	0	0	Male	35
PGx_Sample1232282	topiramate	0	1	0	0	Male	35
PGx_Sample1232282	valproic acid	0	1	0	0	Male	35	*1/*2	poor
PGx_Sample1232282	carbamazepine	0	1	0	0	Male	35
PGx_Sample1232282	phenytoin	0	1	0	0	Male	35	*1/*2	poor
PGx_Sample1232282	acetylsalicylic acid	1	0	0	0	Male	35			*1/*1	Extensive
PGx_Sample1232282	diazepam	1	0	0	0	Male	35			*1/*1	Extensive
PGx_Sample1232282	clobazam	1	0	0	0	Male	35			*1/*1	Extensive
PGx_Sample1232285	amisulpride	0	0	1	0	Male	68
PGx_Sample1232285	clozapine	0	0	1	0	Male	68
PGx_Sample1232285	olanzapine	0	0	1	0	Male	68
PGx_Sample1232285	quetiapine	0	0	1	0	Male	68
PGx_Sample1232285	aripiprazole	1	0	0	0	Male	68
PGx_Sample1232285	haloperidol	1	0	0	0	Male	68
PGx_Sample1232285	paliperidone	1	0	0	0	Male	68
PGx_Sample1232285	risperidone	1	0	0	0	Male	68					*1/*1	Extensive
PGx_Sample1232285	ziprasidone	1	0	0	0	Male	68
PGx_Sample1232285	amitriptyline	0	0	1	0	Male	68			*17/*17	intermediate	*17/*17	unknown
[truncated: 12,198 more rows]
